# Supplementary material for: An integrative approach to prioritize candidate causal genes for complex traits in cattle
Source: PLoS Genet. 2025 May 30;21(5):e1011492. doi: 10.1371/journal.pgen.1011492 (PMC12158001; doi:10.1371/journal.pgen.1011492)
Supplement: S1 Data — (CSV) [file pgen.1011492.s001.csv]

TraitGroup	TraitName	heritability	SE	Genomic_Inflation_Lambda
PS	PL1	0.26	0.13	1.008588001
PS	PL2	0.45	0.14	1.015230479
PS	PL3	0.14	0.12	1.012678431
PS	PL4	0.27	0.14	1.017106856
PS	PL5	0.48	0.15	1.043865439
PS	PL6	0.35	0.13	1.026552994
PS	PL7	0.34	0.15	1.030927951
PS	PL8	0.56	0.13	1.035752135
SM	PL9	0.22	0.13	0.9929127
SM	PL10	0.42	0.14	1.035890965
SM	PL11	0.39	0.16	0.999309672
SM	PL12	0.43	0.16	0.981219964
SM	PL14	0.34	0.14	1.01700294
SM	PL16	0.26	0.14	1.007302251
SM	PL18	0.24	0.15	1.016771518
SM	PL19	0.38	0.15	1.022125301
SM	PL21	0.43	0.15	1.013394322
SM	PL22	0.46	0.14	1.000807377
SM	PL24	0.27	0.16	1.000307961
SM	PL25	0.49	0.14	1.033126528
PE	PL26	0.26	0.14	0.994803095
PE	PL27	0.09	0.12	0.986700279
PE	PL28	0.51	0.13	1.026286699
PE	PL30	0.07	0.12	0.99356963
PE	PL31	0.3	0.15	1.010062924
PC	PL33	0.31	0.14	1.001760038
PC	PL34	0.22	0.14	1.013318947
PC	PL35	0.15	0.13	0.993400144
PC	PL36	0.5	0.14	1.018524668
PC	PL37	0.34	0.14	0.99054295
PC	PL38	0.18	0.14	0.999934684
PC	PL39	0.09	0.13	0.994310505
PC	PL40	0.51	0.13	1.032429104
PC	PL43	0.11	0.13	1.002517033
PC	PL44	0.45	0.15	1.017484798
PI	PL46	0.32	0.15	0.994222229
PI	PL47	0.47	0.14	1.012250015
PI	PL48	0.65	0.13	1.0554289
PI	PL49	0.53	0.14	1.03586224
PI	PL50	0.35	0.14	1.011515897
PI	PL51	0.31	0.14	1.01186879
LPC	PL52	0.19	0.13	0.997930056
LPC	PL53	0.12	0.13	0.968505223
LPC	PL55	0.11	0.13	0.94074594
LPC	PL56	0.68	0.14	1.025331307
LaCer	PL57	0.42	0.14	1.031860911
LaCer	PL58	0.68	0.13	1.028508962
LaCer	PL59	0.7	0.13	1.058587444
LaCer	PL60	0.68	0.14	1.036690698
LaCer	PL61	0.65	0.13	1.071115081
LaCer	PL62	0.61	0.13	1.032104394
LaCer	PL64	0.54	0.14	1.044934679
LaCer	PL66	0.52	0.14	1.039385354
Glucer	PL67	0.65	0.13	1.028680418
Glucer	PL69	0.66	0.14	1.038401831
Glucer	PL70	0.6	0.14	1.020663567
