# Supplementary material for: An integrative approach to prioritize candidate causal genes for complex traits in cattle
Source: PLoS Genet. 2025 May 30;21(5):e1011492. doi: 10.1371/journal.pgen.1011492 (PMC12158001; doi:10.1371/journal.pgen.1011492)
Supplement: S3 Data — The first column is Gene Ensemble ID, and from the 2nd column onward are GSOR p-values (each column corresponds to one specific PL). (TXT) [file pgen.1011492.s003.txt]

ENSBTAG00000000005 4.971379e-01 8.540135e-01 3.607168e-01 1.615133e-01 9.561385e-01 4.550026e-02 9.322376e-03 5.954188e-01 1.336144e-01 1.936010e-01 2.301393e-01 4.099396e-01 1.095986e-01 2.144822e-02 5.015837e-01 4.672260e-01 7.225896e-01 9.720797e-01 7.278402e-01 6.376407e-01 7.240884e-01 8.610796e-01 3.350459e-01 3.192501e-01 1.639507e-02 9.227264e-01 8.336677e-01 7.186064e-02 5.625892e-01 4.048447e-01 4.484510e-01 4.715250e-01 6.170751e-01 4.544602e-01 4.448672e-01 1.615133e-01 9.688904e-01 3.549659e-01 4.764648e-01 6.135588e-01 2.713321e-01 4.939752e-01 6.803394e-01 1.336144e-01 9.362373e-01 4.611223e-01 7.825481e-01 9.824480e-01 4.208197e-01 4.162181e-01 3.416044e-01 8.524448e-01 4.454634e-01 3.654654e-01 7.987231e-01 8.508767e-01
ENSBTAG00000000010 7.641772e-01 7.787104e-01 3.572884e-02 7.444244e-01 1.615133e-01 8.913093e-02 3.572884e-02 2.144822e-02 7.186064e-02 2.301393e-01 6.305165e-01 2.301393e-01 5.110261e-03 9.668483e-04 4.550026e-02 1.374276e-03 6.795346e-06 2.155995e-04 1.615133e-01 9.322376e-03 8.736689e-01 1.615133e-01 7.186064e-02 5.743312e-02 1.936010e-01 3.947694e-01 8.126568e-01 7.664665e-01 8.973576e-01 5.551906e-01 8.713059e-01 7.840846e-01 6.390696e-01 2.699796e-03 8.913093e-02 3.246241e-01 2.301393e-01 5.293491e-01 7.186064e-02 2.144822e-02 5.743312e-02 7.580823e-01 4.789453e-01 8.049082e-01 4.599070e-01 5.110261e-03 6.679232e-01 7.558006e-01 7.741123e-01 7.611279e-01 5.405378e-01 9.481740e-01 4.709095e-01 1.336144e-01 9.912234e-01 6.079513e-01
ENSBTAG00000000012 1.241933e-02 6.738585e-04 6.234264e-01 9.668483e-04 1.446961e-04 5.743312e-02 2.669150e-05 1.336144e-01 2.669150e-05 2.699796e-03 3.731627e-03 6.738585e-04 3.572884e-02 7.383796e-01 1.935206e-03 7.186064e-02 3.731627e-03 6.505487e-01 3.731627e-03 2.144822e-02 9.322376e-03 1.095986e-01 7.186064e-02 4.550026e-02 1.446961e-04 9.668483e-04 4.652582e-04 1.241933e-02 3.182172e-04 1.336144e-01 8.913093e-02 2.301393e-01 6.738585e-04 1.639507e-02 6.738585e-04 8.049082e-01 1.241933e-02 6.933948e-03 2.301393e-01 7.186064e-02 1.639507e-02 1.639507e-02 2.780690e-02 8.913093e-02 1.615133e-01 6.334248e-05 9.282872e-01 8.910308e-01 7.695222e-01 8.532290e-01 7.240884e-01 9.880322e-01 9.163758e-01 7.361169e-01 5.498399e-01 6.072520e-01
ENSBTAG00000000013 1.095986e-01 3.731627e-03 7.817801e-01 2.713321e-01 1.241933e-02 4.550026e-02 1.935206e-03 2.713321e-01 1.241933e-02 2.301393e-01 4.946068e-01 2.713321e-01 9.489702e-01 2.713321e-01 5.878185e-01 9.537486e-01 1.936010e-01 9.944149e-01 5.864415e-01 6.491092e-01 9.619269e-05 9.968085e-01 9.641073e-01 8.555827e-01 3.572884e-02 3.405901e-01 3.325452e-01 5.823194e-01 1.336144e-01 8.563676e-01 7.871603e-01 7.588434e-01 7.186064e-02 1.336144e-01 1.336144e-01 2.301393e-01 5.578755e-01 3.761566e-01 6.592130e-01 9.513592e-01 1.095986e-01 7.902392e-01 9.936170e-01 4.839273e-01 4.009084e-01 9.668483e-04 1.336144e-01 4.472546e-01 1.615133e-01 2.713321e-01 1.936010e-01 1.336144e-01 8.913093e-02 2.301393e-01 3.572884e-02 5.743312e-02
ENSBTAG00000000014 7.323509e-01 2.713321e-01 7.466952e-01 6.752161e-01 2.301393e-01 4.864288e-01 1.336144e-01 9.641073e-01 2.301393e-01 7.186064e-02 2.301393e-01 1.336144e-01 3.607168e-01 2.713321e-01 3.173105e-01 1.336144e-01 1.936010e-01 2.301393e-01 2.301393e-01 1.095986e-01 1.615133e-01 9.609193e-01 1.336144e-01 1.095986e-01 5.743312e-02 7.940925e-01 3.173105e-01 4.532547e-01 2.713321e-01 1.615133e-01 1.615133e-01 2.301393e-01 7.186064e-02 1.336144e-01 1.615133e-01 1.095986e-01 8.913093e-02 1.336144e-01 5.247764e-01 7.764104e-01 8.965664e-01 5.926499e-01 5.339419e-01 7.173520e-01 1.095986e-01 4.635584e-01 3.575728e-01 8.665833e-01 9.314664e-01 8.446102e-01 9.132025e-01 8.274291e-01 4.202428e-01 3.729292e-01 4.586934e-01 9.266980e-01
ENSBTAG00000000015 4.225530e-01 1.615133e-01 NA 3.572884e-02 6.333621e-01 5.743312e-02 8.446102e-01 2.144822e-02 3.859420e-01 2.713321e-01 2.713321e-01 9.577319e-01 3.173105e-01 4.037177e-01 7.173520e-01 7.787104e-01 7.032032e-01 3.707871e-01 5.734349e-01 6.722953e-01 7.084043e-01 4.709095e-01 9.720797e-01 6.121548e-01 5.518435e-01 2.713321e-01 9.457856e-01 7.186064e-02 3.572884e-02 7.353632e-01 4.758458e-01 9.251092e-01 4.202428e-01 3.986694e-01 1.936010e-01 2.713321e-01 6.657414e-01 5.047721e-01 1.615133e-01 1.615133e-01 1.615133e-01 2.713321e-01 NA 3.572884e-02 3.958813e-01 1.615133e-01 6.170751e-01 7.825481e-01 7.917799e-01 8.862902e-01 5.891970e-01 7.925506e-01 4.629487e-01 1.936010e-01 8.913093e-02 3.305533e-01
ENSBTAG00000000019 6.933948e-03 1.935206e-03 1.095986e-01 1.615133e-01 8.516606e-01 9.322376e-03 4.580873e-01 5.843787e-01 5.743312e-02 1.241933e-02 5.743312e-02 1.095986e-01 8.760330e-01 9.282872e-01 7.672301e-01 7.421557e-01 1.936010e-01 7.186064e-02 2.144822e-02 2.301393e-01 3.731627e-03 1.241933e-02 6.933948e-03 2.780690e-02 5.110261e-03 1.936010e-01 7.186064e-02 9.441937e-01 5.110261e-03 7.186064e-02 1.241933e-02 2.144822e-02 2.780690e-02 4.550026e-02 2.780690e-02 6.738585e-04 1.639507e-02 3.691855e-01 4.254510e-01 4.851772e-01 6.987562e-01 2.713321e-01 2.144822e-02 3.572884e-02 3.236426e-01 1.374276e-03 5.110261e-03 9.322376e-03 2.144822e-02 NA 6.933948e-03 7.186064e-02 1.374276e-03 1.095986e-01 3.572884e-02 1.936010e-01
ENSBTAG00000000021 3.826631e-01 1.615133e-01 8.391350e-01 9.426019e-01 7.802448e-01 6.854775e-01 7.076605e-01 7.687579e-01 8.973576e-01 6.994967e-01 1.336144e-01 6.170751e-01 6.664684e-01 8.485256e-01 3.925511e-01 7.971788e-01 5.632641e-01 4.660017e-01 7.695222e-01 7.817801e-01 3.734659e-01 5.713938e-01 1.615133e-01 8.657966e-01 1.936010e-01 1.336144e-01 8.913093e-02 5.743312e-02 8.913093e-02 3.173105e-01 3.794013e-01 4.065388e-01 2.144822e-02 6.534317e-01 3.654654e-01 1.615133e-01 1.241933e-02 3.572884e-02 3.173105e-01 5.565323e-01 1.095986e-01 6.980160e-01 6.184840e-01 7.933214e-01 3.864902e-01 6.635624e-01 7.076605e-01 2.301393e-01 4.371588e-01 7.186064e-02 7.186064e-02 7.833162e-01 3.681203e-01 2.713321e-01 3.270861e-01 3.804866e-01
ENSBTAG00000000022 1.936010e-01 5.405378e-01 2.713321e-01 3.405901e-01 2.713321e-01 1.095986e-01 5.743312e-02 8.913093e-02 7.718162e-01 1.936010e-01 3.173105e-01 8.103303e-01 9.187567e-01 2.301393e-01 7.166049e-01 2.301393e-01 9.322614e-01 4.550026e-02 9.896278e-01 7.186064e-02 7.436679e-01 4.377490e-01 4.839273e-01 6.142614e-01 9.266980e-01 2.780690e-02 5.743312e-02 2.780690e-02 7.186064e-02 9.179630e-01 6.650148e-01 8.913093e-02 3.572884e-02 6.957972e-01 1.336144e-01 2.301393e-01 5.110261e-03 5.110261e-03 1.095986e-01 3.173105e-01 8.913093e-02 1.095986e-01 6.862127e-01 7.186064e-02 9.752695e-01 4.550026e-02 4.167916e-01 3.572884e-02 5.743312e-02 9.322376e-03 6.738585e-04 5.411996e-01 3.572884e-02 8.913093e-02 1.615133e-01 4.430815e-01
ENSBTAG00000000023 2.301393e-01 3.446589e-01 1.936010e-01 1.936010e-01 3.173105e-01 2.713321e-01 2.713321e-01 3.919978e-01 2.713321e-01 9.060677e-01 8.532290e-01 7.756441e-01 2.713321e-01 7.565610e-01 6.255498e-01 7.233389e-01 4.666136e-01 4.611223e-01 4.496492e-01 4.889373e-01 4.025926e-01 2.301393e-01 5.551906e-01 2.713321e-01 3.173105e-01 9.553418e-01 9.132025e-01 8.981490e-01 5.940336e-01 2.713321e-01 2.301393e-01 3.986694e-01 6.980160e-01 8.438275e-01 3.335440e-01 3.173105e-01 7.504849e-01 4.599070e-01 3.211975e-01 2.713321e-01 3.691855e-01 2.713321e-01 1.615133e-01 4.054089e-01 7.308463e-01 3.173105e-01 9.433978e-01 5.679996e-01 2.301393e-01 8.673700e-01 6.426477e-01 8.399167e-01 4.454634e-01 4.777041e-01 5.465087e-01 4.025926e-01
ENSBTAG00000000024 7.186064e-02 8.173148e-01 1.615133e-01 9.848411e-01 7.186064e-02 5.339419e-01 5.592203e-01 3.246241e-01 7.626521e-01 4.424872e-01 7.497265e-01 4.110769e-01 2.301393e-01 8.453929e-01 1.615133e-01 1.095986e-01 3.572884e-02 1.936010e-01 6.065530e-01 1.095986e-01 4.808102e-01 2.713321e-01 3.173105e-01 6.426477e-01 8.913093e-02 7.368709e-01 5.912676e-01 5.578755e-01 6.262583e-01 4.454634e-01 9.936170e-01 8.367909e-01 5.208732e-01 8.973576e-01 1.336144e-01 7.024614e-01 5.843787e-01 4.933439e-01 6.818059e-01 5.221726e-01 9.028990e-01 3.886875e-01 2.713321e-01 2.713321e-01 4.746090e-01 8.571526e-01 8.713059e-01 9.219323e-01 8.493091e-01 9.505628e-01 9.274926e-01 7.573215e-01 7.886993e-01 1.615133e-01 2.301393e-01 3.799437e-01
ENSBTAG00000000025 4.116463e-01 5.359164e-01 6.933948e-03 1.935206e-03 7.186064e-02 1.446961e-04 2.144822e-02 2.155995e-04 2.144822e-02 1.707981e-05 1.936010e-01 1.639507e-02 2.713321e-01 7.618899e-01 1.935206e-03 5.605667e-01 1.935206e-03 1.095986e-01 3.572884e-02 6.412155e-01 1.615133e-01 6.483900e-01 3.192501e-01 2.699796e-03 9.668483e-04 2.780690e-02 6.994967e-01 1.336144e-01 8.913093e-02 2.144822e-02 5.110261e-03 1.374276e-03 3.572884e-02 2.699796e-03 5.720738e-01 8.095551e-01 4.652582e-04 1.336144e-01 2.713321e-01 1.095986e-01 2.713321e-01 6.738585e-04 4.652582e-04 2.301393e-01 3.173105e-01 1.936010e-01 1.615133e-01 2.144822e-02 2.780690e-02 2.713321e-01 7.186064e-02 9.619269e-05 4.550026e-02 4.864288e-01 8.913093e-02 6.002785e-01
ENSBTAG00000000026 3.731627e-03 1.615133e-01 9.322376e-03 5.743312e-02 9.928191e-01 1.615133e-01 4.082371e-01 1.336144e-01 2.301393e-01 5.836919e-01 1.336144e-01 4.889373e-01 4.568765e-01 2.301393e-01 5.491729e-01 1.615133e-01 3.173105e-01 7.186064e-02 3.202229e-01 7.218406e-01 5.260808e-01 8.913093e-02 4.770842e-01 2.780690e-02 4.556674e-01 7.186064e-02 1.639507e-02 2.144822e-02 3.572884e-02 5.743312e-02 1.639507e-02 9.322376e-03 3.173105e-01 2.301393e-01 5.041336e-01 8.913093e-02 1.336144e-01 2.713321e-01 3.731627e-03 2.144822e-02 2.144822e-02 9.322376e-03 8.913093e-02 5.612405e-01 2.713321e-01 3.173105e-01 6.128566e-01 1.095986e-01 2.301393e-01 9.322376e-03 1.615133e-01 8.913093e-02 4.814328e-01 2.301393e-01 2.144822e-02 7.186064e-02
ENSBTAG00000000031 1.095986e-01 1.615133e-01 2.301393e-01 4.927131e-01 6.227193e-01 6.642884e-01 4.076705e-01 2.713321e-01 5.961119e-01 5.465087e-01 7.186064e-02 5.110261e-03 4.076705e-01 2.301393e-01 5.332845e-01 2.144822e-02 4.202428e-01 9.322376e-03 2.713321e-01 2.780690e-02 1.615133e-01 3.572884e-02 4.550026e-02 1.241933e-02 4.490499e-01 5.864415e-01 5.743312e-02 2.780690e-02 7.186064e-02 1.639507e-02 1.095986e-01 5.743312e-02 9.322376e-03 3.572884e-02 7.764104e-01 2.144822e-02 7.186064e-02 4.162181e-01 1.095986e-01 4.764648e-01 4.789453e-01 3.686527e-01 5.857535e-01 8.227573e-01 4.629487e-01 1.615133e-01 1.241933e-02 1.095986e-01 7.315985e-01 5.782109e-01 4.383397e-01 7.186064e-02 8.913093e-02 8.563676e-01 7.886993e-01 1.936010e-01
ENSBTAG00000000032 5.795788e-01 6.404999e-01 9.092378e-01 7.565610e-01 3.931050e-01 9.076525e-01 3.523711e-01 6.255498e-01 5.961119e-01 7.634145e-01 7.218406e-01 4.927131e-01 6.519895e-01 9.060677e-01 5.260808e-01 8.981490e-01 7.573215e-01 4.629487e-01 3.837542e-01 5.905770e-01 9.904256e-01 7.331036e-01 2.713321e-01 1.936010e-01 8.913093e-02 2.301393e-01 9.139957e-01 2.713321e-01 3.870388e-01 4.014693e-01 7.210918e-01 5.598933e-01 3.992284e-01 3.345448e-01 2.713321e-01 2.301393e-01 1.095986e-01 8.760330e-01 7.910095e-01 4.795665e-01 2.713321e-01 7.687579e-01 3.173105e-01 1.336144e-01 6.469524e-01 7.687579e-01 8.049082e-01 8.282083e-01 1.936010e-01 3.580956e-01 2.301393e-01 5.743312e-02 5.743312e-02 2.713321e-01 7.810124e-01 5.182794e-01
ENSBTAG00000000033 2.713321e-01 5.659678e-01 1.615133e-01 1.336144e-01 8.002682e-01 2.713321e-01 5.700350e-01 4.952390e-01 9.060677e-01 3.173105e-01 5.741160e-01 5.933415e-01 3.783178e-01 6.455162e-01 3.173105e-01 6.759471e-01 2.713321e-01 9.410104e-01 4.690657e-01 5.565323e-01 6.766784e-01 3.681203e-01 4.952390e-01 5.743312e-02 1.615133e-01 4.196665e-01 9.251092e-01 1.336144e-01 7.054306e-01 4.383397e-01 5.022205e-01 2.713321e-01 6.519895e-01 1.095986e-01 2.301393e-01 5.144012e-01 1.615133e-01 8.965664e-01 2.713321e-01 3.290645e-01 2.301393e-01 2.713321e-01 4.550026e-02 3.572884e-02 6.891565e-01 1.336144e-01 6.290957e-01 4.801881e-01 9.322376e-03 8.913093e-02 2.144822e-02 6.933948e-03 6.933948e-03 1.095986e-01 6.744855e-01 3.173105e-01
ENSBTAG00000000037 1.615133e-01 8.913093e-02 6.312274e-01 2.301393e-01 9.298767e-01 8.618655e-01 2.301393e-01 3.919978e-01 4.122161e-01 7.679939e-01 3.580956e-01 4.342146e-01 4.395224e-01 5.830054e-01 7.128732e-01 7.203433e-01 9.473778e-01 8.149850e-01 6.121548e-01 1.615133e-01 1.639507e-02 1.336144e-01 1.615133e-01 3.173105e-01 7.406445e-01 5.743312e-02 8.913093e-02 1.336144e-01 2.144822e-02 1.095986e-01 3.226631e-01 7.186064e-02 2.301393e-01 6.921050e-01 3.718572e-01 9.322376e-03 5.156922e-01 8.002682e-01 4.454634e-01 7.910095e-01 4.580873e-01 2.301393e-01 4.977717e-01 4.550026e-02 3.729292e-01 5.189272e-01 5.339419e-01 3.451696e-01 5.605667e-01 5.208732e-01 7.263387e-01 3.681203e-01 5.707142e-01 3.330444e-01 3.903405e-01 1.095986e-01
ENSBTAG00000000039 6.491092e-01 4.377490e-01 4.289440e-01 9.641073e-01 6.766784e-01 2.713321e-01 6.383550e-01 2.780690e-02 8.111056e-01 6.065530e-01 4.208197e-01 3.173105e-01 7.626521e-01 7.186064e-02 9.633102e-01 8.665833e-01 1.936010e-01 5.451790e-01 9.187567e-01 7.710513e-01 3.997880e-01 2.713321e-01 3.633501e-01 4.365690e-01 8.446102e-01 8.196462e-01 7.979508e-01 7.741123e-01 3.345448e-01 6.369268e-01 2.713321e-01 5.260808e-01 8.188689e-01 8.469590e-01 3.903405e-01 4.490499e-01 9.529521e-01 7.414000e-01 7.657032e-01 9.553418e-01 5.558613e-01 8.360099e-01 7.186064e-02 5.169850e-01 8.297673e-01 8.041344e-01 9.394191e-01 4.093716e-01 5.673220e-01 5.332845e-01 9.784597e-01 7.436679e-01 7.300944e-01 5.743312e-02 1.241933e-02 6.933948e-03
ENSBTAG00000000040 3.173105e-01 2.713321e-01 6.354999e-01 5.545204e-01 8.650101e-01 1.615133e-01 7.542807e-01 3.572884e-02 2.301393e-01 2.301393e-01 8.791869e-01 5.385547e-01 4.190906e-01 1.336144e-01 2.713321e-01 9.179630e-01 2.144822e-02 1.336144e-01 2.713321e-01 5.713938e-01 2.713321e-01 3.723929e-01 2.713321e-01 2.301393e-01 6.376407e-01 9.497665e-01 8.134327e-01 9.227264e-01 2.713321e-01 5.047721e-01 2.301393e-01 8.981490e-01 9.888300e-01 9.457856e-01 9.298767e-01 2.713321e-01 8.118811e-01 7.771768e-01 6.009743e-01 3.173105e-01 8.913093e-02 1.936010e-01 6.290957e-01 6.128566e-01 9.314664e-01 7.323509e-01 8.313270e-01 2.713321e-01 3.265927e-01 2.713321e-01 8.516606e-01 1.615133e-01 2.301393e-01 7.186064e-02 3.572884e-02 1.336144e-01
ENSBTAG00000000042 1.615133e-01 1.095986e-01 1.336144e-01 1.095986e-01 7.098928e-01 4.484510e-01 6.262583e-01 7.186064e-02 2.713321e-01 8.913093e-02 2.713321e-01 6.191891e-01 3.300565e-01 2.780690e-02 2.301393e-01 8.870800e-01 5.280405e-01 2.713321e-01 3.892380e-01 8.196462e-01 2.780690e-02 7.186064e-02 8.913093e-02 2.713321e-01 3.713219e-01 9.036910e-01 9.179630e-01 8.516606e-01 3.570504e-01 8.336677e-01 6.933948e-03 7.032032e-01 8.049082e-01 8.165380e-01 3.173105e-01 8.913093e-02 8.997319e-01 5.961119e-01 5.260808e-01 6.679232e-01 1.615133e-01 2.301393e-01 1.000000e+00 2.713321e-01 8.002682e-01 1.336144e-01 8.524448e-01 1.615133e-01 1.615133e-01 6.686511e-01 6.766784e-01 1.336144e-01 6.701078e-01 2.780690e-02 5.743312e-02 4.550026e-02
ENSBTAG00000000046 7.039454e-01 3.477307e-01 9.497665e-01 9.346467e-01 5.612405e-01 3.997880e-01 7.725814e-01 2.301393e-01 7.346097e-01 2.713321e-01 3.964380e-01 2.301393e-01 2.301393e-01 8.500928e-01 5.905770e-01 8.321070e-01 2.713321e-01 4.777041e-01 5.359164e-01 5.332845e-01 4.014693e-01 8.087802e-01 1.615133e-01 7.195951e-01 2.713321e-01 9.147890e-01 6.935810e-01 4.777041e-01 8.918213e-01 1.336144e-01 9.481740e-01 8.446102e-01 2.713321e-01 4.635584e-01 1.095986e-01 4.478526e-01 3.925511e-01 4.996758e-01 1.615133e-01 3.270861e-01 4.031549e-01 7.940925e-01 7.017198e-01 6.476710e-01 9.139957e-01 6.447986e-01 4.611223e-01 9.298767e-01 6.498288e-01 7.323509e-01 7.158580e-01 5.518435e-01 NA 9.664987e-01 5.208732e-01 8.430451e-01
ENSBTAG00000000049 4.466571e-01 4.550026e-02 6.213062e-01 6.107522e-01 1.936010e-01 9.457856e-01 1.095986e-01 9.433978e-01 3.173105e-01 1.095986e-01 4.550026e-02 5.727541e-01 1.615133e-01 6.404999e-01 8.095551e-01 5.558613e-01 8.250924e-01 5.720738e-01 1.336144e-01 6.671956e-01 2.301393e-01 3.848471e-01 9.792573e-01 9.856389e-01 9.784597e-01 6.362132e-01 9.330564e-01 2.713321e-01 1.336144e-01 5.392153e-01 6.832737e-01 7.863910e-01 8.913093e-02 8.383535e-01 7.421557e-01 8.791869e-01 8.399167e-01 4.629487e-01 9.936170e-01 8.902404e-01 9.441937e-01 8.111056e-01 6.847426e-01 7.964069e-01 8.188689e-01 3.355475e-01 4.219747e-01 2.713321e-01 9.521556e-01 5.538506e-01 8.289877e-01 9.928191e-01 7.840846e-01 6.766784e-01 2.301393e-01 7.679939e-01
ENSBTAG00000000050 6.002785e-01 5.156922e-01 3.173105e-01 1.241933e-02 1.935206e-03 1.336144e-01 5.110261e-03 3.572884e-02 9.824480e-01 9.052754e-01 1.936010e-01 5.743312e-02 2.301393e-01 7.186064e-02 9.322376e-03 1.095986e-01 4.550026e-02 5.743312e-02 1.095986e-01 1.936010e-01 7.186064e-02 3.729292e-01 2.713321e-01 3.697189e-01 5.743312e-02 2.713321e-01 2.713321e-01 3.997880e-01 1.615133e-01 6.570426e-01 4.580873e-01 1.936010e-01 8.913093e-02 1.936010e-01 8.913093e-02 3.665259e-01 3.173105e-01 1.615133e-01 3.931050e-01 1.936010e-01 9.776622e-01 3.843004e-01 2.713321e-01 6.404999e-01 1.936010e-01 1.095986e-01 8.913093e-02 3.777768e-01 2.713321e-01 3.461926e-01 3.202229e-01 1.615133e-01 2.780690e-02 3.964380e-01 6.628367e-01 9.195505e-01
ENSBTAG00000000052 2.301393e-01 7.186064e-02 1.336144e-01 4.550026e-02 4.550026e-02 1.095986e-01 5.743312e-02 5.047721e-01 1.095986e-01 1.095986e-01 1.639507e-02 1.336144e-01 3.997880e-01 4.808102e-01 5.802634e-01 2.713321e-01 2.713321e-01 8.689440e-01 9.545452e-01 7.779435e-01 1.336144e-01 1.095986e-01 2.301393e-01 5.003113e-01 1.336144e-01 1.615133e-01 4.883096e-01 5.743312e-02 3.173105e-01 7.764104e-01 7.787104e-01 8.064564e-01 2.780690e-02 4.248705e-01 2.301393e-01 8.913093e-02 1.639507e-02 2.144822e-02 9.920213e-01 8.212014e-01 7.361169e-01 4.977717e-01 2.780690e-02 4.401144e-01 1.615133e-01 8.414806e-01 5.639395e-01 1.095986e-01 3.986694e-01 3.173105e-01 4.870553e-01 5.558613e-01 6.693793e-01 1.095986e-01 4.550026e-02 2.713321e-01
ENSBTAG00000000053 4.139284e-01 1.615133e-01 4.895655e-01 2.713321e-01 7.009784e-01 3.226631e-01 9.021071e-01 7.971788e-01 7.817801e-01 7.558006e-01 3.958813e-01 3.875879e-01 8.313270e-01 3.601916e-01 9.768646e-01 9.672959e-01 6.701078e-01 9.290819e-01 4.377490e-01 8.188689e-01 4.672260e-01 8.965664e-01 9.824480e-01 3.173105e-01 3.467049e-01 2.713321e-01 4.418933e-01 7.376251e-01 5.974993e-01 6.965365e-01 5.398763e-01 1.936010e-01 8.571526e-01 8.744568e-01 8.681570e-01 9.013153e-01 2.301393e-01 3.549659e-01 5.003113e-01 4.225530e-01 6.548751e-01 8.823428e-01 9.688904e-01 9.912234e-01 3.881375e-01 9.641073e-01 5.679996e-01 1.615133e-01 1.936010e-01 1.615133e-01 5.365753e-01 3.340442e-01 5.857535e-01 4.395224e-01 4.025926e-01 3.173105e-01
ENSBTAG00000000054 7.833162e-01 6.227193e-01 4.430815e-01 4.277778e-01 1.336144e-01 7.779435e-01 3.886875e-01 5.163384e-01 6.737551e-01 5.743312e-02 6.657414e-01 9.243148e-01 2.713321e-01 6.234264e-01 3.285692e-01 1.615133e-01 1.936010e-01 4.611223e-01 3.395777e-01 4.532547e-01 5.734349e-01 2.301393e-01 2.713321e-01 5.788947e-01 1.095986e-01 9.657015e-01 9.116163e-01 7.618899e-01 6.950582e-01 7.657032e-01 7.687579e-01 8.728811e-01 5.009473e-01 3.534076e-01 1.615133e-01 9.330564e-01 2.301393e-01 1.336144e-01 1.639507e-02 3.572884e-02 1.336144e-01 1.936010e-01 2.713321e-01 4.484510e-01 3.554863e-01 1.095986e-01 6.715658e-01 1.615133e-01 7.436679e-01 5.743312e-02 3.723929e-01 6.072520e-01 1.936010e-01 9.060677e-01 8.243139e-01 9.952127e-01
ENSBTAG00000000056 1.374276e-03 1.935206e-03 9.668483e-04 4.550026e-02 7.964069e-01 9.668483e-04 8.913093e-02 7.910095e-01 9.617162e-01 1.446961e-04 6.738585e-04 4.652582e-04 9.619269e-05 1.936010e-01 4.696799e-01 1.374276e-03 5.110261e-03 6.795346e-06 1.935206e-03 2.669150e-05 1.336144e-01 6.334248e-05 6.334248e-05 1.707981e-05 6.933948e-03 5.743312e-02 1.936010e-01 3.182172e-04 7.679939e-01 3.182172e-04 4.131501e-05 1.082509e-05 6.933948e-03 1.241933e-02 8.595084e-01 5.110261e-03 1.935206e-03 6.933948e-03 1.639507e-02 7.764104e-01 4.550026e-02 7.186064e-02 2.155995e-04 2.144822e-02 4.652582e-04 3.731627e-03 2.155995e-04 3.572884e-02 8.532290e-01 3.572884e-02 3.572884e-02 6.795346e-06 3.182172e-04 1.336144e-01 2.699796e-03 9.346467e-01
ENSBTAG00000000057 4.733741e-01 8.913093e-02 3.731627e-03 3.572884e-02 5.954188e-01 1.336144e-01 2.301393e-01 1.615133e-01 1.336144e-01 5.743312e-02 8.913093e-02 3.633501e-01 2.144822e-02 9.668483e-04 5.743312e-02 9.668483e-04 1.336144e-01 4.652582e-04 2.780690e-02 5.110261e-03 3.380628e-01 6.170751e-01 7.535210e-01 3.572884e-02 6.227193e-01 2.713321e-01 6.051562e-01 2.301393e-01 8.289877e-01 6.854775e-01 1.336144e-01 1.336144e-01 7.195951e-01 4.550026e-02 2.713321e-01 9.251092e-01 2.713321e-01 6.455162e-01 3.173105e-01 4.550026e-02 3.572884e-02 4.550026e-02 1.374276e-03 8.973576e-01 2.780690e-02 3.572884e-02 7.779435e-01 3.832084e-01 5.034955e-01 2.713321e-01 2.301393e-01 5.505074e-01 4.484510e-01 5.652913e-01 5.891970e-01 7.756441e-01
ENSBTAG00000000061 2.713321e-01 6.051562e-01 3.441486e-01 6.876840e-01 6.312274e-01 8.823428e-01 6.527104e-01 5.060505e-01 3.772363e-01 9.553418e-01 1.095986e-01 8.602939e-01 5.619146e-01 6.149643e-01 9.418061e-01 9.952127e-01 8.243139e-01 8.697311e-01 4.059736e-01 6.541532e-01 8.799757e-01 2.713321e-01 9.960106e-01 3.173105e-01 5.034955e-01 7.293427e-01 6.498288e-01 3.320465e-01 6.462342e-01 6.170751e-01 8.289877e-01 2.713321e-01 6.191891e-01 9.856389e-01 6.086510e-01 5.639395e-01 8.736689e-01 8.025873e-01 1.615133e-01 1.936010e-01 2.713321e-01 4.789453e-01 4.538572e-01 7.143651e-01 7.315985e-01 8.134327e-01 7.009784e-01 7.489683e-01 7.588434e-01 6.234264e-01 9.354420e-01 8.697311e-01 7.764104e-01 7.459380e-01 7.263387e-01 8.477422e-01
ENSBTAG00000000062 3.320465e-01 2.713321e-01 9.195505e-01 3.275800e-01 4.550026e-02 2.713321e-01 5.743312e-02 1.336144e-01 1.936010e-01 1.336144e-01 2.301393e-01 8.673700e-01 3.622954e-01 1.336144e-01 5.254284e-01 3.251155e-01 3.958813e-01 2.713321e-01 3.395777e-01 4.908233e-01 4.914528e-01 1.936010e-01 3.173105e-01 5.659678e-01 1.241933e-02 9.505628e-01 9.386235e-01 8.618655e-01 4.733741e-01 7.136190e-01 9.609193e-01 9.920213e-01 4.933439e-01 8.913093e-02 1.241933e-02 5.163384e-01 3.330444e-01 4.550026e-02 5.365753e-01 2.301393e-01 5.947260e-01 1.336144e-01 4.295278e-01 6.065530e-01 4.271954e-01 5.163384e-01 4.162181e-01 2.713321e-01 1.336144e-01 2.713321e-01 3.539265e-01 1.615133e-01 7.391343e-01 2.301393e-01 5.743312e-02 3.572884e-02
ENSBTAG00000000064 6.491092e-01 6.994967e-01 2.301393e-01 1.936010e-01 2.713321e-01 5.743312e-02 3.226631e-01 1.095986e-01 1.615133e-01 9.720797e-01 1.615133e-01 1.936010e-01 1.615133e-01 1.615133e-01 1.936010e-01 2.301393e-01 1.615133e-01 1.936010e-01 2.713321e-01 2.301393e-01 2.301393e-01 3.565286e-01 4.099396e-01 6.191891e-01 6.447986e-01 4.833030e-01 5.247764e-01 6.679232e-01 4.277778e-01 8.321070e-01 6.455162e-01 5.392153e-01 1.336144e-01 6.737551e-01 8.367909e-01 1.936010e-01 4.876822e-01 1.615133e-01 4.635584e-01 3.173105e-01 4.490499e-01 8.610796e-01 4.864288e-01 4.418933e-01 9.912234e-01 3.330444e-01 2.301393e-01 7.186064e-02 2.301393e-01 4.127864e-01 1.615133e-01 2.713321e-01 3.670569e-01 7.278402e-01 3.649359e-01 5.221726e-01
ENSBTAG00000000065 2.301393e-01 1.615133e-01 1.936010e-01 1.615133e-01 6.570426e-01 9.968085e-01 2.713321e-01 7.186064e-02 6.404999e-01 2.144822e-02 6.128566e-01 4.789453e-01 6.227193e-01 7.186064e-02 8.697311e-01 5.189272e-01 7.376251e-01 1.936010e-01 7.748781e-01 3.446589e-01 1.336144e-01 1.936010e-01 1.336144e-01 7.106375e-01 7.871603e-01 3.572884e-02 5.743312e-02 8.744568e-01 4.550026e-02 3.848471e-01 8.064564e-01 8.973576e-01 1.615133e-01 6.156675e-01 5.086123e-01 3.572884e-02 2.780690e-02 6.933948e-03 8.913093e-02 2.780690e-02 5.743312e-02 3.173105e-01 5.405378e-01 9.171693e-01 5.538506e-01 2.780690e-02 1.336144e-01 5.743312e-02 1.336144e-01 8.913093e-02 5.743312e-02 7.186064e-02 5.743312e-02 5.110261e-03 7.186064e-02 1.935206e-03
ENSBTAG00000000067 7.979508e-01 6.093511e-01 6.796066e-01 9.776622e-01 4.105080e-01 6.766784e-01 1.936010e-01 6.483900e-01 3.345448e-01 3.246241e-01 3.173105e-01 7.039454e-01 3.461926e-01 6.455162e-01 5.066903e-01 3.897890e-01 4.562717e-01 8.870800e-01 4.593000e-01 7.331036e-01 4.312819e-01 5.498399e-01 2.301393e-01 6.921050e-01 7.948638e-01 9.832457e-01 9.944149e-01 6.433644e-01 5.015837e-01 9.561385e-01 8.157614e-01 5.898869e-01 5.686777e-01 6.541532e-01 8.949843e-01 3.207100e-01 4.939752e-01 1.095986e-01 8.508767e-01 5.215227e-01 8.266500e-01 8.799757e-01 8.728811e-01 8.360099e-01 6.491092e-01 2.713321e-01 9.752695e-01 2.301393e-01 4.025926e-01 6.891565e-01 5.954188e-01 9.816503e-01 5.720738e-01 6.462342e-01 6.943195e-01 2.301393e-01
ENSBTAG00000000072 4.652582e-04 3.731627e-03 8.913093e-02 8.913093e-02 3.731627e-03 9.888300e-01 2.144822e-02 3.173105e-01 3.345448e-01 1.936010e-01 6.943195e-01 5.525121e-01 2.713321e-01 7.664665e-01 5.933415e-01 8.360099e-01 5.743312e-02 1.095986e-01 1.095986e-01 1.615133e-01 4.550026e-02 1.374276e-03 1.336144e-01 5.326276e-01 9.322376e-03 2.780690e-02 6.933948e-03 2.699796e-03 4.550026e-02 9.322376e-03 2.144822e-02 7.186064e-02 3.788593e-01 4.927131e-01 3.731627e-03 9.322376e-03 5.118241e-01 4.696799e-01 7.186064e-02 2.780690e-02 5.743312e-02 9.322376e-03 1.241933e-02 2.699796e-03 1.374276e-03 3.969951e-01 8.913093e-02 5.891970e-01 1.336144e-01 9.888300e-01 1.095986e-01 6.862127e-01 3.197363e-01 4.652582e-04 1.446961e-04 1.374276e-03
ENSBTAG00000000073 4.412999e-01 1.936010e-01 2.780690e-02 1.639507e-02 3.707871e-01 4.550026e-02 1.936010e-01 4.059736e-01 2.144822e-02 5.110261e-03 1.336144e-01 6.107522e-01 1.639507e-02 2.144822e-02 4.550026e-02 1.241933e-02 3.572884e-02 1.615133e-01 8.913093e-02 2.780690e-02 6.362132e-01 5.221726e-01 8.438275e-01 2.713321e-01 9.856389e-01 2.713321e-01 5.182794e-01 1.639507e-02 NA 5.352578e-01 5.531812e-01 8.913093e-02 8.018141e-01 2.713321e-01 8.595084e-01 8.807646e-01 8.913093e-02 1.095986e-01 5.110261e-03 2.780690e-02 2.144822e-02 1.615133e-01 1.936010e-01 4.295278e-01 1.095986e-01 7.771768e-01 3.832084e-01 3.804866e-01 4.110769e-01 1.095986e-01 3.740031e-01 9.720797e-01 4.289440e-01 1.336144e-01 3.565286e-01 5.743312e-02
ENSBTAG00000000074 5.878185e-01 2.301393e-01 1.615133e-01 4.939752e-01 6.476710e-01 7.353632e-01 3.375587e-01 8.634375e-01 4.418933e-01 3.173105e-01 2.301393e-01 4.454634e-01 8.500928e-01 7.710513e-01 9.960106e-01 5.782109e-01 8.250924e-01 6.016703e-01 9.688904e-01 6.184840e-01 3.843004e-01 5.438509e-01 7.771768e-01 8.705184e-01 8.595084e-01 1.936010e-01 7.186064e-02 4.550026e-02 8.913093e-02 8.913093e-02 1.095986e-01 1.936010e-01 2.713321e-01 9.418061e-01 8.453929e-01 7.186064e-02 7.166049e-01 2.301393e-01 7.764104e-01 3.931050e-01 3.665259e-01 2.301393e-01 2.301393e-01 1.336144e-01 1.936010e-01 6.796066e-01 4.758458e-01 1.336144e-01 5.286946e-01 5.345996e-01 5.864415e-01 8.274291e-01 8.149850e-01 1.095986e-01 2.301393e-01 1.936010e-01
ENSBTAG00000000076 1.936010e-01 1.336144e-01 9.529521e-01 3.843004e-01 3.360496e-01 2.713321e-01 2.301393e-01 5.743312e-02 1.336144e-01 8.913093e-02 1.936010e-01 4.550026e-02 2.301393e-01 5.228229e-01 2.144822e-02 2.713321e-01 3.572884e-02 9.712824e-01 2.301393e-01 1.615133e-01 8.913093e-02 8.547980e-01 5.041336e-01 6.722953e-01 4.544602e-01 7.186064e-02 1.615133e-01 5.228229e-01 1.936010e-01 7.833162e-01 9.028990e-01 7.331036e-01 3.718572e-01 5.260808e-01 4.641686e-01 9.402147e-01 5.047721e-01 7.421557e-01 2.780690e-02 7.186064e-02 2.713321e-01 6.065530e-01 7.565610e-01 4.009084e-01 3.173105e-01 5.652913e-01 2.301393e-01 7.641772e-01 8.913093e-02 8.913093e-02 3.931050e-01 1.615133e-01 1.000000e+00 8.446102e-01 2.301393e-01 5.743312e-02
ENSBTAG00000000077 7.626521e-01 2.713321e-01 4.977717e-01 5.247764e-01 1.095986e-01 5.905770e-01 3.572884e-02 5.743312e-02 2.301393e-01 8.087802e-01 8.913093e-02 1.615133e-01 2.301393e-01 4.150723e-01 3.461926e-01 1.095986e-01 2.713321e-01 2.713321e-01 1.615133e-01 1.095986e-01 6.455162e-01 8.493091e-01 3.416044e-01 9.521556e-01 5.485062e-01 4.777041e-01 6.347870e-01 5.619146e-01 5.830054e-01 3.659954e-01 6.184840e-01 6.898932e-01 4.946068e-01 9.633102e-01 5.339419e-01 6.840080e-01 6.744855e-01 9.704850e-01 7.186064e-02 1.615133e-01 3.870388e-01 7.429117e-01 8.918213e-01 2.713321e-01 9.792573e-01 4.770842e-01 4.635584e-01 6.788741e-01 4.208197e-01 5.940336e-01 6.577657e-01 7.444244e-01 8.446102e-01 1.936010e-01 5.743312e-02 8.913093e-02
ENSBTAG00000000078 1.936010e-01 4.845520e-01 5.743312e-02 2.301393e-01 5.478400e-01 5.720738e-01 7.894692e-01 1.615133e-01 8.997319e-01 8.018141e-01 5.110261e-03 7.718162e-01 6.065530e-01 4.914528e-01 1.936010e-01 9.880322e-01 4.795665e-01 6.170751e-01 2.780690e-02 8.352290e-01 1.095986e-01 4.202428e-01 4.173657e-01 8.118811e-01 8.095551e-01 1.935206e-03 9.322376e-03 4.652582e-04 1.639507e-02 5.743312e-02 5.743312e-02 3.572884e-02 4.430815e-01 4.939752e-01 6.810725e-01 2.780690e-02 2.144822e-02 5.743312e-02 2.301393e-01 3.355475e-01 7.725814e-01 2.155995e-04 5.110261e-03 4.770842e-01 2.699796e-03 3.826631e-01 9.322376e-03 2.780690e-02 9.322376e-03 2.144822e-02 1.639507e-02 6.738585e-04 6.933948e-03 5.110261e-03 8.430451e-01 2.713321e-01
ENSBTAG00000000079 1.707981e-05 1.639507e-02 1.935206e-03 1.935206e-03 3.523711e-01 1.446961e-04 7.186064e-02 6.334248e-05 3.859420e-01 2.301393e-01 6.933948e-03 3.182172e-04 8.878699e-01 3.285692e-01 4.466571e-01 3.731627e-03 3.572884e-02 4.652582e-04 9.322376e-03 4.652582e-04 7.948638e-01 1.446961e-04 3.731627e-03 9.668483e-04 1.936010e-01 8.610796e-01 4.550026e-02 6.738585e-04 6.933948e-03 9.619269e-05 1.446961e-04 4.131501e-05 5.110261e-03 6.738585e-04 1.936010e-01 9.619269e-05 2.144822e-02 2.699796e-03 5.110261e-03 1.241933e-02 3.572884e-02 6.334248e-05 1.374276e-03 9.426019e-01 6.334248e-05 1.935206e-03 4.173657e-01 8.547980e-01 4.908233e-01 8.508767e-01 1.935206e-03 9.619269e-05 1.935206e-03 1.095986e-01 4.550026e-02 2.699796e-03
ENSBTAG00000000080 6.965365e-01 9.124094e-01 5.182794e-01 7.748781e-01 2.301393e-01 8.618655e-01 4.550026e-02 8.665833e-01 5.505074e-01 8.142087e-01 3.908925e-01 9.060677e-01 4.586934e-01 1.615133e-01 1.336144e-01 2.713321e-01 3.431295e-01 9.314664e-01 1.936010e-01 3.572884e-02 8.913093e-02 3.975527e-01 5.241248e-01 6.541532e-01 1.336144e-01 7.186064e-02 2.301393e-01 4.709095e-01 2.301393e-01 3.173105e-01 3.173105e-01 8.399167e-01 9.433978e-01 8.250924e-01 5.491729e-01 3.969951e-01 8.250924e-01 8.438275e-01 3.380628e-01 2.301393e-01 6.121548e-01 8.587230e-01 4.939752e-01 1.336144e-01 8.595084e-01 5.720738e-01 2.301393e-01 1.095986e-01 3.173105e-01 8.383535e-01 5.359164e-01 2.301393e-01 5.734349e-01 4.901942e-01 3.549659e-01 5.775274e-01
ENSBTAG00000000084 4.939752e-01 7.398893e-01 2.713321e-01 2.301393e-01 5.940336e-01 4.196665e-01 9.569352e-01 8.894501e-01 6.255498e-01 8.913093e-02 5.981936e-01 5.041336e-01 7.009784e-01 5.592203e-01 9.426019e-01 7.863910e-01 4.764648e-01 6.862127e-01 5.228229e-01 7.451811e-01 3.942141e-01 5.639395e-01 8.673700e-01 2.301393e-01 9.076525e-01 8.212014e-01 7.233389e-01 7.764104e-01 7.741123e-01 5.850659e-01 4.635584e-01 4.009084e-01 5.545204e-01 5.743312e-02 8.344482e-01 4.532547e-01 1.936010e-01 6.079513e-01 5.768444e-01 5.954188e-01 5.625892e-01 7.748781e-01 6.766784e-01 9.465817e-01 7.910095e-01 1.936010e-01 2.713321e-01 2.713321e-01 3.173105e-01 2.301393e-01 2.301393e-01 1.095986e-01 2.713321e-01 5.280405e-01 7.315985e-01 5.398763e-01
ENSBTAG00000000087 5.585477e-01 3.173105e-01 2.780690e-02 1.639507e-02 8.072308e-01 8.913093e-02 4.653902e-01 3.572884e-02 5.471741e-01 5.743312e-02 1.639507e-02 1.615133e-01 5.857535e-01 3.182172e-04 3.173105e-01 1.336144e-01 2.780690e-02 2.713321e-01 8.297673e-01 6.107522e-01 3.182172e-04 5.743312e-02 3.173105e-01 9.619269e-05 2.144822e-02 1.336144e-01 1.615133e-01 1.935206e-03 1.095986e-01 2.144822e-02 1.936010e-01 1.936010e-01 4.037177e-01 1.374276e-03 3.173105e-01 4.939752e-01 8.913093e-02 3.718572e-01 3.305533e-01 6.298059e-01 7.240884e-01 2.155995e-04 1.935206e-03 2.144822e-02 2.155995e-04 6.818059e-01 8.886600e-01 4.996758e-01 9.856389e-01 1.000000e+00 5.545204e-01 6.972761e-01 4.826792e-01 3.572884e-02 8.913093e-02 2.713321e-01
ENSBTAG00000000088 1.936010e-01 3.731627e-03 6.933948e-03 5.110261e-03 8.913093e-02 9.322376e-03 1.936010e-01 7.186064e-02 4.550026e-02 1.241933e-02 2.713321e-01 7.186064e-02 3.575728e-01 3.523711e-01 1.615133e-01 2.713321e-01 2.301393e-01 8.634375e-01 7.186064e-02 8.111056e-01 3.731627e-03 1.639507e-02 8.913093e-02 6.933948e-03 2.144822e-02 8.913093e-02 2.144822e-02 1.936010e-01 3.731627e-03 1.639507e-02 1.374276e-03 9.322376e-03 3.572884e-02 2.699796e-03 3.731627e-03 4.550026e-02 1.095986e-01 3.572884e-02 7.414000e-01 9.704850e-01 3.173105e-01 2.301393e-01 2.713321e-01 8.926119e-01 3.734659e-01 2.699796e-03 1.374276e-03 5.110261e-03 1.374276e-03 1.374276e-03 1.374276e-03 2.155995e-04 2.155995e-04 3.173105e-01 4.550026e-02 3.221741e-01
ENSBTAG00000000090 1.336144e-01 9.322376e-03 8.913093e-02 1.615133e-01 2.144822e-02 2.144822e-02 2.780690e-02 7.186064e-02 5.124678e-01 1.639507e-02 4.550026e-02 1.935206e-03 1.095986e-01 1.615133e-01 3.173105e-01 2.780690e-02 3.925511e-01 4.550026e-02 8.913093e-02 3.572884e-02 1.095986e-01 7.186064e-02 3.572884e-02 3.513365e-01 2.780690e-02 2.301393e-01 5.743312e-02 5.538506e-01 1.936010e-01 3.729292e-01 3.572884e-02 1.615133e-01 7.186064e-02 9.322376e-03 5.743312e-02 2.713321e-01 1.241933e-02 3.572884e-02 1.936010e-01 2.713321e-01 1.336144e-01 1.935206e-03 1.336144e-01 7.979508e-01 1.336144e-01 1.095986e-01 4.550026e-02 7.186064e-02 1.936010e-01 8.913093e-02 4.814328e-01 1.615133e-01 1.936010e-01 3.731627e-03 8.913093e-02 1.095986e-01
ENSBTAG00000000091 3.756175e-01 1.336144e-01 6.058544e-01 4.876822e-01 5.659678e-01 2.301393e-01 NA 5.968054e-01 6.933948e-03 2.713321e-01 5.743312e-02 1.936010e-01 2.713321e-01 1.095986e-01 8.913093e-02 4.672260e-01 4.550026e-02 1.336144e-01 2.713321e-01 3.385673e-01 3.246241e-01 9.704850e-01 3.565286e-01 1.615133e-01 3.750789e-01 4.093716e-01 3.572884e-02 9.322376e-03 5.802634e-01 1.936010e-01 7.879297e-01 3.173105e-01 2.780690e-02 2.713321e-01 1.936010e-01 9.776622e-01 3.173105e-01 3.295603e-01 2.713321e-01 3.221741e-01 5.247764e-01 2.713321e-01 3.580956e-01 1.336144e-01 5.558613e-01 2.144822e-02 5.286946e-01 3.936593e-01 9.354420e-01 8.934026e-01 5.912676e-01 4.550026e-02 3.628225e-01 3.969951e-01 2.301393e-01 7.956352e-01
ENSBTAG00000000092 8.547980e-01 8.547980e-01 1.615133e-01 7.186064e-02 1.374276e-03 1.241933e-02 NA 1.241933e-02 1.374276e-03 2.699796e-03 9.322376e-03 2.780690e-02 2.699796e-03 2.699796e-03 5.743312e-02 2.699796e-03 5.743312e-02 1.374276e-03 1.336144e-01 3.731627e-03 1.241933e-02 4.550026e-02 2.780690e-02 4.242904e-01 1.935206e-03 5.003113e-01 9.936170e-01 9.076525e-01 5.110261e-03 3.207100e-01 9.322376e-03 3.226631e-01 1.374276e-03 1.935206e-03 6.738585e-04 5.451790e-01 2.144822e-02 3.731627e-03 1.241933e-02 1.639507e-02 6.933948e-03 9.322376e-03 1.095986e-01 2.144822e-02 4.652582e-04 6.928429e-01 3.572884e-02 7.186064e-02 5.431875e-01 5.743312e-02 1.615133e-01 7.436679e-01 1.336144e-01 1.639507e-02 1.095986e-01 6.933948e-03
ENSBTAG00000000094 3.815739e-01 5.273869e-01 5.098958e-01 3.975527e-01 6.796066e-01 1.936010e-01 2.713321e-01 1.615133e-01 7.136190e-01 3.173105e-01 1.936010e-01 5.150465e-01 2.713321e-01 7.748781e-01 4.858028e-01 3.173105e-01 9.219323e-01 1.936010e-01 6.708367e-01 7.186064e-02 7.863910e-01 8.913093e-02 7.186064e-02 1.615133e-01 3.612425e-01 5.498399e-01 7.971788e-01 8.768213e-01 1.336144e-01 7.203433e-01 3.886875e-01 3.173105e-01 1.336144e-01 6.051562e-01 6.972761e-01 4.213970e-01 2.301393e-01 3.675883e-01 7.278402e-01 5.981936e-01 9.872344e-01 6.708367e-01 7.414000e-01 4.562717e-01 2.301393e-01 8.461759e-01 9.545452e-01 4.777041e-01 7.300944e-01 3.612425e-01 7.497265e-01 5.713938e-01 9.155824e-01 3.622954e-01 7.482104e-01 1.936010e-01
ENSBTAG00000000095 6.354999e-01 8.934026e-01 2.713321e-01 2.301393e-01 6.679232e-01 3.718572e-01 4.617307e-01 9.752695e-01 9.680931e-01 6.312274e-01 5.505074e-01 5.098958e-01 4.746090e-01 4.353909e-01 7.542807e-01 6.891565e-01 3.173105e-01 7.482104e-01 9.394191e-01 9.203443e-01 2.301393e-01 4.167916e-01 7.098928e-01 6.884201e-01 5.652913e-01 4.088041e-01 3.523711e-01 7.917799e-01 1.936010e-01 5.720738e-01 5.372347e-01 9.768646e-01 5.392153e-01 1.336144e-01 4.167916e-01 9.816503e-01 3.285692e-01 1.095986e-01 8.913093e-02 5.743312e-02 8.913093e-02 9.840434e-01 2.713321e-01 4.605144e-01 1.336144e-01 3.280743e-01 3.173105e-01 1.936010e-01 1.936010e-01 3.612425e-01 2.301393e-01 7.084043e-01 1.095986e-01 6.142614e-01 6.613863e-01 9.076525e-01
ENSBTAG00000000097 1.336144e-01 1.095986e-01 2.713321e-01 2.713321e-01 7.383796e-01 1.936010e-01 9.561385e-01 5.110261e-03 8.839214e-01 9.664987e-01 6.065530e-01 2.780690e-02 8.913093e-02 1.936010e-01 1.336144e-01 5.857535e-01 5.572037e-01 5.558613e-01 2.301393e-01 4.820557e-01 5.919586e-01 6.933948e-03 7.186064e-02 4.777041e-01 9.888300e-01 5.034955e-01 6.980160e-01 1.615133e-01 9.760671e-01 1.336144e-01 5.761617e-01 1.615133e-01 7.186064e-02 NA 8.878699e-01 3.360496e-01 4.820557e-01 3.211975e-01 3.350459e-01 5.995832e-01 5.816337e-01 4.715250e-01 5.118241e-01 6.491092e-01 1.936010e-01 5.073306e-01 2.301393e-01 1.615133e-01 8.913093e-02 1.936010e-01 4.550026e-02 2.780690e-02 1.095986e-01 3.251155e-01 8.196462e-01 7.910095e-01
ENSBTAG00000000098 7.084043e-01 2.301393e-01 1.095986e-01 5.743312e-02 1.936010e-01 9.720797e-01 9.704850e-01 2.301393e-01 4.156450e-01 5.169850e-01 4.237108e-01 5.003113e-01 1.615133e-01 9.760671e-01 1.336144e-01 2.713321e-01 5.919586e-01 1.936010e-01 2.713321e-01 5.425244e-01 5.110261e-03 5.700350e-01 1.639507e-02 4.502490e-01 8.266500e-01 9.569352e-01 7.361169e-01 4.593000e-01 6.818059e-01 5.339419e-01 3.216856e-01 2.301393e-01 5.743312e-02 8.913093e-02 1.936010e-01 9.005236e-01 1.936010e-01 9.641073e-01 2.144822e-02 1.095986e-01 7.186064e-02 7.664665e-01 6.135588e-01 5.743312e-02 7.925506e-01 1.241933e-02 2.713321e-01 7.391343e-01 7.406445e-01 7.331036e-01 8.618655e-01 4.496492e-01 4.696799e-01 2.713321e-01 9.784597e-01 2.713321e-01
ENSBTAG00000000099 6.142614e-01 6.933948e-03 8.910308e-01 3.534076e-01 2.301393e-01 5.202241e-01 4.641686e-01 1.336144e-01 6.455162e-01 3.173105e-01 1.615133e-01 5.385547e-01 1.095986e-01 5.578755e-01 6.156675e-01 6.058544e-01 3.518536e-01 8.878699e-01 9.322376e-03 7.474527e-01 1.095986e-01 6.290957e-01 6.933948e-03 7.971788e-01 8.744568e-01 1.936010e-01 1.241933e-02 1.241933e-02 2.301393e-01 2.780690e-02 3.173105e-01 2.301393e-01 2.713321e-01 3.280743e-01 4.895655e-01 1.936010e-01 8.815536e-01 1.615133e-01 3.731627e-03 1.241933e-02 3.572884e-02 4.202428e-01 6.419315e-01 3.241331e-01 5.538506e-01 8.913093e-02 2.713321e-01 6.220126e-01 2.780690e-02 3.572884e-02 5.743312e-02 9.322376e-03 1.639507e-02 9.322376e-03 1.615133e-01 3.572884e-02
ENSBTAG00000000103 5.926499e-01 8.406986e-01 3.826631e-01 1.936010e-01 8.204237e-01 4.690657e-01 5.060505e-01 8.453929e-01 6.121548e-01 6.412155e-01 7.871603e-01 4.977717e-01 1.615133e-01 3.197363e-01 6.184840e-01 3.400836e-01 6.715658e-01 5.009473e-01 6.156675e-01 9.696877e-01 9.346467e-01 9.402147e-01 8.547980e-01 3.173105e-01 1.936010e-01 5.073306e-01 7.871603e-01 9.457856e-01 8.508767e-01 3.969951e-01 2.301393e-01 3.173105e-01 9.816503e-01 5.345996e-01 9.641073e-01 3.931050e-01 3.345448e-01 8.282083e-01 5.809484e-01 8.258712e-01 5.775274e-01 9.227264e-01 6.548751e-01 7.186064e-02 8.760330e-01 5.398763e-01 2.301393e-01 8.446102e-01 8.989404e-01 8.855005e-01 5.313149e-01 7.863910e-01 8.328873e-01 4.696799e-01 1.936010e-01 2.301393e-01
ENSBTAG00000000105 8.913093e-02 1.095986e-01 5.743312e-02 1.336144e-01 1.936010e-01 3.173105e-01 1.639507e-02 4.990406e-01 3.975527e-01 2.699796e-03 4.927131e-01 3.986694e-01 2.301393e-01 7.186064e-02 3.936593e-01 2.780690e-02 4.721409e-01 2.144822e-02 2.301393e-01 4.550026e-02 7.863910e-01 5.365753e-01 1.936010e-01 1.936010e-01 8.681570e-01 4.550026e-02 1.936010e-01 1.241933e-02 2.713321e-01 8.266500e-01 3.575728e-01 4.353909e-01 4.048447e-01 8.913093e-02 7.338565e-01 3.173105e-01 9.036910e-01 8.595084e-01 4.684520e-01 1.336144e-01 1.336144e-01 3.681203e-01 2.780690e-02 4.795665e-01 5.022205e-01 1.095986e-01 8.547980e-01 5.372347e-01 6.058544e-01 2.713321e-01 1.336144e-01 9.896278e-01 5.830054e-01 2.713321e-01 9.084451e-01 5.734349e-01
ENSBTAG00000000108 6.840080e-01 7.964069e-01 3.777768e-01 5.974993e-01 6.491092e-01 5.741160e-01 3.761566e-01 1.336144e-01 5.518435e-01 8.913093e-02 3.173105e-01 4.653902e-01 6.818059e-01 8.602939e-01 4.647792e-01 9.784597e-01 1.095986e-01 6.362132e-01 5.659678e-01 6.319386e-01 5.747975e-01 9.545452e-01 5.267336e-01 7.186064e-02 4.009084e-01 6.701078e-01 6.869482e-01 5.451790e-01 6.664684e-01 8.235355e-01 4.556674e-01 5.926499e-01 6.759471e-01 3.544460e-01 4.901942e-01 7.710513e-01 5.531812e-01 7.361169e-01 4.690657e-01 3.766962e-01 1.615133e-01 8.965664e-01 1.615133e-01 7.151114e-01 5.352578e-01 8.041344e-01 7.748781e-01 4.858028e-01 4.395224e-01 4.702945e-01 6.135588e-01 6.650148e-01 9.465817e-01 8.602939e-01 7.248383e-01 2.713321e-01
ENSBTAG00000000109 7.649400e-01 6.737551e-01 1.336144e-01 4.727573e-01 3.815739e-01 8.321070e-01 3.794013e-01 6.234264e-01 5.195754e-01 5.988882e-01 4.442715e-01 3.173105e-01 5.747975e-01 3.173105e-01 8.383535e-01 4.672260e-01 2.713321e-01 1.615133e-01 3.804866e-01 2.713321e-01 4.173657e-01 5.713938e-01 6.512690e-01 4.020307e-01 7.186064e-02 8.344482e-01 5.111809e-01 9.457856e-01 9.625132e-01 8.728811e-01 3.173105e-01 8.321070e-01 6.383550e-01 3.265927e-01 8.913093e-02 8.728811e-01 5.995832e-01 3.826631e-01 1.095986e-01 7.802448e-01 5.028578e-01 1.936010e-01 2.713321e-01 1.615133e-01 2.713321e-01 7.618899e-01 2.780690e-02 7.186064e-02 1.615133e-01 2.301393e-01 3.173105e-01 8.913093e-02 3.173105e-01 6.921050e-01 7.248383e-01 6.519895e-01
ENSBTAG00000000111 8.815536e-01 9.068601e-01 9.800550e-01 8.815536e-01 6.606615e-01 8.697311e-01 7.406445e-01 1.095986e-01 6.276763e-01 7.687579e-01 6.788741e-01 8.243139e-01 9.704850e-01 8.823428e-01 4.418933e-01 9.752695e-01 5.940336e-01 8.422627e-01 4.666136e-01 9.171693e-01 7.917799e-01 9.824480e-01 8.665833e-01 5.679996e-01 5.518435e-01 3.503039e-01 6.044583e-01 9.696877e-01 7.474527e-01 7.353632e-01 9.132025e-01 6.009743e-01 4.690657e-01 3.591426e-01 9.792573e-01 5.418618e-01 2.713321e-01 1.095986e-01 6.570426e-01 3.903405e-01 9.147890e-01 4.653902e-01 2.713321e-01 3.740031e-01 8.064564e-01 5.850659e-01 7.270893e-01 9.736746e-01 5.700350e-01 8.095551e-01 2.301393e-01 2.301393e-01 7.248383e-01 7.136190e-01 2.301393e-01 3.295603e-01
ENSBTAG00000000113 4.550026e-02 4.550026e-02 2.699796e-03 5.110261e-03 5.743312e-02 7.186064e-02 5.743312e-02 4.550026e-02 6.933948e-03 1.374276e-03 3.173105e-01 8.049082e-01 9.668483e-04 1.446961e-04 1.639507e-02 4.652582e-04 5.378945e-01 5.110261e-03 1.241933e-02 1.935206e-03 1.095986e-01 4.037177e-01 7.611279e-01 1.095986e-01 1.615133e-01 6.016703e-01 9.028990e-01 1.095986e-01 7.195951e-01 6.818059e-01 4.550026e-02 1.095986e-01 4.088041e-01 1.374276e-03 4.550026e-02 4.383397e-01 2.780690e-02 3.572884e-02 1.639507e-02 6.738585e-04 9.668483e-04 2.780690e-02 9.322376e-03 2.301393e-01 1.095986e-01 1.935206e-03 7.186064e-02 9.322376e-03 4.550026e-02 5.110261e-03 7.971788e-01 1.615133e-01 4.550026e-02 2.301393e-01 3.572884e-02 2.301393e-01
ENSBTAG00000000115 8.579377e-01 3.675883e-01 8.250924e-01 9.585287e-01 3.355475e-01 9.108234e-01 9.728772e-01 8.913093e-02 6.943195e-01 5.878185e-01 4.454634e-01 3.497883e-01 9.370326e-01 4.946068e-01 5.215227e-01 4.190906e-01 9.132025e-01 1.336144e-01 1.936010e-01 1.095986e-01 5.405378e-01 6.832737e-01 8.430451e-01 4.167916e-01 2.301393e-01 9.856389e-01 6.072520e-01 8.855005e-01 5.254284e-01 2.301393e-01 7.810124e-01 3.173105e-01 4.617307e-01 NA 3.421123e-01 9.920213e-01 1.095986e-01 1.615133e-01 9.832457e-01 6.340744e-01 8.336677e-01 5.743312e-02 1.241933e-02 8.913093e-02 2.713321e-01 6.206001e-01 1.936010e-01 3.451696e-01 4.550026e-02 3.903405e-01 5.743312e-02 2.780690e-02 3.729292e-01 7.894692e-01 1.336144e-01 3.456809e-01
ENSBTAG00000000120 8.913093e-02 4.550026e-02 9.433978e-01 6.840080e-01 2.713321e-01 8.344482e-01 3.173105e-01 1.615133e-01 6.803394e-01 1.336144e-01 3.173105e-01 9.330564e-01 5.693561e-01 1.615133e-01 8.783983e-01 5.300039e-01 8.626514e-01 1.936010e-01 9.880322e-01 5.041336e-01 2.780690e-02 1.241933e-02 4.550026e-02 9.449896e-01 6.433644e-01 4.684520e-01 5.378945e-01 2.713321e-01 7.186064e-02 2.780690e-02 1.936010e-01 5.666447e-01 1.336144e-01 6.234264e-01 3.355475e-01 2.144822e-02 7.474527e-01 3.740031e-01 3.360496e-01 2.713321e-01 3.848471e-01 5.743312e-02 1.936010e-01 6.305165e-01 4.629487e-01 1.615133e-01 1.936010e-01 7.186064e-02 1.095986e-01 4.054089e-01 8.913093e-02 1.336144e-01 1.095986e-01 1.095986e-01 9.266980e-01 5.795788e-01
ENSBTAG00000000124 1.615133e-01 2.713321e-01 1.336144e-01 4.550026e-02 3.788593e-01 7.186064e-02 8.913093e-02 1.615133e-01 3.487586e-01 4.660017e-01 2.301393e-01 1.615133e-01 2.713321e-01 2.301393e-01 1.095986e-01 4.876822e-01 1.336144e-01 1.615133e-01 3.173105e-01 4.071044e-01 1.936010e-01 5.273869e-01 8.204237e-01 1.936010e-01 7.186064e-02 7.474527e-01 9.936170e-01 3.441486e-01 8.399167e-01 6.362132e-01 7.634145e-01 1.936010e-01 8.913093e-02 2.780690e-02 5.743312e-02 NA 1.615133e-01 1.936010e-01 9.322376e-03 2.780690e-02 4.550026e-02 9.776622e-01 9.856389e-01 1.936010e-01 7.971788e-01 3.173105e-01 5.034955e-01 8.500928e-01 8.219793e-01 6.234264e-01 2.301393e-01 7.825481e-01 8.173148e-01 4.611223e-01 4.336271e-01 2.301393e-01
ENSBTAG00000000125 1.615133e-01 7.398893e-01 8.547980e-01 8.913093e-02 3.572884e-02 2.713321e-01 3.731627e-03 8.697311e-01 3.182172e-04 5.743312e-02 5.743312e-02 1.639507e-02 1.935206e-03 9.668483e-04 1.615133e-01 9.668483e-04 1.095986e-01 3.731627e-03 3.182172e-04 2.699796e-03 2.713321e-01 5.652913e-01 1.095986e-01 7.186064e-02 2.699796e-03 7.338565e-01 1.336144e-01 8.913093e-02 2.699796e-03 1.936010e-01 9.505628e-01 3.518536e-01 8.157614e-01 1.936010e-01 1.241933e-02 2.713321e-01 7.186064e-02 5.585477e-01 6.283859e-01 2.301393e-01 8.913093e-02 1.241933e-02 2.713321e-01 2.301393e-01 7.186064e-02 4.436763e-01 3.421123e-01 7.894692e-01 8.989404e-01 3.330444e-01 8.344482e-01 9.346467e-01 2.301393e-01 5.598933e-01 1.336144e-01 1.615133e-01
ENSBTAG00000000130 8.157614e-01 6.248417e-01 8.391350e-01 5.267336e-01 1.615133e-01 6.023668e-01 1.615133e-01 3.461926e-01 3.772363e-01 5.933415e-01 6.913675e-01 5.743312e-02 1.936010e-01 2.301393e-01 2.713321e-01 8.913093e-02 1.336144e-01 8.913093e-02 2.713321e-01 1.615133e-01 9.944149e-01 6.072520e-01 1.336144e-01 7.091484e-01 3.723929e-01 6.957972e-01 2.713321e-01 1.936010e-01 4.359797e-01 8.913093e-02 4.110769e-01 8.134327e-01 4.484510e-01 4.412999e-01 1.095986e-01 8.414806e-01 7.391343e-01 3.953251e-01 3.750789e-01 4.820557e-01 5.105381e-01 5.734349e-01 3.570504e-01 2.301393e-01 9.944149e-01 5.788947e-01 7.225896e-01 5.666447e-01 6.730250e-01 4.127864e-01 7.459380e-01 8.524448e-01 4.283607e-01 9.060677e-01 5.176319e-01 7.535210e-01
ENSBTAG00000000131 5.228229e-01 3.707871e-01 6.577657e-01 5.431875e-01 1.936010e-01 8.453929e-01 1.936010e-01 3.456809e-01 4.514499e-01 9.816503e-01 9.489702e-01 1.936010e-01 3.523711e-01 3.211975e-01 7.695222e-01 3.241331e-01 9.132025e-01 1.936010e-01 7.718162e-01 2.713321e-01 5.471741e-01 9.497665e-01 4.635584e-01 NA 3.173105e-01 6.135588e-01 9.457856e-01 4.808102e-01 8.367909e-01 9.896278e-01 7.308463e-01 4.139284e-01 9.235206e-01 4.901942e-01 NA 9.124094e-01 7.695222e-01 8.446102e-01 8.831320e-01 9.856389e-01 6.671956e-01 7.368709e-01 9.800550e-01 5.940336e-01 6.519895e-01 3.575728e-01 4.914528e-01 7.113825e-01 7.558006e-01 9.378281e-01 8.768213e-01 6.079513e-01 6.693793e-01 4.133572e-01 2.301393e-01 8.870800e-01
ENSBTAG00000000132 8.665833e-01 2.713321e-01 6.037607e-01 7.186064e-02 5.743312e-02 1.615133e-01 1.639507e-02 1.615133e-01 8.913093e-02 5.319711e-01 5.306592e-01 4.550026e-02 7.186064e-02 1.095986e-01 2.301393e-01 1.336144e-01 6.570426e-01 8.913093e-02 8.399167e-01 1.615133e-01 9.952127e-01 2.301393e-01 2.780690e-02 5.743312e-02 2.780690e-02 1.241933e-02 NA 6.255498e-01 4.864288e-01 6.898932e-01 3.936593e-01 1.095986e-01 3.251155e-01 3.226631e-01 5.339419e-01 2.713321e-01 2.713321e-01 8.336677e-01 4.424872e-01 7.657032e-01 6.803394e-01 6.606615e-01 9.680931e-01 1.936010e-01 6.606615e-01 1.936010e-01 6.135588e-01 3.197363e-01 4.984060e-01 9.068601e-01 3.864902e-01 4.550636e-01 7.748781e-01 5.947260e-01 3.942141e-01 6.191891e-01
ENSBTAG00000000133 1.936010e-01 4.593000e-01 1.336144e-01 3.270861e-01 7.779435e-01 1.336144e-01 6.592130e-01 2.713321e-01 7.263387e-01 3.375587e-01 1.615133e-01 8.642238e-01 8.744568e-01 7.910095e-01 2.713321e-01 7.520025e-01 4.359797e-01 6.840080e-01 6.483900e-01 4.550636e-01 2.301393e-01 8.913093e-02 1.936010e-01 3.633501e-01 6.994967e-01 4.237108e-01 5.531812e-01 3.654654e-01 1.336144e-01 7.009784e-01 5.332845e-01 6.613863e-01 1.936010e-01 7.810124e-01 6.170751e-01 2.713321e-01 8.266500e-01 5.632641e-01 1.936010e-01 3.740031e-01 6.426477e-01 9.354420e-01 9.688904e-01 9.688904e-01 7.634145e-01 3.441486e-01 7.641772e-01 7.188471e-01 7.748781e-01 4.801881e-01 4.599070e-01 5.267336e-01 4.883096e-01 1.336144e-01 1.336144e-01 1.615133e-01
ENSBTAG00000000134 8.033608e-01 7.535210e-01 8.673700e-01 9.449896e-01 4.721409e-01 4.870553e-01 6.383550e-01 5.398763e-01 5.131118e-01 2.713321e-01 9.060677e-01 1.936010e-01 8.563676e-01 9.481740e-01 6.679232e-01 7.203433e-01 8.815536e-01 3.436388e-01 6.933948e-03 6.156675e-01 5.743312e-02 6.686511e-01 9.672959e-01 8.360099e-01 9.832457e-01 4.933439e-01 1.936010e-01 3.549659e-01 4.611223e-01 6.599371e-01 9.736746e-01 5.961119e-01 7.725814e-01 5.505074e-01 8.705184e-01 7.634145e-01 6.744855e-01 4.353909e-01 4.971379e-01 7.779435e-01 8.791869e-01 4.520511e-01 7.979508e-01 3.580956e-01 9.465817e-01 8.266500e-01 7.098928e-01 9.203443e-01 5.830054e-01 6.906302e-01 2.301393e-01 3.681203e-01 8.913093e-02 7.293427e-01 1.936010e-01 4.196665e-01
ENSBTAG00000000137 6.498288e-01 8.196462e-01 9.227264e-01 3.745408e-01 6.563198e-01 5.919586e-01 3.575728e-01 4.324536e-01 2.301393e-01 3.173105e-01 2.301393e-01 7.240884e-01 8.406986e-01 4.550026e-02 7.315985e-01 3.173105e-01 8.665833e-01 2.144822e-02 4.139284e-01 5.538506e-01 6.170751e-01 5.679996e-01 3.596669e-01 2.301393e-01 2.144822e-02 9.880322e-01 8.949843e-01 9.132025e-01 7.046879e-01 7.718162e-01 6.642884e-01 7.353632e-01 7.166049e-01 1.936010e-01 1.241933e-02 8.072308e-01 8.913093e-02 3.173105e-01 5.639395e-01 3.804866e-01 9.378281e-01 5.761617e-01 2.713321e-01 5.743312e-02 8.791869e-01 4.684520e-01 8.305471e-01 9.952127e-01 8.791869e-01 3.173105e-01 9.124094e-01 6.198944e-01 3.375587e-01 7.741123e-01 7.489683e-01 6.491092e-01
ENSBTAG00000000139 4.550026e-02 4.996758e-01 8.025873e-01 7.391343e-01 2.301393e-01 7.285913e-01 3.173105e-01 4.958715e-01 5.047721e-01 4.448672e-01 2.713321e-01 6.340744e-01 4.839273e-01 1.936010e-01 5.836919e-01 3.482444e-01 6.570426e-01 4.116463e-01 5.431875e-01 5.431875e-01 7.076605e-01 3.659954e-01 8.375721e-01 1.615133e-01 8.913093e-02 7.964069e-01 2.713321e-01 7.429117e-01 9.752695e-01 1.936010e-01 3.340442e-01 2.713321e-01 8.839214e-01 1.336144e-01 1.336144e-01 7.725814e-01 2.301393e-01 5.968054e-01 9.139957e-01 6.505487e-01 6.037607e-01 3.456809e-01 1.936010e-01 2.301393e-01 4.318675e-01 6.884201e-01 8.375721e-01 8.095551e-01 3.305533e-01 9.068601e-01 5.700350e-01 9.465817e-01 7.091484e-01 1.936010e-01 7.186064e-02 1.936010e-01
ENSBTAG00000000140 3.848471e-01 4.952390e-01 4.248705e-01 5.411996e-01 3.202229e-01 1.336144e-01 3.405901e-01 4.127864e-01 4.295278e-01 2.780690e-02 8.587230e-01 4.958715e-01 1.336144e-01 4.550026e-02 7.084043e-01 3.400836e-01 9.864366e-01 9.013153e-01 8.204237e-01 1.000000e+00 8.563676e-01 4.939752e-01 9.139957e-01 1.615133e-01 5.009473e-01 5.995832e-01 6.426477e-01 4.295278e-01 7.863910e-01 2.713321e-01 3.173105e-01 7.180994e-01 5.795788e-01 4.990406e-01 3.173105e-01 9.680931e-01 4.324536e-01 8.328873e-01 5.385547e-01 9.808526e-01 4.946068e-01 1.615133e-01 1.615133e-01 1.095986e-01 1.095986e-01 2.713321e-01 5.169850e-01 1.336144e-01 7.444244e-01 8.913093e-02 4.990406e-01 3.702528e-01 4.076705e-01 9.370326e-01 7.779435e-01 7.278402e-01
ENSBTAG00000000141 1.336144e-01 1.639507e-02 5.458436e-01 2.699796e-03 4.550026e-02 9.322376e-03 3.182172e-04 8.227573e-01 2.601615e-06 2.699796e-03 7.186064e-02 1.374276e-03 3.396535e-07 1.374276e-03 1.082509e-05 3.396535e-07 1.336144e-01 4.048447e-01 3.635016e-09 9.583666e-07 3.731627e-03 8.913093e-02 6.933948e-03 1.936010e-01 9.322376e-03 2.301393e-01 4.895655e-01 5.110261e-03 8.173148e-01 7.098928e-01 3.396535e-07 2.144822e-02 9.330564e-01 6.170751e-01 5.267336e-01 2.780690e-02 5.940336e-01 6.933948e-03 4.814328e-01 3.572884e-02 6.933948e-03 4.883096e-01 9.668483e-04 2.155995e-04 1.336144e-01 6.933948e-03 9.322376e-03 1.936010e-01 2.713321e-01 1.936010e-01 8.142087e-01 3.173105e-01 4.652582e-04 1.095986e-01 5.659678e-01 7.186064e-02
ENSBTAG00000000146 1.446961e-04 5.743312e-02 2.155995e-04 2.699796e-03 3.350459e-01 9.322376e-03 1.936010e-01 5.625892e-01 4.562717e-01 4.990406e-01 6.664090e-08 1.639507e-02 2.780690e-02 3.197363e-01 8.297673e-01 8.344482e-01 9.668483e-04 3.731627e-03 4.550026e-02 3.718572e-01 8.713059e-01 1.095986e-01 5.743312e-02 9.322376e-03 2.713321e-01 1.446961e-04 5.505074e-01 7.186064e-02 5.743312e-02 8.126568e-01 1.095986e-01 2.144822e-02 9.668483e-04 2.144822e-02 2.780690e-02 1.639507e-02 9.904256e-01 3.572884e-02 3.182172e-04 4.131501e-05 9.619269e-05 3.395777e-01 9.688904e-01 1.707981e-05 3.173105e-01 1.241933e-02 1.615133e-01 2.780690e-02 6.744855e-01 1.336144e-01 5.891970e-01 2.301393e-01 4.472546e-01 6.030636e-01 2.301393e-01 6.340744e-01
ENSBTAG00000000147 6.854775e-01 9.657015e-01 6.397846e-01 5.079712e-01 6.869482e-01 5.041336e-01 3.426206e-01 5.850659e-01 2.301393e-01 3.173105e-01 2.301393e-01 4.883096e-01 3.335440e-01 3.236426e-01 3.431295e-01 1.936010e-01 3.788593e-01 2.713321e-01 9.784597e-01 4.764648e-01 3.173105e-01 2.713321e-01 6.354999e-01 5.195754e-01 8.981490e-01 3.285692e-01 5.734349e-01 5.585477e-01 5.592203e-01 3.508200e-01 4.789453e-01 9.664987e-01 5.418618e-01 5.438509e-01 7.558006e-01 6.086510e-01 7.634145e-01 9.362373e-01 8.913093e-02 2.301393e-01 4.430815e-01 5.836919e-01 5.666447e-01 5.727541e-01 5.458436e-01 2.301393e-01 8.149850e-01 8.173148e-01 5.156922e-01 7.444244e-01 4.556674e-01 1.936010e-01 7.143651e-01 9.394191e-01 7.076605e-01 1.615133e-01
ENSBTAG00000000149 7.474527e-01 4.958715e-01 7.186064e-02 6.319386e-01 1.095986e-01 8.250924e-01 7.186064e-02 7.210918e-01 5.578755e-01 7.186064e-02 8.913093e-02 3.788593e-01 1.336144e-01 9.179630e-01 4.593000e-01 1.615133e-01 5.286946e-01 8.087802e-01 3.549659e-01 3.173105e-01 5.028578e-01 8.212014e-01 5.054111e-01 1.095986e-01 8.118811e-01 7.186064e-02 1.615133e-01 6.832737e-01 7.925506e-01 4.599070e-01 1.615133e-01 1.936010e-01 9.601224e-01 5.465087e-01 2.780690e-02 7.188471e-01 9.005236e-01 8.894501e-01 7.186064e-02 4.348025e-01 8.862902e-01 9.441937e-01 3.777768e-01 4.003479e-01 3.173105e-01 7.886993e-01 9.744721e-01 4.179402e-01 3.461926e-01 5.118241e-01 5.438509e-01 6.072520e-01 9.251092e-01 8.336677e-01 7.979508e-01 9.848411e-01
ENSBTAG00000000152 8.913093e-02 9.481740e-01 2.713321e-01 2.713321e-01 3.173105e-01 5.898869e-01 5.208732e-01 5.988882e-01 1.615133e-01 8.196462e-01 6.599371e-01 7.293427e-01 3.405901e-01 1.095986e-01 2.301393e-01 5.659678e-01 1.615133e-01 4.412999e-01 8.839214e-01 7.338565e-01 2.713321e-01 3.734659e-01 9.394191e-01 2.301393e-01 3.681203e-01 3.335440e-01 2.780690e-02 1.336144e-01 4.550636e-01 1.615133e-01 3.633501e-01 5.707142e-01 6.957972e-01 4.054089e-01 5.981936e-01 3.202229e-01 3.173105e-01 1.095986e-01 7.520025e-01 9.872344e-01 6.044583e-01 5.471741e-01 5.700350e-01 3.187645e-01 9.100306e-01 2.144822e-02 1.615133e-01 4.173657e-01 1.615133e-01 6.312274e-01 5.743312e-02 7.186064e-02 5.743312e-02 9.084451e-01 8.855005e-01 2.301393e-01
ENSBTAG00000000153 4.048447e-01 6.198944e-01 5.693561e-01 4.185151e-01 6.635624e-01 3.638782e-01 5.066903e-01 4.116463e-01 6.635624e-01 7.679939e-01 6.965365e-01 9.840434e-01 NA 9.928191e-01 3.713219e-01 8.997319e-01 6.491092e-01 9.529521e-01 2.713321e-01 6.628367e-01 3.772363e-01 4.889373e-01 2.713321e-01 9.680931e-01 4.647792e-01 7.956352e-01 5.578755e-01 6.693793e-01 7.910095e-01 7.459380e-01 9.195505e-01 1.000000e+00 4.801881e-01 5.280405e-01 2.713321e-01 5.208732e-01 6.433644e-01 2.713321e-01 3.497883e-01 4.653902e-01 3.173105e-01 6.548751e-01 3.260998e-01 7.024614e-01 8.180918e-01 6.527104e-01 9.100306e-01 5.558613e-01 7.596046e-01 5.498399e-01 8.461759e-01 7.764104e-01 5.445148e-01 8.642238e-01 9.013153e-01 7.084043e-01
ENSBTAG00000000157 7.225896e-01 3.864902e-01 2.301393e-01 2.713321e-01 2.713321e-01 1.336144e-01 1.095986e-01 1.936010e-01 9.251092e-01 1.095986e-01 6.234264e-01 2.713321e-01 8.500928e-01 7.956352e-01 9.609193e-01 2.301393e-01 9.052754e-01 8.913093e-02 3.173105e-01 4.550026e-02 1.095986e-01 6.621113e-01 6.455162e-01 3.173105e-01 8.720934e-01 1.615133e-01 6.419315e-01 3.487586e-01 7.421557e-01 5.260808e-01 2.301393e-01 4.550026e-02 5.300039e-01 2.301393e-01 5.782109e-01 7.270893e-01 9.322614e-01 3.441486e-01 1.095986e-01 8.913093e-02 1.615133e-01 1.615133e-01 3.370552e-01 1.095986e-01 8.913093e-02 2.301393e-01 3.622954e-01 8.266500e-01 6.447986e-01 6.737551e-01 9.139957e-01 7.933214e-01 5.202241e-01 7.771768e-01 5.809484e-01 3.173105e-01
ENSBTAG00000000160 8.941934e-01 8.989404e-01 8.266500e-01 9.625132e-01 6.234264e-01 9.712824e-01 6.483900e-01 3.756175e-01 9.672959e-01 6.086510e-01 8.697311e-01 6.613863e-01 5.679996e-01 3.173105e-01 6.376407e-01 8.689440e-01 7.710513e-01 6.469524e-01 5.878185e-01 9.124094e-01 3.335440e-01 7.573215e-01 9.139957e-01 6.376407e-01 9.952127e-01 8.010411e-01 4.065388e-01 6.987562e-01 4.927131e-01 3.173105e-01 3.173105e-01 3.919978e-01 3.173105e-01 4.496492e-01 6.404999e-01 2.713321e-01 6.994967e-01 5.933415e-01 8.815536e-01 6.876840e-01 3.173105e-01 1.936010e-01 4.845520e-01 7.186064e-02 5.034955e-01 1.336144e-01 4.746090e-01 9.736746e-01 5.009473e-01 7.158580e-01 7.940925e-01 7.046879e-01 3.560072e-01 7.300944e-01 7.979508e-01 9.306715e-01
ENSBTAG00000000162 7.361169e-01 4.789453e-01 2.713321e-01 7.186064e-02 7.657032e-01 1.336144e-01 5.398763e-01 4.389308e-01 9.092378e-01 5.598933e-01 8.610796e-01 8.524448e-01 5.673220e-01 4.436763e-01 9.848411e-01 9.944149e-01 7.833162e-01 7.024614e-01 4.647792e-01 4.031549e-01 4.266135e-01 9.243148e-01 6.840080e-01 1.095986e-01 3.285692e-01 8.595084e-01 4.383397e-01 5.015837e-01 1.936010e-01 5.545204e-01 4.883096e-01 3.226631e-01 4.984060e-01 8.913093e-02 8.689440e-01 3.173105e-01 3.870388e-01 6.319386e-01 4.116463e-01 8.018141e-01 9.537486e-01 6.577657e-01 4.389308e-01 4.520511e-01 6.527104e-01 9.306715e-01 1.936010e-01 1.095986e-01 1.095986e-01 3.596669e-01 5.086123e-01 7.741123e-01 8.188689e-01 5.646152e-01 3.355475e-01 7.817801e-01
ENSBTAG00000000163 4.219747e-01 2.713321e-01 5.743312e-02 5.947260e-01 7.186064e-02 6.935810e-01 8.913093e-02 5.809484e-01 1.095986e-01 4.971379e-01 1.336144e-01 8.913093e-02 1.615133e-01 1.936010e-01 9.322376e-03 5.398763e-01 5.743312e-02 8.414806e-01 2.713321e-01 3.622954e-01 7.186064e-02 2.780690e-02 3.360496e-01 4.042810e-01 2.780690e-02 1.935206e-03 1.241933e-02 1.615133e-01 8.626514e-01 7.186064e-02 4.454634e-01 1.615133e-01 9.322376e-03 1.615133e-01 5.110261e-03 4.839273e-01 1.936010e-01 7.588434e-01 1.936010e-01 7.186064e-02 1.936010e-01 3.345448e-01 3.173105e-01 8.212014e-01 8.235355e-01 8.926119e-01 9.824480e-01 7.787104e-01 6.255498e-01 8.913093e-02 1.936010e-01 1.241933e-02 3.572884e-02 2.301393e-01 9.362373e-01 8.033608e-01
ENSBTAG00000000169 5.612405e-01 6.738585e-04 1.095986e-01 3.649359e-01 4.550026e-02 2.713321e-01 6.738585e-04 3.396535e-07 5.110261e-03 4.652582e-04 9.513592e-01 8.913093e-02 4.652582e-04 2.144822e-02 9.322376e-03 4.914528e-01 1.639507e-02 9.668483e-04 1.615133e-01 1.446961e-04 1.586656e-06 1.241933e-02 1.082509e-05 2.713321e-01 6.334248e-05 2.143518e-08 2.601615e-06 2.155995e-04 1.095986e-01 5.954188e-01 1.615133e-01 3.777768e-01 6.847426e-01 3.482444e-01 9.481740e-01 1.336144e-01 1.158027e-07 2.155995e-04 4.652582e-04 4.550026e-02 9.619269e-05 2.143518e-08 6.795346e-06 9.322376e-03 5.733031e-07 9.139957e-01 1.082509e-05 2.713321e-01 4.224909e-06 1.615133e-01 3.617687e-01 3.617687e-01 9.668483e-04 1.639507e-02 6.795346e-06 9.619269e-05
ENSBTAG00000000175 2.699796e-03 8.913093e-02 5.110261e-03 7.186064e-02 2.144822e-02 4.550026e-02 1.241933e-02 7.098928e-01 2.144822e-02 7.580823e-01 2.144822e-02 6.715658e-01 2.144822e-02 4.550026e-02 5.933415e-01 3.197363e-01 1.936010e-01 7.186064e-02 9.912234e-01 8.227573e-01 3.173105e-01 2.155995e-04 7.512436e-01 9.668483e-04 6.752161e-01 1.639507e-02 5.110261e-03 3.731627e-03 5.110261e-03 6.933948e-03 1.446961e-04 6.334248e-05 5.743312e-02 1.615133e-01 1.936010e-01 3.731627e-03 9.322376e-03 4.306967e-01 6.093511e-01 3.477307e-01 8.913093e-02 7.186064e-02 2.699796e-03 3.173105e-01 2.144822e-02 5.028578e-01 7.248383e-01 8.913093e-02 8.926119e-01 7.098928e-01 8.913093e-02 5.034955e-01 1.615133e-01 6.483900e-01 4.550026e-02 1.095986e-01
ENSBTAG00000000176 3.451696e-01 2.713321e-01 4.946068e-01 4.550026e-02 1.615133e-01 5.743312e-02 3.173105e-01 8.602939e-01 9.322376e-03 5.788947e-01 4.550026e-02 6.933948e-03 2.144822e-02 3.572884e-02 1.095986e-01 2.144822e-02 5.743312e-02 1.336144e-01 1.935206e-03 2.144822e-02 8.913093e-02 5.260808e-01 2.144822e-02 1.095986e-01 6.184840e-01 4.623395e-01 9.354420e-01 2.713321e-01 2.301393e-01 5.182794e-01 4.684520e-01 1.615133e-01 2.144822e-02 1.615133e-01 1.936010e-01 8.477422e-01 5.743312e-02 1.095986e-01 8.555827e-01 9.521556e-01 5.743312e-02 8.934026e-01 6.065530e-01 4.550026e-02 4.424872e-01 5.359164e-01 1.336144e-01 1.936010e-01 3.947694e-01 1.095986e-01 9.338515e-01 5.319711e-01 6.030636e-01 6.965365e-01 2.713321e-01 1.615133e-01
ENSBTAG00000000177 2.144822e-02 3.572884e-02 5.743312e-02 7.186064e-02 7.894692e-01 1.639507e-02 7.346097e-01 2.301393e-01 1.374276e-03 9.338515e-01 7.771768e-01 7.186064e-02 3.330444e-01 6.933948e-03 3.335440e-01 4.550026e-02 2.144822e-02 1.241933e-02 3.572884e-02 6.933948e-03 3.591426e-01 3.925511e-01 3.260998e-01 7.710513e-01 9.872344e-01 2.301393e-01 3.601916e-01 6.455162e-01 8.634375e-01 4.122161e-01 7.248383e-01 5.286946e-01 7.151114e-01 1.095986e-01 3.570504e-01 6.730250e-01 3.173105e-01 5.086123e-01 9.378281e-01 2.713321e-01 1.936010e-01 2.780690e-02 2.155995e-04 4.014693e-01 4.652582e-04 6.933948e-03 1.241933e-02 2.144822e-02 3.731627e-03 5.743312e-02 3.731627e-03 5.110261e-03 1.374276e-03 2.301393e-01 9.322376e-03 5.110261e-03
ENSBTAG00000000179 4.550026e-02 6.933948e-03 4.550026e-02 4.025926e-01 9.728772e-01 5.743312e-02 6.599371e-01 7.076605e-01 6.933948e-03 6.023668e-01 1.936010e-01 6.933948e-03 8.080054e-01 2.301393e-01 1.936010e-01 2.713321e-01 6.738585e-04 3.572884e-02 1.935206e-03 1.241933e-02 1.615133e-01 1.615133e-01 3.897890e-01 9.936170e-01 7.565610e-01 7.186064e-02 1.336144e-01 4.653902e-01 1.615133e-01 2.780690e-02 1.936010e-01 4.709095e-01 8.383535e-01 2.713321e-01 7.054306e-01 1.615133e-01 1.336144e-01 3.750789e-01 1.336144e-01 4.845520e-01 4.048447e-01 8.913093e-02 3.572884e-02 4.231316e-01 3.572884e-02 5.743312e-02 8.913093e-02 5.163384e-01 1.241933e-02 3.864902e-01 6.933948e-03 2.780690e-02 9.322376e-03 4.895655e-01 2.301393e-01 6.933948e-03
ENSBTAG00000000181 4.920827e-01 2.713321e-01 6.832737e-01 3.385673e-01 4.145001e-01 3.173105e-01 2.301393e-01 5.727541e-01 5.713938e-01 3.549659e-01 4.914528e-01 2.301393e-01 7.626521e-01 4.939752e-01 3.986694e-01 3.173105e-01 3.350459e-01 1.095986e-01 7.863910e-01 5.743312e-02 7.527617e-01 8.438275e-01 1.936010e-01 6.737551e-01 3.788593e-01 5.885076e-01 4.739913e-01 3.761566e-01 5.754794e-01 4.574817e-01 9.936170e-01 7.956352e-01 1.936010e-01 3.612425e-01 4.271954e-01 7.203433e-01 3.173105e-01 1.936010e-01 4.185151e-01 2.713321e-01 2.301393e-01 7.848532e-01 8.807646e-01 4.122161e-01 9.354420e-01 6.810725e-01 6.913675e-01 9.657015e-01 6.198944e-01 8.056822e-01 8.752448e-01 6.065530e-01 8.041344e-01 4.586934e-01 8.282083e-01 9.712824e-01
ENSBTAG00000000182 9.776622e-01 5.156922e-01 9.545452e-01 3.826631e-01 1.615133e-01 8.776097e-01 3.734659e-01 8.862902e-01 2.301393e-01 5.293491e-01 4.139284e-01 NA 8.321070e-01 1.095986e-01 7.338565e-01 7.894692e-01 8.041344e-01 9.968085e-01 5.465087e-01 8.360099e-01 2.301393e-01 7.186064e-02 7.451811e-01 2.713321e-01 3.173105e-01 7.186064e-02 2.780690e-02 4.014693e-01 4.550026e-02 1.241933e-02 2.780690e-02 1.336144e-01 2.713321e-01 2.713321e-01 4.395224e-01 1.936010e-01 4.764648e-01 7.863910e-01 4.820557e-01 6.965365e-01 5.518435e-01 1.095986e-01 2.301393e-01 4.342146e-01 2.144822e-02 9.521556e-01 4.196665e-01 6.766784e-01 4.225530e-01 8.878699e-01 1.336144e-01 2.713321e-01 4.660017e-01 2.713321e-01 7.802448e-01 8.149850e-01
ENSBTAG00000000184 9.036910e-01 6.390696e-01 1.936010e-01 6.548751e-01 4.826792e-01 9.227264e-01 2.713321e-01 5.060505e-01 7.186064e-02 5.743312e-02 1.336144e-01 5.743312e-02 7.218406e-01 2.301393e-01 7.451811e-01 1.615133e-01 8.965664e-01 1.615133e-01 2.780690e-02 2.780690e-02 7.263387e-01 8.524448e-01 9.243148e-01 3.681203e-01 4.946068e-01 8.913093e-02 1.336144e-01 5.110261e-03 3.870388e-01 3.853943e-01 7.248383e-01 8.204237e-01 5.202241e-01 5.293491e-01 5.743312e-02 4.965045e-01 2.301393e-01 3.654654e-01 1.936010e-01 4.190906e-01 6.876840e-01 1.336144e-01 1.639507e-02 3.697189e-01 1.336144e-01 8.913093e-02 9.840434e-01 3.815739e-01 3.173105e-01 6.276763e-01 5.995832e-01 7.308463e-01 3.173105e-01 2.301393e-01 5.885076e-01 9.187567e-01
ENSBTAG00000000186 5.947260e-01 4.099396e-01 5.491729e-01 6.884201e-01 5.632641e-01 5.551906e-01 1.936010e-01 3.617687e-01 7.143651e-01 4.442715e-01 8.918213e-01 5.478400e-01 7.512436e-01 5.961119e-01 8.602939e-01 5.313149e-01 9.553418e-01 4.550026e-02 8.235355e-01 5.105381e-01 3.173105e-01 7.376251e-01 3.837542e-01 1.615133e-01 3.729292e-01 4.715250e-01 4.359797e-01 4.037177e-01 6.462342e-01 7.173520e-01 8.375721e-01 7.649400e-01 4.277778e-01 5.961119e-01 8.665833e-01 3.886875e-01 8.918213e-01 7.879297e-01 8.713059e-01 9.800550e-01 6.255498e-01 7.248383e-01 3.659954e-01 3.892380e-01 4.550026e-02 4.093716e-01 2.713321e-01 9.688904e-01 6.058544e-01 8.532290e-01 7.406445e-01 3.173105e-01 6.505487e-01 5.458436e-01 4.715250e-01 8.744568e-01
ENSBTAG00000000191 6.847426e-01 9.545452e-01 6.198944e-01 7.649400e-01 4.472546e-01 7.971788e-01 3.251155e-01 5.686777e-01 6.935810e-01 4.407069e-01 6.825397e-01 4.514499e-01 3.810300e-01 2.713321e-01 9.084451e-01 6.584892e-01 2.713321e-01 5.625892e-01 3.886875e-01 5.605667e-01 8.149850e-01 6.447986e-01 4.395224e-01 9.426019e-01 5.345996e-01 9.457856e-01 7.210918e-01 8.095551e-01 8.508767e-01 7.376251e-01 5.585477e-01 7.414000e-01 6.635624e-01 9.306715e-01 8.111056e-01 9.784597e-01 3.756175e-01 9.322614e-01 6.541532e-01 5.079712e-01 3.173105e-01 2.713321e-01 7.398893e-01 2.713321e-01 4.271954e-01 1.615133e-01 5.988882e-01 5.850659e-01 1.615133e-01 5.885076e-01 5.286946e-01 3.659954e-01 7.186064e-02 7.195951e-01 4.526527e-01 5.458436e-01
ENSBTAG00000000197 4.283607e-01 7.429117e-01 9.760671e-01 2.780690e-02 2.301393e-01 7.368709e-01 2.301393e-01 2.713321e-01 3.508200e-01 7.679939e-01 7.672301e-01 3.799437e-01 1.095986e-01 2.699796e-03 1.336144e-01 1.936010e-01 8.118811e-01 8.446102e-01 6.390696e-01 5.438509e-01 9.657015e-01 5.905770e-01 5.195754e-01 8.650101e-01 9.322376e-03 6.234264e-01 7.361169e-01 8.180918e-01 8.477422e-01 9.354420e-01 7.368709e-01 6.671956e-01 1.095986e-01 5.830054e-01 8.913093e-02 9.171693e-01 2.713321e-01 3.638782e-01 3.173105e-01 9.664987e-01 8.477422e-01 4.003479e-01 2.713321e-01 2.713321e-01 1.336144e-01 7.994956e-01 9.704850e-01 6.884201e-01 6.759471e-01 5.700350e-01 6.642884e-01 5.034955e-01 7.084043e-01 3.649359e-01 6.832737e-01 6.796066e-01
ENSBTAG00000000199 6.921050e-01 2.713321e-01 1.336144e-01 4.502490e-01 9.617162e-01 1.095986e-01 8.839214e-01 2.780690e-02 7.504849e-01 5.802634e-01 8.665833e-01 8.981490e-01 8.855005e-01 4.795665e-01 4.054089e-01 5.221726e-01 8.313270e-01 7.368709e-01 5.372347e-01 8.352290e-01 4.550026e-02 2.301393e-01 5.431875e-01 3.560072e-01 9.449896e-01 1.936010e-01 7.098928e-01 5.326276e-01 8.934026e-01 5.782109e-01 3.702528e-01 8.049082e-01 9.410104e-01 5.857535e-01 7.756441e-01 6.390696e-01 8.367909e-01 6.455162e-01 3.456809e-01 3.370552e-01 1.336144e-01 2.301393e-01 6.156675e-01 1.615133e-01 8.913093e-02 1.639507e-02 6.686511e-01 8.547980e-01 7.702866e-01 7.186064e-02 7.024614e-01 7.695222e-01 2.713321e-01 1.936010e-01 7.186064e-02 1.095986e-01
ENSBTAG00000000201 8.870800e-01 9.021071e-01 7.414000e-01 5.234737e-01 5.511752e-01 9.832457e-01 2.713321e-01 9.625132e-01 1.095986e-01 3.173105e-01 5.558613e-01 5.947260e-01 3.837542e-01 6.397846e-01 8.258712e-01 5.247764e-01 9.044831e-01 8.446102e-01 8.918213e-01 8.665833e-01 2.301393e-01 4.783245e-01 2.301393e-01 4.808102e-01 1.095986e-01 5.961119e-01 2.301393e-01 3.523711e-01 4.939752e-01 4.789453e-01 7.285913e-01 6.170751e-01 3.580956e-01 2.301393e-01 4.858028e-01 6.058544e-01 8.391350e-01 6.248417e-01 3.461926e-01 7.398893e-01 6.483900e-01 4.202428e-01 7.741123e-01 8.336677e-01 8.305471e-01 8.049082e-01 8.313270e-01 6.412155e-01 4.977717e-01 5.558613e-01 5.260808e-01 8.634375e-01 6.869482e-01 8.913093e-02 2.713321e-01 2.713321e-01
ENSBTAG00000000202 7.061736e-01 6.679232e-01 8.665833e-01 5.131118e-01 3.187645e-01 1.095986e-01 5.551906e-01 7.542807e-01 8.485256e-01 9.124094e-01 7.863910e-01 8.815536e-01 6.642884e-01 4.266135e-01 7.308463e-01 7.113825e-01 8.134327e-01 5.319711e-01 7.098928e-01 5.098958e-01 3.534076e-01 8.807646e-01 7.173520e-01 8.422627e-01 4.684520e-01 9.433978e-01 8.227573e-01 6.987562e-01 9.888300e-01 9.084451e-01 7.459380e-01 4.783245e-01 6.121548e-01 7.611279e-01 9.282872e-01 9.338515e-01 7.695222e-01 8.910308e-01 3.997880e-01 6.191891e-01 3.772363e-01 8.744568e-01 8.949843e-01 2.713321e-01 9.426019e-01 2.713321e-01 1.336144e-01 1.936010e-01 1.095986e-01 2.301393e-01 2.713321e-01 3.173105e-01 2.713321e-01 9.005236e-01 8.981490e-01 4.990406e-01
ENSBTAG00000000203 1.615133e-01 2.780690e-02 6.234264e-01 3.482444e-01 1.336144e-01 2.301393e-01 2.713321e-01 5.795788e-01 9.259036e-01 3.370552e-01 8.913093e-02 2.301393e-01 7.017198e-01 7.391343e-01 1.936010e-01 8.913093e-02 6.933948e-03 7.186064e-02 1.615133e-01 2.713321e-01 5.743312e-02 1.095986e-01 1.935206e-03 4.031549e-01 2.713321e-01 1.095986e-01 2.780690e-02 3.572884e-02 1.615133e-01 3.173105e-01 1.095986e-01 2.713321e-01 7.186064e-02 5.124678e-01 7.725814e-01 1.336144e-01 1.095986e-01 7.186064e-02 8.477422e-01 7.106375e-01 8.289877e-01 6.933948e-03 2.699796e-03 3.936593e-01 1.615133e-01 9.728772e-01 1.615133e-01 7.106375e-01 3.570504e-01 7.186064e-02 7.794775e-01 3.173105e-01 3.654654e-01 1.336144e-01 5.743312e-02 2.780690e-02
ENSBTAG00000000204 NA 1.095986e-01 2.713321e-01 5.131118e-01 7.940925e-01 2.301393e-01 8.563676e-01 6.177794e-01 3.992284e-01 6.876840e-01 1.615133e-01 4.933439e-01 2.713321e-01 4.839273e-01 1.095986e-01 6.469524e-01 6.840080e-01 6.825397e-01 1.336144e-01 5.498399e-01 1.615133e-01 2.713321e-01 3.997880e-01 4.908233e-01 7.848532e-01 3.886875e-01 1.095986e-01 2.713321e-01 1.615133e-01 5.110261e-03 7.091484e-01 1.615133e-01 1.936010e-01 6.679232e-01 7.512436e-01 5.743312e-02 3.260998e-01 8.913093e-02 5.195754e-01 2.301393e-01 1.615133e-01 3.572884e-02 7.186064e-02 4.889373e-01 2.713321e-01 8.149850e-01 2.301393e-01 1.336144e-01 6.213062e-01 9.155824e-01 3.572884e-02 4.122161e-01 1.615133e-01 3.783178e-01 9.100306e-01 1.095986e-01
ENSBTAG00000000205 6.234264e-01 8.461759e-01 5.221726e-01 5.891970e-01 3.601916e-01 3.788593e-01 8.783983e-01 5.585477e-01 4.371588e-01 2.713321e-01 9.147890e-01 6.079513e-01 1.936010e-01 1.336144e-01 2.713321e-01 2.713321e-01 3.260998e-01 1.336144e-01 2.713321e-01 2.713321e-01 8.847109e-01 6.548751e-01 4.185151e-01 9.195505e-01 8.126568e-01 6.498288e-01 8.981490e-01 5.260808e-01 6.290957e-01 3.173105e-01 7.940925e-01 7.817801e-01 2.301393e-01 7.398893e-01 3.441486e-01 5.359164e-01 8.157614e-01 4.466571e-01 6.621113e-01 7.489683e-01 4.496492e-01 8.018141e-01 7.940925e-01 4.508492e-01 8.665833e-01 2.301393e-01 4.672260e-01 7.166049e-01 8.500928e-01 8.041344e-01 7.596046e-01 7.308463e-01 6.592130e-01 5.182794e-01 5.118241e-01 5.319711e-01
ENSBTAG00000000210 5.293491e-01 7.009784e-01 5.743312e-02 2.144822e-02 1.615133e-01 9.322376e-03 2.301393e-01 2.144822e-02 1.095986e-01 3.173105e-01 1.095986e-01 1.615133e-01 4.460600e-01 3.572884e-02 5.743312e-02 2.301393e-01 3.853943e-01 1.615133e-01 8.913093e-02 4.550026e-02 7.368709e-01 1.336144e-01 1.095986e-01 4.550026e-02 8.913093e-02 1.336144e-01 4.550026e-02 1.336144e-01 3.173105e-01 2.713321e-01 3.400836e-01 1.639507e-02 4.550026e-02 2.780690e-02 2.713321e-01 7.391343e-01 1.336144e-01 1.615133e-01 5.110261e-03 6.933948e-03 5.110261e-03 4.401144e-01 3.572884e-02 8.997319e-01 6.319386e-01 3.173105e-01 4.059736e-01 5.727541e-01 8.913093e-02 1.336144e-01 2.144822e-02 3.572884e-02 2.144822e-02 4.914528e-01 7.233389e-01 7.710513e-01
ENSBTAG00000000212 8.681570e-01 3.612425e-01 3.686527e-01 3.560072e-01 9.680931e-01 3.487586e-01 6.818059e-01 5.241248e-01 4.864288e-01 9.649044e-01 2.301393e-01 2.713321e-01 2.713321e-01 4.990406e-01 4.059736e-01 4.996758e-01 5.926499e-01 2.301393e-01 3.441486e-01 8.336677e-01 3.345448e-01 3.628225e-01 6.037607e-01 6.072520e-01 6.957972e-01 7.987231e-01 7.542807e-01 7.293427e-01 5.558613e-01 9.744721e-01 9.068601e-01 1.615133e-01 6.072520e-01 5.313149e-01 5.673220e-01 1.336144e-01 7.679939e-01 3.756175e-01 3.707871e-01 4.231316e-01 6.862127e-01 7.466952e-01 4.167916e-01 5.940336e-01 9.044831e-01 5.073306e-01 4.864288e-01 7.756441e-01 7.009784e-01 7.879297e-01 7.956352e-01 6.340744e-01 8.204237e-01 9.251092e-01 5.578755e-01 6.686511e-01
ENSBTAG00000000213 3.572884e-02 3.745408e-01 1.936010e-01 1.936010e-01 3.173105e-01 1.336144e-01 3.173105e-01 1.936010e-01 1.336144e-01 1.936010e-01 3.173105e-01 5.666447e-01 3.385673e-01 5.743312e-02 1.336144e-01 1.336144e-01 2.301393e-01 8.913093e-02 1.936010e-01 3.572884e-02 9.433978e-01 1.615133e-01 2.301393e-01 8.913093e-02 2.713321e-01 8.414806e-01 9.712824e-01 8.760330e-01 7.054306e-01 8.212014e-01 8.461759e-01 1.336144e-01 6.701078e-01 1.936010e-01 3.565286e-01 8.618655e-01 4.876822e-01 4.971379e-01 1.615133e-01 2.713321e-01 4.702945e-01 3.903405e-01 1.615133e-01 3.572884e-02 3.270861e-01 3.173105e-01 3.467049e-01 5.743312e-02 4.550026e-02 1.336144e-01 8.913093e-02 4.454634e-01 3.173105e-01 9.084451e-01 3.756175e-01 5.378945e-01
ENSBTAG00000000215 9.672959e-01 3.173105e-01 8.913093e-02 1.336144e-01 6.241339e-01 1.095986e-01 4.826792e-01 4.231316e-01 2.301393e-01 7.136190e-01 7.444244e-01 3.436388e-01 1.336144e-01 3.953251e-01 3.350459e-01 3.729292e-01 6.965365e-01 1.615133e-01 3.826631e-01 5.743312e-02 3.908925e-01 9.235206e-01 2.713321e-01 1.936010e-01 8.728811e-01 2.713321e-01 1.615133e-01 3.638782e-01 4.876822e-01 2.713321e-01 6.462342e-01 2.713321e-01 9.481740e-01 3.173105e-01 2.301393e-01 5.451790e-01 6.177794e-01 NA 1.095986e-01 3.173105e-01 4.933439e-01 6.847426e-01 4.647792e-01 6.220126e-01 2.713321e-01 3.173105e-01 2.713321e-01 4.690657e-01 5.182794e-01 7.925506e-01 7.136190e-01 4.814328e-01 6.642884e-01 7.158580e-01 1.936010e-01 5.111809e-01
ENSBTAG00000000218 6.840080e-01 2.301393e-01 5.445148e-01 1.615133e-01 8.989404e-01 4.139284e-01 7.361169e-01 7.158580e-01 2.713321e-01 1.639507e-02 6.701078e-01 2.780690e-02 1.241933e-02 7.817801e-01 1.241933e-02 1.615133e-01 6.933948e-03 7.725814e-01 1.639507e-02 5.743312e-02 9.696877e-01 8.165380e-01 1.615133e-01 8.227573e-01 2.301393e-01 5.326276e-01 1.095986e-01 1.615133e-01 5.981936e-01 5.545204e-01 6.832737e-01 1.615133e-01 1.095986e-01 5.182794e-01 7.186064e-02 2.713321e-01 1.241933e-02 6.527104e-01 1.241933e-02 4.550026e-02 3.572884e-02 3.295603e-01 2.713321e-01 2.301393e-01 4.550026e-02 1.639507e-02 3.572884e-02 5.118241e-01 1.336144e-01 7.902392e-01 5.131118e-01 7.764104e-01 5.933415e-01 1.936010e-01 3.560072e-01 2.144822e-02
ENSBTAG00000000220 2.713321e-01 1.615133e-01 8.776097e-01 6.980160e-01 8.807646e-01 4.173657e-01 3.173105e-01 9.068601e-01 5.940336e-01 8.367909e-01 4.550026e-02 1.095986e-01 5.743312e-02 1.615133e-01 6.854775e-01 8.689440e-01 3.211975e-01 7.429117e-01 2.713321e-01 3.173105e-01 8.823428e-01 1.936010e-01 3.426206e-01 3.936593e-01 4.826792e-01 6.781419e-01 2.713321e-01 6.933948e-03 8.913093e-02 7.186064e-02 3.832084e-01 1.936010e-01 1.336144e-01 1.615133e-01 8.981490e-01 1.336144e-01 7.848532e-01 6.541532e-01 3.335440e-01 1.936010e-01 5.843787e-01 2.713321e-01 8.913093e-02 8.913093e-02 5.110261e-03 6.708367e-01 8.913093e-02 3.431295e-01 5.234737e-01 4.870553e-01 2.301393e-01 7.771768e-01 9.013153e-01 2.301393e-01 8.941934e-01 7.158580e-01
ENSBTAG00000000221 5.385547e-01 5.843787e-01 2.301393e-01 3.305533e-01 6.491092e-01 5.221726e-01 8.196462e-01 5.431875e-01 1.000000e+00 5.659678e-01 6.397846e-01 6.030636e-01 3.173105e-01 5.768444e-01 7.535210e-01 8.595084e-01 8.305471e-01 7.240884e-01 8.391350e-01 7.856220e-01 6.276763e-01 5.073306e-01 9.609193e-01 3.441486e-01 9.251092e-01 5.850659e-01 3.173105e-01 4.660017e-01 5.339419e-01 7.933214e-01 9.880322e-01 9.545452e-01 9.768646e-01 8.087802e-01 4.820557e-01 4.196665e-01 7.512436e-01 8.406986e-01 5.823194e-01 6.455162e-01 4.851772e-01 6.650148e-01 5.775274e-01 7.121277e-01 3.821183e-01 9.298767e-01 8.485256e-01 7.240884e-01 8.949843e-01 9.784597e-01 9.529521e-01 4.162181e-01 8.274291e-01 8.815536e-01 9.832457e-01 9.633102e-01
ENSBTAG00000000222 2.301393e-01 6.170751e-01 5.743312e-02 3.173105e-01 9.680931e-01 1.336144e-01 9.402147e-01 6.592130e-01 9.370326e-01 8.902404e-01 6.744855e-01 6.426477e-01 2.301393e-01 5.478400e-01 3.686527e-01 8.274291e-01 7.940925e-01 9.617162e-01 3.544460e-01 7.979508e-01 4.342146e-01 1.336144e-01 5.163384e-01 3.173105e-01 NA 1.615133e-01 5.538506e-01 4.927131e-01 3.919978e-01 3.964380e-01 5.545204e-01 4.532547e-01 5.260808e-01 7.725814e-01 4.593000e-01 NA 2.713321e-01 1.095986e-01 9.593255e-01 7.833162e-01 7.278402e-01 2.301393e-01 3.572884e-02 9.664987e-01 5.743312e-02 8.477422e-01 9.601224e-01 9.370326e-01 NA 8.399167e-01 6.818059e-01 8.989404e-01 7.910095e-01 8.665833e-01 9.203443e-01 3.231526e-01
ENSBTAG00000000223 2.301393e-01 3.211975e-01 3.173105e-01 3.173105e-01 3.729292e-01 4.306967e-01 4.156450e-01 6.972761e-01 7.278402e-01 4.550026e-02 2.713321e-01 5.215227e-01 5.241248e-01 9.251092e-01 5.326276e-01 1.336144e-01 5.578755e-01 2.144822e-02 7.376251e-01 4.550026e-02 1.615133e-01 3.572884e-02 1.615133e-01 3.173105e-01 1.615133e-01 1.336144e-01 4.889373e-01 4.496492e-01 3.173105e-01 9.378281e-01 3.707871e-01 3.549659e-01 2.301393e-01 8.430451e-01 8.282083e-01 8.913093e-02 1.936010e-01 5.743312e-02 5.761617e-01 3.487586e-01 2.301393e-01 3.236426e-01 6.483900e-01 2.301393e-01 4.020307e-01 7.725814e-01 5.743312e-02 8.973576e-01 4.472546e-01 4.672260e-01 7.725814e-01 9.936170e-01 6.599371e-01 1.336144e-01 6.555972e-01 5.598933e-01
ENSBTAG00000000224 7.787104e-01 6.693793e-01 2.713321e-01 4.196665e-01 3.173105e-01 6.759471e-01 3.173105e-01 6.037607e-01 7.331036e-01 9.354420e-01 9.235206e-01 5.411996e-01 6.512690e-01 6.898932e-01 6.086510e-01 5.585477e-01 9.649044e-01 4.833030e-01 6.505487e-01 3.431295e-01 5.741160e-01 6.744855e-01 5.176319e-01 6.876840e-01 3.173105e-01 6.980160e-01 6.906302e-01 6.290957e-01 8.524448e-01 8.540135e-01 7.504849e-01 4.623395e-01 3.612425e-01 6.972761e-01 2.301393e-01 8.180918e-01 9.601224e-01 9.848411e-01 8.095551e-01 5.511752e-01 5.830054e-01 5.885076e-01 2.301393e-01 3.607168e-01 1.936010e-01 3.572884e-02 6.269672e-01 1.936010e-01 2.713321e-01 3.734659e-01 1.095986e-01 2.713321e-01 8.913093e-02 2.301393e-01 6.362132e-01 3.390722e-01
ENSBTAG00000000225 5.092538e-01 9.060677e-01 3.691855e-01 1.336144e-01 6.016703e-01 6.987562e-01 7.856220e-01 3.173105e-01 3.670569e-01 4.484510e-01 5.743312e-02 3.375587e-01 9.394191e-01 7.535210e-01 8.111056e-01 7.084043e-01 6.100515e-01 5.713938e-01 5.947260e-01 7.771768e-01 8.713059e-01 3.964380e-01 9.219323e-01 6.340744e-01 9.776622e-01 5.485062e-01 3.173105e-01 3.997880e-01 4.059736e-01 1.936010e-01 1.095986e-01 4.550026e-02 4.641686e-01 1.095986e-01 9.577319e-01 4.099396e-01 4.550026e-02 7.173520e-01 6.657414e-01 7.741123e-01 4.770842e-01 3.173105e-01 7.009784e-01 3.310505e-01 8.438275e-01 9.784597e-01 8.697311e-01 3.173105e-01 4.484510e-01 2.301393e-01 4.359797e-01 3.997880e-01 8.149850e-01 4.550026e-02 1.615133e-01 3.572884e-02
ENSBTAG00000000231 8.918213e-01 8.862902e-01 3.580956e-01 2.713321e-01 9.880322e-01 4.389308e-01 5.195754e-01 7.186064e-02 5.280405e-01 5.598933e-01 8.469590e-01 6.072520e-01 9.274926e-01 2.780690e-02 9.641073e-01 6.340744e-01 5.189272e-01 1.615133e-01 3.804866e-01 2.713321e-01 6.142614e-01 9.163758e-01 5.646152e-01 5.612405e-01 3.925511e-01 3.788593e-01 8.274291e-01 9.402147e-01 9.108234e-01 7.933214e-01 6.170751e-01 NA 5.332845e-01 4.185151e-01 5.843787e-01 7.091484e-01 9.888300e-01 1.336144e-01 6.128566e-01 4.839273e-01 4.684520e-01 1.936010e-01 1.615133e-01 3.914449e-01 2.301393e-01 7.497265e-01 3.173105e-01 8.430451e-01 4.660017e-01 9.768646e-01 4.105080e-01 3.881375e-01 5.954188e-01 3.723929e-01 6.584892e-01 7.039454e-01
ENSBTAG00000000233 6.631492e-09 3.635016e-09 1.241933e-02 5.105381e-01 2.301393e-01 1.935206e-03 4.330401e-01 9.668483e-04 6.933948e-03 2.301393e-01 1.615133e-01 8.913093e-02 7.535210e-01 1.446961e-04 2.713321e-01 1.095986e-01 2.713321e-01 1.198074e-08 2.713321e-01 1.095986e-01 2.144822e-02 2.713321e-01 5.592203e-01 1.639507e-02 9.322376e-03 6.933948e-03 4.550026e-02 8.913093e-02 5.110261e-03 3.731627e-03 6.334248e-05 5.743312e-02 3.832084e-01 1.639507e-02 1.936010e-01 1.936010e-01 3.173105e-01 1.095986e-01 2.713321e-01 1.095986e-01 9.668483e-04 4.550026e-02 1.374276e-03 1.707981e-05 5.110261e-03 7.725814e-01 1.336144e-01 7.186064e-02 1.936010e-01 3.731627e-03 1.615133e-01 3.572884e-02 1.336144e-01 1.639507e-02 1.374276e-03 1.936010e-01
ENSBTAG00000000236 3.707871e-01 2.301393e-01 4.003479e-01 3.697189e-01 4.789453e-01 2.301393e-01 8.212014e-01 2.301393e-01 7.994956e-01 1.615133e-01 4.110769e-01 6.469524e-01 7.293427e-01 6.708367e-01 4.231316e-01 8.041344e-01 7.871603e-01 6.840080e-01 2.301393e-01 NA 3.173105e-01 5.498399e-01 9.968085e-01 9.386235e-01 8.500928e-01 7.802448e-01 9.601224e-01 8.870800e-01 4.820557e-01 7.542807e-01 5.961119e-01 2.713321e-01 8.266500e-01 9.561385e-01 4.702945e-01 4.365690e-01 5.646152e-01 5.034955e-01 5.195754e-01 4.359797e-01 7.054306e-01 4.213970e-01 7.649400e-01 5.359164e-01 9.322614e-01 4.556674e-01 2.780690e-02 4.324536e-01 3.964380e-01 5.782109e-01 2.713321e-01 3.360496e-01 2.713321e-01 9.465817e-01 7.512436e-01 7.886993e-01
ENSBTAG00000000240 3.675883e-01 4.611223e-01 2.713321e-01 2.713321e-01 4.709095e-01 3.665259e-01 4.248705e-01 2.713321e-01 6.854775e-01 7.414000e-01 4.133572e-01 6.170751e-01 9.259036e-01 9.036910e-01 9.465817e-01 2.301393e-01 3.575728e-01 4.048447e-01 7.203433e-01 2.713321e-01 4.289440e-01 9.282872e-01 4.208197e-01 3.628225e-01 7.474527e-01 7.406445e-01 6.943195e-01 9.816503e-01 8.493091e-01 8.235355e-01 4.407069e-01 8.446102e-01 3.986694e-01 8.025873e-01 4.031549e-01 3.670569e-01 9.904256e-01 6.412155e-01 9.776622e-01 9.593255e-01 6.426477e-01 2.713321e-01 3.788593e-01 4.116463e-01 1.936010e-01 8.870800e-01 9.736746e-01 5.092538e-01 3.997880e-01 3.942141e-01 7.032032e-01 8.173148e-01 3.761566e-01 6.847426e-01 8.235355e-01 5.332845e-01
ENSBTAG00000000241 8.165380e-01 8.282083e-01 3.783178e-01 4.758458e-01 7.024614e-01 4.858028e-01 3.654654e-01 6.248417e-01 4.990406e-01 3.503039e-01 4.544602e-01 5.605667e-01 7.856220e-01 4.901942e-01 9.720797e-01 4.783245e-01 9.593255e-01 2.301393e-01 7.225896e-01 2.301393e-01 3.173105e-01 3.528891e-01 2.301393e-01 3.804866e-01 4.271954e-01 7.573215e-01 5.451790e-01 5.686777e-01 6.433644e-01 2.301393e-01 1.615133e-01 NA 1.615133e-01 2.713321e-01 9.219323e-01 3.340442e-01 2.301393e-01 1.615133e-01 5.518435e-01 9.362373e-01 2.301393e-01 6.957972e-01 9.322614e-01 5.679996e-01 4.208197e-01 2.301393e-01 6.312274e-01 3.421123e-01 4.031549e-01 1.936010e-01 1.936010e-01 7.186064e-02 1.095986e-01 4.448672e-01 6.177794e-01 5.286946e-01
ENSBTAG00000000243 6.795346e-06 9.583666e-07 6.631492e-09 2.877677e-13 4.289440e-01 8.032001e-11 5.743312e-02 2.669150e-05 1.082509e-05 7.512436e-01 1.615133e-01 9.668483e-04 8.913093e-02 6.795346e-06 6.795346e-06 1.992885e-07 1.082509e-05 1.586656e-06 4.550026e-02 2.976456e-10 6.950582e-01 1.935206e-03 3.797912e-08 2.601615e-06 8.032001e-11 9.619269e-05 2.601615e-06 6.334248e-05 6.933948e-03 4.131501e-05 5.110261e-03 5.110261e-03 1.198074e-08 3.635016e-09 6.933948e-03 7.634145e-01 2.669150e-05 2.601615e-06 3.396535e-07 3.635016e-09 6.631492e-09 4.131501e-05 1.586656e-06 4.224909e-06 9.668483e-04 8.032001e-11 6.334248e-05 5.110261e-03 2.780690e-02 1.707981e-05 1.707981e-05 1.095986e-01 4.652582e-04 9.322376e-03 2.155995e-04 1.586656e-06
ENSBTAG00000000245 7.910095e-01 6.505487e-01 5.598933e-01 8.847109e-01 3.441486e-01 6.840080e-01 5.378945e-01 8.768213e-01 7.186064e-02 1.615133e-01 6.534317e-01 7.391343e-01 1.336144e-01 5.478400e-01 3.487586e-01 7.725814e-01 7.429117e-01 7.649400e-01 2.713321e-01 9.449896e-01 8.697311e-01 5.578755e-01 8.902404e-01 3.173105e-01 9.625132e-01 1.336144e-01 3.256074e-01 3.173105e-01 7.255883e-01 4.466571e-01 6.483900e-01 5.933415e-01 4.065388e-01 7.361169e-01 2.301393e-01 6.744855e-01 5.418618e-01 6.913675e-01 6.621113e-01 5.385547e-01 6.730250e-01 1.936010e-01 3.385673e-01 5.086123e-01 8.913093e-02 2.780690e-02 7.188471e-01 4.520511e-01 5.598933e-01 1.336144e-01 3.270861e-01 6.759471e-01 1.936010e-01 4.025926e-01 9.219323e-01 7.263387e-01
ENSBTAG00000000246 3.572884e-02 1.639507e-02 1.639507e-02 2.301393e-01 1.336144e-01 5.110261e-03 4.808102e-01 1.374276e-03 1.095986e-01 1.374276e-03 8.913093e-02 2.713321e-01 7.186064e-02 2.301393e-01 2.780690e-02 1.446961e-04 6.241339e-01 4.652582e-04 5.110261e-03 3.182172e-04 9.179630e-01 1.336144e-01 3.572884e-02 3.572884e-02 2.713321e-01 3.572884e-02 1.095986e-01 3.325452e-01 1.936010e-01 1.095986e-01 8.913093e-02 9.322376e-03 8.913093e-02 3.633501e-01 2.780690e-02 6.276763e-01 3.275800e-01 4.037177e-01 4.550026e-02 4.550026e-02 2.780690e-02 5.743312e-02 9.322376e-03 5.260808e-01 3.492732e-01 6.738585e-04 2.144822e-02 3.572884e-02 1.336144e-01 2.144822e-02 8.913093e-02 5.743312e-02 6.933948e-03 5.411996e-01 2.713321e-01 2.144822e-02
ENSBTAG00000000250 1.615133e-01 1.095986e-01 9.036910e-01 8.111056e-01 1.936010e-01 3.446589e-01 5.878185e-01 5.775274e-01 3.173105e-01 2.144822e-02 3.451696e-01 2.301393e-01 7.933214e-01 6.290957e-01 1.615133e-01 2.713321e-01 2.301393e-01 2.713321e-01 1.095986e-01 2.301393e-01 3.173105e-01 1.615133e-01 1.615133e-01 7.210918e-01 4.312819e-01 9.290819e-01 4.550026e-02 1.615133e-01 5.743312e-02 4.550026e-02 4.377490e-01 3.251155e-01 8.913093e-02 9.473778e-01 5.150465e-01 5.743312e-02 5.700350e-01 1.936010e-01 4.377490e-01 7.664665e-01 8.913093e-02 9.266980e-01 1.615133e-01 5.743312e-02 5.843787e-01 5.857535e-01 2.780690e-02 5.743312e-02 4.550026e-02 2.780690e-02 3.395777e-01 1.615133e-01 5.686777e-01 1.095986e-01 1.095986e-01 8.375721e-01
ENSBTAG00000000251 6.100515e-01 3.275800e-01 2.301393e-01 2.713321e-01 2.144822e-02 2.301393e-01 7.186064e-02 1.936010e-01 4.190906e-01 6.383550e-01 4.550026e-02 1.936010e-01 2.713321e-01 6.987562e-01 3.410970e-01 1.615133e-01 2.301393e-01 1.615133e-01 1.336144e-01 2.713321e-01 8.149850e-01 6.170751e-01 4.996758e-01 1.615133e-01 6.933948e-03 5.505074e-01 4.071044e-01 1.936010e-01 2.301393e-01 8.913093e-02 4.436763e-01 5.679996e-01 2.713321e-01 2.713321e-01 1.936010e-01 2.713321e-01 1.095986e-01 9.840434e-01 9.124094e-01 7.459380e-01 2.301393e-01 3.572884e-02 1.095986e-01 7.186064e-02 1.615133e-01 7.143651e-01 5.666447e-01 4.876822e-01 4.460600e-01 2.713321e-01 3.919978e-01 7.558006e-01 1.936010e-01 4.167916e-01 6.628367e-01 7.817801e-01
ENSBTAG00000000252 4.037177e-01 5.451790e-01 6.255498e-01 7.987231e-01 5.707142e-01 9.760671e-01 7.233389e-01 7.032032e-01 7.527617e-01 3.173105e-01 3.942141e-01 7.588434e-01 9.593255e-01 2.713321e-01 7.910095e-01 5.028578e-01 7.917799e-01 8.902404e-01 8.243139e-01 9.888300e-01 5.041336e-01 5.743312e-02 5.857535e-01 5.891970e-01 5.215227e-01 8.913093e-02 8.913093e-02 1.241933e-02 2.301393e-01 4.312819e-01 4.783245e-01 5.531812e-01 6.319386e-01 6.093511e-01 2.301393e-01 3.497883e-01 8.934026e-01 4.758458e-01 9.776622e-01 7.825481e-01 4.550026e-02 1.095986e-01 9.322376e-03 6.354999e-01 7.764104e-01 8.913093e-02 7.186064e-02 7.695222e-01 3.644068e-01 3.503039e-01 7.414000e-01 5.280405e-01 3.713219e-01 6.347870e-01 7.603662e-01 4.301120e-01
ENSBTAG00000000253 9.736746e-01 1.936010e-01 4.353909e-01 4.550026e-02 5.110261e-03 3.572884e-02 1.241933e-02 2.713321e-01 9.362373e-01 9.394191e-01 6.541532e-01 7.634145e-01 3.572884e-02 2.780690e-02 7.186064e-02 1.615133e-01 NA 6.100515e-01 7.948638e-01 1.936010e-01 5.215227e-01 4.996758e-01 1.936010e-01 6.213062e-01 7.186064e-02 4.550026e-02 5.743312e-02 9.944149e-01 9.944149e-01 6.825397e-01 8.375721e-01 3.270861e-01 3.173105e-01 1.936010e-01 1.095986e-01 6.283859e-01 1.336144e-01 7.186064e-02 3.731627e-03 7.186064e-02 1.936010e-01 2.713321e-01 1.615133e-01 2.713321e-01 6.527104e-01 8.913093e-02 5.558613e-01 7.186064e-02 4.550636e-01 7.186064e-02 7.902392e-01 6.869482e-01 2.301393e-01 2.713321e-01 2.301393e-01 2.713321e-01
ENSBTAG00000000256 4.623395e-01 1.336144e-01 4.984060e-01 6.650148e-01 9.904256e-01 9.060677e-01 9.386235e-01 5.485062e-01 9.672959e-01 8.196462e-01 7.489683e-01 7.039454e-01 6.987562e-01 3.654654e-01 8.555827e-01 4.059736e-01 7.218406e-01 3.173105e-01 8.446102e-01 5.041336e-01 4.318675e-01 6.599371e-01 6.810725e-01 7.436679e-01 9.132025e-01 3.580956e-01 6.312274e-01 7.542807e-01 3.173105e-01 7.338565e-01 6.326502e-01 7.331036e-01 8.282083e-01 5.273869e-01 8.918213e-01 5.202241e-01 9.227264e-01 3.788593e-01 9.545452e-01 9.712824e-01 8.414806e-01 4.179402e-01 4.105080e-01 4.858028e-01 4.213970e-01 8.913093e-02 3.826631e-01 4.770842e-01 3.565286e-01 3.280743e-01 2.713321e-01 2.713321e-01 1.615133e-01 3.451696e-01 5.254284e-01 4.401144e-01
ENSBTAG00000000257 1.936010e-01 5.743312e-02 2.780690e-02 8.188689e-01 3.275800e-01 7.863910e-01 5.047721e-01 1.639507e-02 3.182172e-04 1.936010e-01 1.095986e-01 4.224909e-06 5.110261e-03 8.587230e-01 3.182172e-04 2.301393e-01 5.743312e-02 8.282083e-01 3.986694e-01 5.110261e-03 7.794775e-01 9.322376e-03 9.668483e-04 9.322376e-03 1.241933e-02 9.672959e-01 2.780690e-02 3.572884e-02 1.241933e-02 1.707981e-05 3.182172e-04 9.668483e-04 4.131501e-05 6.738585e-04 9.583666e-07 9.619269e-05 9.619269e-05 1.586656e-06 2.713321e-01 8.981490e-01 8.485256e-01 9.322376e-03 6.933948e-03 9.005236e-01 1.336144e-01 1.935206e-03 6.738585e-04 2.699796e-03 3.731627e-03 9.832457e-01 4.048447e-01 4.550026e-02 3.731627e-03 2.669150e-05 1.374276e-03 4.224909e-06
ENSBTAG00000000260 8.360099e-01 7.474527e-01 7.679939e-01 6.206001e-01 5.306592e-01 4.093716e-01 4.568765e-01 1.615133e-01 8.087802e-01 5.208732e-01 9.625132e-01 6.541532e-01 8.103303e-01 7.143651e-01 6.563198e-01 7.987231e-01 6.730250e-01 6.184840e-01 6.686511e-01 7.210918e-01 3.761566e-01 8.250924e-01 7.733467e-01 9.649044e-01 9.880322e-01 9.696877e-01 7.779435e-01 6.781419e-01 7.710513e-01 7.596046e-01 4.412999e-01 9.617162e-01 8.997319e-01 7.733467e-01 4.965045e-01 8.010411e-01 8.673700e-01 8.681570e-01 5.926499e-01 9.657015e-01 8.705184e-01 9.696877e-01 8.768213e-01 7.871603e-01 5.864415e-01 7.270893e-01 7.550405e-01 5.345996e-01 1.336144e-01 1.095986e-01 2.713321e-01 7.186064e-02 4.965045e-01 7.017198e-01 4.093716e-01 6.825397e-01
ENSBTAG00000000265 8.720934e-01 1.336144e-01 6.570426e-01 5.202241e-01 2.699796e-03 6.555972e-01 9.322376e-03 7.076605e-01 4.939752e-01 2.713321e-01 6.943195e-01 7.046879e-01 4.179402e-01 2.713321e-01 6.051562e-01 2.301393e-01 2.713321e-01 1.936010e-01 3.617687e-01 4.508492e-01 4.550026e-02 5.743312e-02 1.639507e-02 5.743312e-02 6.738585e-04 5.332845e-01 4.550026e-02 1.095986e-01 4.550026e-02 4.430815e-01 4.777041e-01 7.802448e-01 2.713321e-01 6.170751e-01 9.219323e-01 2.301393e-01 3.572884e-02 6.227193e-01 4.605144e-01 9.856389e-01 5.747975e-01 4.048447e-01 2.301393e-01 4.808102e-01 7.733467e-01 3.523711e-01 5.775274e-01 8.126568e-01 8.913093e-02 5.995832e-01 7.300944e-01 7.573215e-01 3.729292e-01 7.346097e-01 3.826631e-01 3.539265e-01
ENSBTAG00000000266 8.650101e-01 9.505628e-01 8.461759e-01 9.338515e-01 9.243148e-01 8.134327e-01 9.736746e-01 7.331036e-01 2.713321e-01 6.906302e-01 5.352578e-01 6.255498e-01 5.898869e-01 2.301393e-01 4.283607e-01 5.306592e-01 7.940925e-01 3.340442e-01 5.254284e-01 2.301393e-01 6.149643e-01 7.331036e-01 5.458436e-01 5.961119e-01 5.816337e-01 3.919978e-01 5.518435e-01 4.635584e-01 6.825397e-01 9.322614e-01 6.943195e-01 9.354420e-01 9.092378e-01 8.111056e-01 5.954188e-01 5.652913e-01 8.736689e-01 4.202428e-01 6.906302e-01 8.064564e-01 7.879297e-01 4.952390e-01 1.615133e-01 1.615133e-01 8.587230e-01 1.936010e-01 8.328873e-01 7.308463e-01 4.990406e-01 8.360099e-01 1.936010e-01 1.095986e-01 4.820557e-01 7.186064e-02 4.225530e-01 5.713938e-01
ENSBTAG00000000267 5.241248e-01 3.729292e-01 5.686777e-01 7.308463e-01 9.680931e-01 5.802634e-01 9.832457e-01 4.054089e-01 9.132025e-01 8.212014e-01 6.584892e-01 8.862902e-01 5.919586e-01 9.744721e-01 6.781419e-01 5.411996e-01 8.328873e-01 6.002785e-01 6.708367e-01 1.936010e-01 5.926499e-01 7.611279e-01 8.477422e-01 8.430451e-01 8.305471e-01 1.615133e-01 4.502490e-01 2.301393e-01 2.301393e-01 5.273869e-01 9.896278e-01 7.248383e-01 9.960106e-01 9.076525e-01 7.925506e-01 8.540135e-01 8.934026e-01 9.880322e-01 7.573215e-01 8.657966e-01 1.000000e+00 2.301393e-01 7.979508e-01 4.586934e-01 8.913093e-02 7.748781e-01 6.051562e-01 5.131118e-01 6.891565e-01 5.707142e-01 6.390696e-01 5.919586e-01 5.531812e-01 6.584892e-01 9.171693e-01 5.809484e-01
ENSBTAG00000000271 1.936010e-01 6.606615e-01 6.121548e-01 5.545204e-01 8.839214e-01 2.301393e-01 9.092378e-01 1.336144e-01 8.212014e-01 8.336677e-01 5.761617e-01 3.173105e-01 4.605144e-01 5.551906e-01 7.771768e-01 5.365753e-01 2.713321e-01 3.173105e-01 4.586934e-01 1.095986e-01 3.723929e-01 6.093511e-01 7.032032e-01 3.570504e-01 7.725814e-01 6.198944e-01 5.747975e-01 7.611279e-01 1.095986e-01 3.734659e-01 1.336144e-01 1.336144e-01 7.240884e-01 1.936010e-01 8.913093e-02 3.601916e-01 2.713321e-01 4.550026e-02 9.657015e-01 8.894501e-01 8.367909e-01 7.186064e-02 7.186064e-02 4.550026e-02 8.913093e-02 8.626514e-01 6.412155e-01 6.987562e-01 8.321070e-01 2.713321e-01 6.898932e-01 4.958715e-01 3.914449e-01 4.641686e-01 1.936010e-01 7.186064e-02
ENSBTAG00000000274 2.713321e-01 2.301393e-01 5.098958e-01 6.854775e-01 8.274291e-01 1.336144e-01 4.550026e-02 6.933948e-03 8.500928e-01 7.664665e-01 2.713321e-01 1.095986e-01 8.815536e-01 5.485062e-01 2.301393e-01 3.290645e-01 1.095986e-01 4.550026e-02 2.301393e-01 5.743312e-02 8.399167e-01 2.713321e-01 2.301393e-01 3.173105e-01 1.336144e-01 6.832737e-01 6.086510e-01 3.197363e-01 4.580873e-01 1.336144e-01 1.336144e-01 5.047721e-01 7.186064e-02 4.833030e-01 9.243148e-01 2.713321e-01 1.936010e-01 6.664684e-01 4.727573e-01 9.243148e-01 2.713321e-01 2.301393e-01 1.936010e-01 8.913093e-02 3.572884e-02 4.580873e-01 1.615133e-01 8.913093e-02 1.936010e-01 1.615133e-01 1.000000e+00 9.736746e-01 7.956352e-01 6.994967e-01 7.825481e-01 8.913093e-02
ENSBTAG00000000275 7.497265e-01 9.306715e-01 1.241933e-02 8.913093e-02 9.100306e-01 2.713321e-01 6.876840e-01 5.686777e-01 3.173105e-01 1.336144e-01 5.110261e-03 6.679232e-01 1.639507e-02 2.713321e-01 3.173105e-01 4.324536e-01 1.615133e-01 1.615133e-01 8.025873e-01 2.301393e-01 7.527617e-01 3.456809e-01 8.540135e-01 3.395777e-01 1.936010e-01 9.457856e-01 5.202241e-01 1.936010e-01 5.189272e-01 6.519895e-01 3.731627e-03 1.639507e-02 9.147890e-01 2.301393e-01 8.989404e-01 7.046879e-01 3.572884e-02 7.143651e-01 3.572884e-02 2.713321e-01 2.713321e-01 7.361169e-01 9.912234e-01 8.913093e-02 1.336144e-01 4.150723e-01 7.664665e-01 2.713321e-01 7.225896e-01 1.336144e-01 3.853943e-01 7.186064e-02 1.615133e-01 2.713321e-01 3.734659e-01 7.979508e-01
ENSBTAG00000000277 5.411996e-01 8.807646e-01 1.936010e-01 1.095986e-01 8.913093e-02 1.936010e-01 2.301393e-01 7.186064e-02 8.913093e-02 7.186064e-02 3.572884e-02 2.144822e-02 7.771768e-01 7.186064e-02 1.936010e-01 7.186064e-02 8.913093e-02 1.639507e-02 2.301393e-01 1.336144e-01 6.491092e-01 1.336144e-01 6.298059e-01 1.336144e-01 2.301393e-01 4.550026e-02 1.336144e-01 7.186064e-02 2.301393e-01 1.336144e-01 7.964069e-01 4.508492e-01 2.301393e-01 8.913093e-02 1.615133e-01 3.173105e-01 1.336144e-01 4.054089e-01 7.459380e-01 8.010411e-01 3.173105e-01 9.203443e-01 3.697189e-01 7.248383e-01 3.892380e-01 8.305471e-01 9.378281e-01 1.936010e-01 3.892380e-01 7.186064e-02 3.431295e-01 1.615133e-01 6.715658e-01 3.216856e-01 9.306715e-01 7.504849e-01
ENSBTAG00000000279 5.743312e-02 8.913093e-02 1.336144e-01 4.059736e-01 5.345996e-01 1.336144e-01 6.491092e-01 4.231316e-01 7.580823e-01 2.713321e-01 7.886993e-01 8.274291e-01 6.121548e-01 6.759471e-01 8.610796e-01 3.612425e-01 8.705184e-01 4.185151e-01 9.322614e-01 2.713321e-01 4.520511e-01 7.787104e-01 4.133572e-01 8.555827e-01 7.771768e-01 1.095986e-01 1.095986e-01 1.336144e-01 4.550026e-02 6.876840e-01 6.994967e-01 4.526527e-01 5.843787e-01 5.060505e-01 5.359164e-01 9.872344e-01 4.248705e-01 8.103303e-01 4.371588e-01 5.585477e-01 4.318675e-01 7.061736e-01 9.872344e-01 5.359164e-01 3.472176e-01 1.095986e-01 4.242904e-01 1.936010e-01 5.830054e-01 9.187567e-01 2.301393e-01 7.039454e-01 4.777041e-01 7.573215e-01 1.936010e-01 4.883096e-01
ENSBTAG00000000283 2.301393e-01 5.823194e-01 7.497265e-01 9.282872e-01 2.713321e-01 5.385547e-01 3.745408e-01 9.346467e-01 6.469524e-01 6.462342e-01 6.592130e-01 4.520511e-01 3.173105e-01 5.743312e-02 7.106375e-01 2.301393e-01 4.401144e-01 7.186064e-02 9.259036e-01 7.186064e-02 7.657032e-01 6.447986e-01 7.672301e-01 4.733741e-01 4.277778e-01 1.936010e-01 5.947260e-01 4.336271e-01 3.788593e-01 9.896278e-01 7.293427e-01 4.401144e-01 7.856220e-01 1.615133e-01 8.783983e-01 8.563676e-01 7.748781e-01 3.843004e-01 4.436763e-01 4.020307e-01 5.961119e-01 9.378281e-01 6.305165e-01 1.936010e-01 9.553418e-01 9.108234e-01 1.615133e-01 6.433644e-01 1.000000e+00 7.024614e-01 7.787104e-01 6.376407e-01 6.354999e-01 1.936010e-01 1.095986e-01 1.095986e-01
ENSBTAG00000000284 3.396535e-07 1.082509e-05 1.198074e-08 2.601615e-06 3.173105e-01 3.396535e-07 8.886600e-01 2.780690e-02 4.131501e-05 1.973175e-09 1.615133e-01 3.731627e-03 4.652582e-04 4.131501e-05 6.334248e-05 2.699796e-03 7.186064e-02 2.699796e-03 3.797912e-08 6.334248e-05 6.334248e-05 1.374276e-03 9.322376e-03 3.731627e-03 9.322376e-03 2.780690e-02 2.144822e-02 2.713321e-01 3.731627e-03 7.186064e-02 6.933948e-03 2.601615e-06 6.744855e-01 1.639507e-02 2.713321e-01 1.935206e-03 3.731627e-03 9.668483e-04 1.707981e-05 6.933948e-03 1.446961e-04 3.731627e-03 1.241933e-02 1.936010e-01 6.933948e-03 2.143518e-08 2.669150e-05 1.198074e-08 9.583666e-07 1.992885e-07 1.586656e-06 3.797912e-08 2.961307e-14 8.913093e-02 1.936010e-01 2.780690e-02
ENSBTAG00000000285 5.743312e-02 8.913093e-02 2.144822e-02 1.639507e-02 4.330401e-01 7.186064e-02 3.330444e-01 6.980160e-01 5.816337e-01 1.615133e-01 8.913093e-02 4.395224e-01 4.167916e-01 9.928191e-01 9.013153e-01 1.095986e-01 3.513365e-01 3.173105e-01 8.783983e-01 8.227573e-01 1.336144e-01 7.186064e-02 1.936010e-01 1.336144e-01 7.649400e-01 1.936010e-01 1.095986e-01 5.743312e-02 1.336144e-01 1.095986e-01 8.913093e-02 2.780690e-02 2.301393e-01 1.615133e-01 1.095986e-01 7.186064e-02 1.936010e-01 2.713321e-01 1.095986e-01 2.713321e-01 8.913093e-02 3.572884e-02 9.322376e-03 3.958813e-01 1.336144e-01 1.615133e-01 5.981936e-01 1.095986e-01 2.713321e-01 1.336144e-01 1.095986e-01 1.936010e-01 1.336144e-01 6.298059e-01 3.173105e-01 1.336144e-01
ENSBTAG00000000286 3.173105e-01 3.173105e-01 8.360099e-01 1.374276e-03 6.738585e-04 3.173105e-01 2.155995e-04 1.615133e-01 9.619269e-05 1.241933e-02 8.776097e-01 5.836919e-01 3.182172e-04 3.731627e-03 1.615133e-01 4.652582e-04 2.301393e-01 2.713321e-01 4.412999e-01 3.731627e-03 2.144822e-02 5.743312e-02 7.186064e-02 1.936010e-01 1.446961e-04 6.933948e-03 1.095986e-01 1.095986e-01 1.615133e-01 2.301393e-01 1.336144e-01 6.957972e-01 1.935206e-03 1.936010e-01 9.619269e-05 8.913093e-02 8.913093e-02 4.550026e-02 3.731627e-03 6.334248e-05 3.182172e-04 9.322376e-03 6.933948e-03 4.550026e-02 1.374276e-03 1.336144e-01 6.933948e-03 3.572884e-02 1.639507e-02 5.592203e-01 1.639507e-02 1.615133e-01 8.713059e-01 1.241933e-02 4.550026e-02 1.935206e-03
ENSBTAG00000000287 4.082371e-01 2.713321e-01 2.301393e-01 8.913093e-02 2.713321e-01 1.936010e-01 9.473778e-01 2.713321e-01 6.994967e-01 6.980160e-01 4.746090e-01 3.492732e-01 7.565610e-01 3.246241e-01 1.615133e-01 1.615133e-01 1.095986e-01 3.226631e-01 8.602939e-01 3.794013e-01 8.313270e-01 9.116163e-01 6.312274e-01 4.436763e-01 1.936010e-01 5.352578e-01 9.028990e-01 5.693561e-01 8.072308e-01 9.760671e-01 9.163758e-01 7.009784e-01 6.943195e-01 2.301393e-01 7.702866e-01 9.171693e-01 4.225530e-01 7.764104e-01 9.832457e-01 7.626521e-01 6.023668e-01 6.213062e-01 3.596669e-01 4.031549e-01 8.913093e-02 6.884201e-01 5.652913e-01 8.305471e-01 4.202428e-01 7.323509e-01 8.188689e-01 5.843787e-01 9.386235e-01 3.723929e-01 9.585287e-01 9.856389e-01
ENSBTAG00000000288 4.514499e-01 1.615133e-01 4.783245e-01 1.936010e-01 4.133572e-01 2.713321e-01 4.359797e-01 4.783245e-01 2.301393e-01 2.713321e-01 4.599070e-01 6.107522e-01 1.936010e-01 5.118241e-01 4.283607e-01 2.713321e-01 3.173105e-01 9.537486e-01 4.845520e-01 4.003479e-01 7.917799e-01 8.989404e-01 8.250924e-01 8.807646e-01 5.505074e-01 4.984060e-01 7.270893e-01 6.906302e-01 6.491092e-01 9.816503e-01 3.345448e-01 3.638782e-01 7.710513e-01 9.649044e-01 5.098958e-01 8.941934e-01 5.646152e-01 8.595084e-01 6.862127e-01 8.665833e-01 5.398763e-01 7.894692e-01 7.956352e-01 4.933439e-01 6.693793e-01 9.402147e-01 5.761617e-01 5.267336e-01 8.831320e-01 7.710513e-01 9.840434e-01 6.312274e-01 8.807646e-01 5.551906e-01 5.280405e-01 7.558006e-01
ENSBTAG00000000289 5.326276e-01 9.840434e-01 8.399167e-01 6.664090e-08 2.669150e-05 5.743312e-02 1.992885e-07 5.795788e-01 1.060685e-09 3.182172e-04 2.301393e-01 8.997319e-01 1.973175e-09 2.669150e-05 3.572884e-02 1.707981e-05 4.721409e-01 3.173105e-01 2.713321e-01 1.639507e-02 6.933948e-03 1.374276e-03 5.743312e-02 2.301393e-01 1.158027e-07 4.224909e-06 1.935206e-03 4.131501e-05 9.322376e-03 8.913093e-02 4.213970e-01 8.913093e-02 6.334248e-05 9.619269e-05 2.143518e-08 1.336144e-01 2.601615e-06 6.795346e-06 8.032001e-11 4.464786e-17 5.200254e-12 6.334248e-05 4.652582e-04 8.913093e-02 1.446961e-04 9.668483e-04 1.046192e-11 6.631492e-09 9.583666e-07 1.241933e-02 2.143518e-08 4.652582e-04 1.095986e-01 1.936010e-01 3.953251e-01 5.110261e-03
ENSBTAG00000000290 6.305165e-01 7.565610e-01 4.605144e-01 5.385547e-01 4.733741e-01 3.477307e-01 6.397846e-01 7.979508e-01 6.023668e-01 2.301393e-01 8.383535e-01 5.471741e-01 5.891970e-01 6.114533e-01 7.482104e-01 4.472546e-01 7.634145e-01 6.512690e-01 6.093511e-01 7.695222e-01 4.324536e-01 6.766784e-01 6.862127e-01 6.722953e-01 8.997319e-01 7.121277e-01 3.431295e-01 1.000000e+00 5.919586e-01 9.116163e-01 6.613863e-01 8.274291e-01 9.649044e-01 7.315985e-01 7.702866e-01 9.473778e-01 9.068601e-01 6.383550e-01 4.460600e-01 6.319386e-01 6.832737e-01 9.856389e-01 6.476710e-01 2.713321e-01 9.147890e-01 4.752272e-01 1.336144e-01 4.048447e-01 2.301393e-01 2.713321e-01 1.615133e-01 7.186064e-02 2.301393e-01 9.147890e-01 6.957972e-01 8.041344e-01
ENSBTAG00000000291 9.920213e-01 8.736689e-01 4.003479e-01 1.095986e-01 5.743312e-02 6.206001e-01 1.336144e-01 2.301393e-01 8.913093e-02 5.743312e-02 8.949843e-01 4.727573e-01 3.572884e-02 9.322376e-03 2.301393e-01 4.770842e-01 1.936010e-01 8.072308e-01 2.301393e-01 2.713321e-01 1.241933e-02 2.713321e-01 3.241331e-01 4.009084e-01 1.095986e-01 2.713321e-01 1.336144e-01 5.743312e-02 1.095986e-01 5.743312e-02 1.936010e-01 2.713321e-01 3.173105e-01 2.713321e-01 7.186064e-02 9.386235e-01 1.095986e-01 1.336144e-01 4.167916e-01 4.254510e-01 7.748781e-01 2.713321e-01 7.203433e-01 9.529521e-01 2.301393e-01 3.665259e-01 4.082371e-01 5.234737e-01 1.615133e-01 1.336144e-01 1.336144e-01 2.713321e-01 4.110769e-01 1.336144e-01 1.336144e-01 7.186064e-02
ENSBTAG00000000292 1.336144e-01 7.186064e-02 3.572884e-02 2.144822e-02 1.336144e-01 5.110261e-03 1.241933e-02 5.743312e-02 1.336144e-01 4.167916e-01 1.336144e-01 4.927131e-01 1.095986e-01 4.684520e-01 1.336144e-01 1.095986e-01 4.088041e-01 4.353909e-01 1.615133e-01 2.301393e-01 5.182794e-01 7.002374e-01 2.780690e-02 2.780690e-02 1.241933e-02 3.572884e-02 NA 8.913093e-02 8.913093e-02 8.913093e-02 2.713321e-01 1.095986e-01 8.913093e-02 9.322376e-03 2.780690e-02 5.864415e-01 3.275800e-01 3.173105e-01 1.639507e-02 1.639507e-02 1.639507e-02 3.173105e-01 2.301393e-01 2.144822e-02 9.195505e-01 6.469524e-01 3.892380e-01 5.968054e-01 8.913093e-02 7.308463e-01 4.550026e-02 7.186064e-02 2.713321e-01 2.713321e-01 5.471741e-01 2.301393e-01
ENSBTAG00000000295 1.615133e-01 6.933948e-03 5.743312e-02 1.241933e-02 1.095986e-01 6.738585e-04 2.669150e-05 6.795346e-06 1.082509e-05 6.334248e-05 4.131501e-05 2.155995e-04 1.707981e-05 4.550026e-02 2.144822e-02 3.182172e-04 4.131501e-05 6.933948e-03 1.446961e-04 2.780690e-02 5.110261e-03 8.913093e-02 2.144822e-02 5.743312e-02 4.652582e-04 3.572884e-02 1.095986e-01 3.821183e-01 7.186064e-02 6.334248e-05 7.186064e-02 6.738585e-04 6.334248e-05 2.143518e-08 2.669150e-05 5.110261e-03 2.780690e-02 5.110261e-03 3.182172e-04 1.707981e-05 4.224909e-06 5.743312e-02 4.371588e-01 9.322376e-03 3.416044e-01 1.936010e-01 3.572884e-02 4.550026e-02 2.144822e-02 1.935206e-03 5.743312e-02 1.615133e-01 2.713321e-01 3.572884e-02 1.446961e-04 3.572884e-02
ENSBTAG00000000296 4.727573e-01 8.626514e-01 2.713321e-01 2.301393e-01 4.927131e-01 1.936010e-01 5.156922e-01 2.301393e-01 5.169850e-01 2.713321e-01 4.727573e-01 5.857535e-01 5.445148e-01 1.241933e-02 5.850659e-01 1.936010e-01 3.246241e-01 6.933948e-03 5.485062e-01 1.615133e-01 1.615133e-01 5.286946e-01 1.095986e-01 6.943195e-01 8.219793e-01 4.933439e-01 6.752161e-01 8.328873e-01 3.173105e-01 3.617687e-01 3.173105e-01 3.173105e-01 3.681203e-01 8.720934e-01 2.713321e-01 4.336271e-01 4.225530e-01 7.186064e-02 2.301393e-01 1.936010e-01 1.936010e-01 3.766962e-01 5.092538e-01 2.713321e-01 8.289877e-01 1.336144e-01 2.780690e-02 5.743312e-02 7.186064e-02 1.336144e-01 5.743312e-02 1.615133e-01 8.913093e-02 1.639507e-02 4.864288e-01 8.913093e-02
ENSBTAG00000000297 7.414000e-01 4.020307e-01 2.780690e-02 2.699796e-03 8.282083e-01 2.301393e-01 8.634375e-01 5.743312e-02 9.322376e-03 3.182172e-04 6.184840e-01 9.465817e-01 6.957972e-01 3.173105e-01 4.353909e-01 3.729292e-01 1.615133e-01 2.780690e-02 9.489702e-01 3.572884e-02 9.290819e-01 1.936010e-01 2.713321e-01 2.699796e-03 4.208197e-01 2.713321e-01 2.713321e-01 6.869482e-01 4.733741e-01 4.845520e-01 4.371588e-01 2.301393e-01 9.816503e-01 6.933948e-03 6.426477e-01 6.527104e-01 9.824480e-01 2.144822e-02 1.241933e-02 2.713321e-01 2.301393e-01 2.144822e-02 2.144822e-02 3.572884e-02 6.512690e-01 1.095986e-01 9.668483e-04 3.848471e-01 6.933948e-03 8.219793e-01 4.652582e-04 9.668483e-04 9.322376e-03 6.832737e-01 4.301120e-01 1.241933e-02
ENSBTAG00000000305 5.041336e-01 1.336144e-01 9.322376e-03 2.780690e-02 1.615133e-01 7.186064e-02 5.743312e-02 1.639507e-02 1.336144e-01 4.550026e-02 6.744855e-01 1.095986e-01 2.713321e-01 3.173105e-01 3.572884e-02 1.241933e-02 3.572884e-02 9.322376e-03 9.664987e-01 3.731627e-03 1.241933e-02 4.389308e-01 4.342146e-01 5.110261e-03 4.550026e-02 7.186064e-02 2.713321e-01 9.092378e-01 1.336144e-01 9.896278e-01 1.615133e-01 3.173105e-01 8.243139e-01 2.780690e-02 7.186064e-02 3.572884e-02 4.127864e-01 8.913093e-02 5.743312e-02 7.186064e-02 5.743312e-02 2.301393e-01 9.744721e-01 2.699796e-03 4.550026e-02 7.186064e-02 4.746090e-01 1.615133e-01 4.202428e-01 4.196665e-01 2.301393e-01 4.550026e-02 1.336144e-01 1.241933e-02 1.095986e-01 5.743312e-02
ENSBTAG00000000306 8.555827e-01 1.000000e+00 7.863910e-01 3.300565e-01 2.713321e-01 6.156675e-01 2.713321e-01 4.801881e-01 6.433644e-01 6.628367e-01 1.615133e-01 8.461759e-01 4.599070e-01 5.974993e-01 8.626514e-01 5.280405e-01 6.862127e-01 3.173105e-01 6.469524e-01 9.760671e-01 8.500928e-01 5.912676e-01 3.173105e-01 5.878185e-01 3.173105e-01 8.375721e-01 5.041336e-01 2.301393e-01 5.491729e-01 3.670569e-01 7.061736e-01 4.984060e-01 5.912676e-01 6.426477e-01 5.313149e-01 6.044583e-01 2.780690e-02 1.095986e-01 8.438275e-01 7.833162e-01 8.399167e-01 5.378945e-01 7.626521e-01 5.189272e-01 5.451790e-01 6.613863e-01 6.156675e-01 8.297673e-01 7.550405e-01 8.516606e-01 9.013153e-01 5.280405e-01 7.573215e-01 4.065388e-01 5.605667e-01 6.002785e-01
ENSBTAG00000000308 4.301120e-01 4.870553e-01 2.301393e-01 9.752695e-01 4.996758e-01 8.587230e-01 5.471741e-01 5.666447e-01 8.375721e-01 7.535210e-01 8.610796e-01 6.149643e-01 1.615133e-01 5.505074e-01 3.697189e-01 6.935810e-01 5.150465e-01 7.596046e-01 3.964380e-01 5.425244e-01 6.730250e-01 6.440813e-01 6.149643e-01 9.856389e-01 3.886875e-01 4.889373e-01 1.615133e-01 1.095986e-01 7.376251e-01 5.743312e-02 7.902392e-01 3.783178e-01 9.792573e-01 8.752448e-01 3.173105e-01 6.128566e-01 3.675883e-01 6.255498e-01 7.482104e-01 8.095551e-01 9.489702e-01 7.186064e-02 4.647792e-01 9.426019e-01 5.339419e-01 6.002785e-01 8.697311e-01 6.086510e-01 6.447986e-01 3.173105e-01 4.048447e-01 5.816337e-01 8.862902e-01 3.766962e-01 6.701078e-01 3.729292e-01
ENSBTAG00000000309 5.110261e-03 8.886600e-01 3.173105e-01 2.789034e-15 1.895907e-17 9.583666e-07 6.021256e-13 1.241933e-02 9.619269e-05 6.738585e-04 1.368162e-18 2.301393e-01 2.143518e-08 8.032001e-11 6.933948e-03 2.669150e-05 3.396535e-07 1.935206e-03 1.244192e-15 1.368162e-18 2.301393e-01 4.946068e-01 5.456307e-21 7.186064e-02 1.523971e-23 9.433978e-01 1.241933e-02 NA 9.259036e-01 3.572884e-02 7.695222e-01 9.322376e-03 1.936010e-01 2.301393e-01 1.992885e-07 4.025926e-01 1.973175e-09 2.314683e-40 6.664090e-08 1.973175e-09 6.795346e-06 2.789034e-15 2.479332e-25 1.125856e-22 3.468922e-54 4.131501e-05 5.646316e-10 2.155995e-04 1.935206e-03 6.631492e-09 4.418933e-01 1.973175e-09 9.619269e-05 1.586656e-06 1.361845e-13 1.017782e-26
ENSBTAG00000000310 2.301393e-01 2.301393e-01 4.295278e-01 8.126568e-01 2.301393e-01 7.136190e-01 4.758458e-01 5.098958e-01 6.722953e-01 3.173105e-01 5.743312e-02 2.713321e-01 9.936170e-01 6.107522e-01 9.728772e-01 9.266980e-01 8.894501e-01 3.320465e-01 3.335440e-01 1.615133e-01 8.913093e-02 6.347870e-01 7.558006e-01 2.713321e-01 9.728772e-01 6.818059e-01 8.720934e-01 1.936010e-01 1.615133e-01 2.301393e-01 7.054306e-01 7.186064e-02 8.430451e-01 7.802448e-01 7.940925e-01 3.729292e-01 7.186064e-02 6.170751e-01 5.300039e-01 9.872344e-01 6.519895e-01 2.713321e-01 1.936010e-01 6.621113e-01 1.095986e-01 1.615133e-01 1.936010e-01 1.336144e-01 1.095986e-01 1.336144e-01 5.743312e-02 8.913093e-02 1.095986e-01 4.965045e-01 2.144822e-02 2.301393e-01
ENSBTAG00000000312 2.780690e-02 7.910095e-01 2.713321e-01 3.964380e-01 5.743312e-02 5.898869e-01 4.550026e-02 1.095986e-01 3.731627e-03 8.913093e-02 6.016703e-01 8.839214e-01 4.946068e-01 1.095986e-01 1.936010e-01 3.572884e-02 1.615133e-01 5.098958e-01 2.780690e-02 8.913093e-02 7.091484e-01 9.840434e-01 3.575728e-01 5.465087e-01 2.713321e-01 4.652582e-04 3.572884e-02 7.565610e-01 7.300944e-01 4.690657e-01 8.610796e-01 3.173105e-01 2.713321e-01 2.301393e-01 2.780690e-02 7.218406e-01 6.030636e-01 7.186064e-02 1.336144e-01 1.936010e-01 8.913093e-02 8.728811e-01 8.595084e-01 3.572884e-02 4.611223e-01 1.936010e-01 1.095986e-01 1.639507e-02 5.743312e-02 2.699796e-03 3.572884e-02 4.808102e-01 1.241933e-02 4.550026e-02 2.699796e-03 1.639507e-02
ENSBTAG00000000313 9.848411e-01 6.810725e-01 3.936593e-01 3.617687e-01 8.243139e-01 4.289440e-01 5.646152e-01 3.173105e-01 3.931050e-01 6.058544e-01 1.615133e-01 6.369268e-01 6.262583e-01 7.308463e-01 6.234264e-01 6.592130e-01 9.577319e-01 7.779435e-01 7.550405e-01 7.687579e-01 7.611279e-01 8.469590e-01 9.736746e-01 4.820557e-01 6.347870e-01 3.467049e-01 4.908233e-01 6.693793e-01 9.005236e-01 7.580823e-01 6.862127e-01 7.956352e-01 9.021071e-01 3.628225e-01 3.992284e-01 3.810300e-01 2.713321e-01 6.198944e-01 4.150723e-01 8.258712e-01 9.259036e-01 4.042810e-01 7.421557e-01 5.592203e-01 8.391350e-01 6.657414e-01 7.512436e-01 6.142614e-01 5.060505e-01 6.419315e-01 5.981936e-01 9.712824e-01 9.259036e-01 6.650148e-01 9.036910e-01 6.030636e-01
ENSBTAG00000000315 3.305533e-01 1.936010e-01 3.173105e-01 5.300039e-01 7.879297e-01 4.971379e-01 9.872344e-01 8.180918e-01 9.139957e-01 6.715658e-01 7.054306e-01 9.680931e-01 8.547980e-01 7.611279e-01 7.444244e-01 8.815536e-01 5.598933e-01 9.306715e-01 3.799437e-01 9.187567e-01 5.118241e-01 7.588434e-01 4.105080e-01 4.071044e-01 8.018141e-01 2.713321e-01 3.173105e-01 6.447986e-01 1.615133e-01 4.020307e-01 2.713321e-01 1.615133e-01 9.505628e-01 2.301393e-01 5.961119e-01 8.913093e-02 4.377490e-01 9.976063e-01 4.733741e-01 8.360099e-01 8.360099e-01 7.695222e-01 4.037177e-01 7.504849e-01 6.079513e-01 6.030636e-01 8.041344e-01 9.928191e-01 8.118811e-01 6.898932e-01 6.671956e-01 6.679232e-01 7.444244e-01 4.277778e-01 6.613863e-01 8.235355e-01
ENSBTAG00000000317 8.913093e-02 8.913093e-02 8.430451e-01 4.377490e-01 7.186064e-02 5.028578e-01 1.936010e-01 1.936010e-01 9.060677e-01 9.920213e-01 1.095986e-01 7.338565e-01 9.680931e-01 3.482444e-01 3.788593e-01 6.333621e-01 1.936010e-01 8.227573e-01 9.920213e-01 5.009473e-01 5.743312e-02 1.095986e-01 6.957972e-01 2.301393e-01 9.322376e-03 7.024614e-01 5.398763e-01 8.913093e-02 1.615133e-01 1.095986e-01 7.076605e-01 7.166049e-01 9.163758e-01 3.549659e-01 1.639507e-02 2.301393e-01 7.933214e-01 7.436679e-01 3.173105e-01 1.936010e-01 2.301393e-01 6.628367e-01 2.301393e-01 8.587230e-01 5.405378e-01 4.020307e-01 2.713321e-01 5.974993e-01 6.972761e-01 3.216856e-01 3.216856e-01 3.870388e-01 9.116163e-01 3.572884e-02 2.301393e-01 3.482444e-01
ENSBTAG00000000320 8.847109e-01 4.965045e-01 9.163758e-01 9.116163e-01 6.347870e-01 7.641772e-01 7.504849e-01 9.585287e-01 7.300944e-01 4.580873e-01 6.876840e-01 2.713321e-01 8.650101e-01 9.728772e-01 8.713059e-01 8.823428e-01 8.477422e-01 9.736746e-01 4.430815e-01 8.422627e-01 4.623395e-01 9.028990e-01 3.745408e-01 9.688904e-01 8.367909e-01 9.259036e-01 7.024614e-01 9.696877e-01 3.670569e-01 5.788947e-01 8.134327e-01 9.680931e-01 3.173105e-01 8.422627e-01 7.218406e-01 3.221741e-01 3.456809e-01 1.095986e-01 8.010411e-01 3.565286e-01 2.713321e-01 8.095551e-01 7.121277e-01 6.255498e-01 7.414000e-01 2.713321e-01 7.794775e-01 5.933415e-01 5.592203e-01 2.301393e-01 8.010411e-01 6.030636e-01 8.018141e-01 5.720738e-01 7.840846e-01 9.187567e-01
ENSBTAG00000000321 5.221726e-01 9.211383e-01 1.615133e-01 3.572884e-02 1.095986e-01 1.935206e-03 5.743312e-02 8.913093e-02 3.570504e-01 9.322376e-03 7.527617e-01 6.862127e-01 6.738585e-04 9.044831e-01 1.935206e-03 5.850659e-01 7.573215e-01 1.615133e-01 1.936010e-01 1.936010e-01 1.336144e-01 2.713321e-01 3.731627e-03 4.508492e-01 7.725814e-01 1.095986e-01 5.743312e-02 1.336144e-01 1.639507e-02 3.707871e-01 3.173105e-01 6.016703e-01 3.881375e-01 2.301393e-01 1.615133e-01 5.743312e-02 5.843787e-01 5.572037e-01 8.913093e-02 2.144822e-02 6.933948e-03 6.283859e-01 1.639507e-02 7.421557e-01 9.346467e-01 7.383796e-01 7.186064e-02 4.550026e-02 1.336144e-01 5.110261e-03 3.897890e-01 5.605667e-01 6.730250e-01 9.314664e-01 5.326276e-01 3.638782e-01
ENSBTAG00000000322 4.550026e-02 2.144822e-02 3.612425e-01 3.942141e-01 7.802448e-01 3.360496e-01 4.213970e-01 7.848532e-01 2.713321e-01 4.752272e-01 4.526527e-01 4.733741e-01 6.928429e-01 8.910308e-01 5.981936e-01 8.328873e-01 8.815536e-01 6.957972e-01 5.345996e-01 4.696799e-01 3.686527e-01 3.686527e-01 3.492732e-01 6.950582e-01 5.156922e-01 7.376251e-01 5.418618e-01 9.601224e-01 5.679996e-01 2.301393e-01 9.227264e-01 8.453929e-01 4.442715e-01 7.863910e-01 9.060677e-01 6.854775e-01 7.300944e-01 9.561385e-01 7.825481e-01 7.466952e-01 8.344482e-01 3.997880e-01 7.618899e-01 6.906302e-01 8.626514e-01 9.155824e-01 4.025926e-01 4.789453e-01 4.580873e-01 3.173105e-01 6.555972e-01 8.064564e-01 9.824480e-01 9.100306e-01 9.760671e-01 7.017198e-01
ENSBTAG00000000329 5.743312e-02 9.712824e-01 1.241933e-02 2.780690e-02 6.340744e-01 5.743312e-02 8.913093e-02 7.203433e-01 9.619269e-05 4.550026e-02 6.730250e-01 2.301393e-01 6.738585e-04 5.720738e-01 2.669150e-05 8.957753e-01 1.095986e-01 4.550026e-02 5.743312e-02 4.550026e-02 1.936010e-01 4.996758e-01 6.170751e-01 9.505628e-01 2.301393e-01 5.110261e-03 9.619269e-05 2.699796e-03 5.110261e-03 2.780690e-02 7.933214e-01 5.743312e-02 3.596669e-01 8.313270e-01 2.780690e-02 7.979508e-01 1.936010e-01 7.233389e-01 2.301393e-01 4.179402e-01 8.469590e-01 1.615133e-01 3.405901e-01 8.913093e-02 4.472546e-01 3.572884e-02 1.082509e-05 6.738585e-04 3.731627e-03 6.933948e-03 2.699796e-03 3.534076e-01 4.550026e-02 2.713321e-01 8.886600e-01 9.338515e-01
ENSBTAG00000000330 2.713321e-01 4.933439e-01 1.336144e-01 1.615133e-01 8.642238e-01 7.186064e-02 6.577657e-01 4.318675e-01 4.666136e-01 4.795665e-01 4.037177e-01 9.203443e-01 7.054306e-01 9.124094e-01 7.186064e-02 6.512690e-01 6.987562e-01 6.599371e-01 1.615133e-01 2.301393e-01 4.678388e-01 9.116163e-01 6.854775e-01 5.306592e-01 4.653902e-01 5.060505e-01 6.121548e-01 8.862902e-01 7.009784e-01 2.713321e-01 7.240884e-01 5.857535e-01 6.613863e-01 6.156675e-01 9.736746e-01 9.441937e-01 5.189272e-01 9.124094e-01 2.713321e-01 6.002785e-01 9.410104e-01 6.491092e-01 8.524448e-01 9.227264e-01 5.438509e-01 3.953251e-01 3.197363e-01 7.315985e-01 9.402147e-01 3.285692e-01 5.079712e-01 1.936010e-01 1.615133e-01 8.965664e-01 8.305471e-01 4.225530e-01
ENSBTAG00000000332 9.028990e-01 2.301393e-01 4.324536e-01 6.114533e-01 5.118241e-01 5.234737e-01 5.471741e-01 3.848471e-01 9.880322e-01 7.565610e-01 9.290819e-01 4.914528e-01 6.086510e-01 4.752272e-01 8.227573e-01 9.936170e-01 7.741123e-01 6.928429e-01 7.173520e-01 2.713321e-01 8.673700e-01 6.810725e-01 5.451790e-01 4.833030e-01 7.840846e-01 8.913093e-02 6.592130e-01 6.541532e-01 6.227193e-01 5.118241e-01 8.430451e-01 9.100306e-01 4.839273e-01 9.219323e-01 6.512690e-01 5.098958e-01 7.173520e-01 3.173105e-01 2.713321e-01 3.290645e-01 6.987562e-01 7.186064e-02 1.095986e-01 9.378281e-01 1.639507e-02 7.308463e-01 8.760330e-01 4.696799e-01 7.444244e-01 8.878699e-01 5.754794e-01 7.520025e-01 1.615133e-01 7.489683e-01 6.086510e-01 5.905770e-01
ENSBTAG00000000333 8.791869e-01 2.713321e-01 8.313270e-01 6.774100e-01 1.615133e-01 9.021071e-01 5.585477e-01 4.611223e-01 4.484510e-01 6.135588e-01 6.671956e-01 7.802448e-01 7.436679e-01 9.155824e-01 9.147890e-01 6.679232e-01 9.235206e-01 5.182794e-01 7.391343e-01 5.525121e-01 4.502490e-01 3.528891e-01 2.713321e-01 2.713321e-01 4.271954e-01 2.301393e-01 2.713321e-01 2.713321e-01 8.913093e-02 2.301393e-01 1.615133e-01 3.173105e-01 5.743312e-02 2.713321e-01 8.913093e-02 1.336144e-01 1.336144e-01 1.095986e-01 4.472546e-01 2.301393e-01 7.158580e-01 4.037177e-01 2.301393e-01 5.034955e-01 2.301393e-01 1.095986e-01 1.936010e-01 7.186064e-02 4.746090e-01 1.615133e-01 1.615133e-01 3.173105e-01 3.788593e-01 4.550026e-02 7.186064e-02 1.336144e-01
ENSBTAG00000000340 9.449896e-01 6.928429e-01 3.544460e-01 1.936010e-01 2.301393e-01 3.729292e-01 1.936010e-01 9.211383e-01 2.301393e-01 1.336144e-01 4.424872e-01 3.375587e-01 2.713321e-01 2.301393e-01 4.020307e-01 2.301393e-01 1.095986e-01 3.815739e-01 4.715250e-01 2.301393e-01 7.489683e-01 3.864902e-01 1.615133e-01 3.848471e-01 4.312819e-01 2.713321e-01 1.615133e-01 2.713321e-01 3.256074e-01 5.743312e-02 3.375587e-01 4.460600e-01 1.615133e-01 2.301393e-01 7.436679e-01 4.020307e-01 1.095986e-01 1.615133e-01 9.449896e-01 7.641772e-01 2.713321e-01 3.390722e-01 5.306592e-01 9.577319e-01 3.173105e-01 5.445148e-01 1.615133e-01 1.095986e-01 1.095986e-01 7.186064e-02 1.095986e-01 8.913093e-02 1.336144e-01 2.301393e-01 2.301393e-01 2.713321e-01
ENSBTAG00000000341 5.912676e-01 1.936010e-01 6.774100e-01 1.095986e-01 2.144822e-02 1.615133e-01 6.933948e-03 3.221741e-01 8.913093e-02 1.095986e-01 4.550026e-02 8.913093e-02 9.712824e-01 7.186064e-02 1.936010e-01 2.780690e-02 4.550026e-02 2.144822e-02 5.743312e-02 2.144822e-02 5.124678e-01 1.095986e-01 4.550026e-02 1.615133e-01 9.322376e-03 1.615133e-01 8.913093e-02 8.913093e-02 1.336144e-01 5.743312e-02 8.913093e-02 8.913093e-02 NA 1.615133e-01 9.322376e-03 1.336144e-01 5.743312e-02 8.913093e-02 4.965045e-01 3.260998e-01 2.713321e-01 2.713321e-01 4.242904e-01 5.836919e-01 6.527104e-01 4.401144e-01 7.353632e-01 5.720738e-01 7.879297e-01 6.592130e-01 9.076525e-01 4.219747e-01 3.241331e-01 4.550026e-02 9.473778e-01 6.933948e-03
ENSBTAG00000000342 7.856220e-01 2.301393e-01 4.783245e-01 3.173105e-01 8.391350e-01 5.015837e-01 8.973576e-01 3.173105e-01 1.936010e-01 5.365753e-01 9.306715e-01 5.425244e-01 4.690657e-01 2.301393e-01 7.466952e-01 9.888300e-01 7.459380e-01 5.365753e-01 7.634145e-01 4.371588e-01 1.936010e-01 7.994956e-01 1.615133e-01 6.114533e-01 5.015837e-01 7.902392e-01 8.041344e-01 4.727573e-01 7.810124e-01 4.430815e-01 2.713321e-01 7.106375e-01 9.394191e-01 6.563198e-01 8.469590e-01 2.301393e-01 3.539265e-01 7.863910e-01 6.840080e-01 8.010411e-01 7.987231e-01 4.914528e-01 4.190906e-01 3.580956e-01 4.690657e-01 9.641073e-01 1.615133e-01 4.520511e-01 9.880322e-01 6.426477e-01 5.693561e-01 5.471741e-01 7.580823e-01 6.170751e-01 8.204237e-01 6.440813e-01
ENSBTAG00000000343 8.650101e-01 4.839273e-01 4.550026e-02 2.144822e-02 3.942141e-01 7.186064e-02 3.837542e-01 1.615133e-01 1.935206e-03 6.577657e-01 2.713321e-01 2.780690e-02 2.155995e-04 4.550026e-02 5.743312e-02 3.731627e-03 3.173105e-01 1.615133e-01 9.322376e-03 3.572884e-02 7.186064e-02 2.713321e-01 4.550026e-02 1.241933e-02 1.000000e+00 7.186064e-02 1.936010e-01 3.772363e-01 2.780690e-02 8.913093e-02 8.118811e-01 3.310505e-01 1.336144e-01 8.913093e-02 1.241933e-02 2.713321e-01 3.731627e-03 5.565323e-01 4.550026e-02 2.699796e-03 6.933948e-03 9.668483e-04 2.780690e-02 3.731627e-03 3.173105e-01 4.105080e-01 1.615133e-01 2.144822e-02 3.580956e-01 2.780690e-02 1.615133e-01 2.301393e-01 4.777041e-01 6.818059e-01 3.572884e-02 4.550026e-02
ENSBTAG00000000345 4.484510e-01 4.605144e-01 4.752272e-01 3.697189e-01 5.864415e-01 5.176319e-01 7.497265e-01 8.219793e-01 7.186064e-02 6.752161e-01 9.243148e-01 2.301393e-01 8.913093e-02 2.713321e-01 4.889373e-01 3.649359e-01 7.406445e-01 6.781419e-01 1.615133e-01 1.615133e-01 9.672959e-01 7.263387e-01 7.634145e-01 5.619146e-01 5.156922e-01 6.898932e-01 2.301393e-01 7.186064e-02 3.173105e-01 3.523711e-01 1.615133e-01 6.298059e-01 8.555827e-01 8.713059e-01 8.973576e-01 3.173105e-01 6.016703e-01 7.718162e-01 5.836919e-01 4.684520e-01 4.611223e-01 3.638782e-01 8.713059e-01 1.095986e-01 6.198944e-01 3.572884e-02 5.015837e-01 4.550026e-02 1.615133e-01 7.186064e-02 4.550026e-02 1.639507e-02 7.186064e-02 9.243148e-01 1.615133e-01 3.799437e-01
ENSBTAG00000000347 6.972761e-01 8.165380e-01 1.615133e-01 3.572884e-02 4.254510e-01 7.186064e-02 8.111056e-01 2.713321e-01 2.301393e-01 2.144822e-02 5.743312e-02 5.743312e-02 6.921050e-01 9.211383e-01 7.406445e-01 7.186064e-02 3.173105e-01 3.731627e-03 7.910095e-01 8.665833e-01 4.231316e-01 4.550026e-02 3.572884e-02 4.550026e-02 6.933948e-03 6.987562e-01 2.301393e-01 1.336144e-01 1.936010e-01 2.144822e-02 2.780690e-02 1.241933e-02 7.186064e-02 7.186064e-02 5.156922e-01 1.336144e-01 6.933948e-03 1.936010e-01 8.532290e-01 7.940925e-01 6.206001e-01 6.737551e-01 3.681203e-01 3.986694e-01 9.402147e-01 2.780690e-02 2.301393e-01 2.713321e-01 1.336144e-01 8.913093e-02 8.913093e-02 8.913093e-02 4.550026e-02 9.171693e-01 8.414806e-01 6.621113e-01
ENSBTAG00000000355 1.639507e-02 6.933948e-03 5.995832e-01 1.336144e-01 2.713321e-01 4.550026e-02 5.843787e-01 8.142087e-01 3.572884e-02 NA 3.731627e-03 6.933948e-03 7.186064e-02 7.061736e-01 6.738585e-04 1.935206e-03 2.155995e-04 4.318675e-01 3.182172e-04 2.780690e-02 9.322376e-03 1.241933e-02 5.110261e-03 6.933948e-03 8.634375e-01 2.713321e-01 8.913093e-02 6.766784e-01 3.173105e-01 8.913093e-02 1.639507e-02 1.639507e-02 6.933948e-03 5.743312e-02 5.743312e-02 5.110261e-03 1.336144e-01 5.743312e-02 3.731627e-03 4.348025e-01 9.314664e-01 4.550026e-02 3.731627e-03 6.933948e-03 4.550026e-02 9.322376e-03 3.345448e-01 2.301393e-01 2.713321e-01 4.599070e-01 3.416044e-01 4.889373e-01 3.395777e-01 7.186064e-02 1.936010e-01 1.615133e-01
ENSBTAG00000000356 3.182172e-04 6.334248e-05 2.713321e-01 1.639507e-02 4.048447e-01 3.572884e-02 7.084043e-01 5.392153e-01 4.131501e-05 NA 9.619269e-05 6.334248e-05 4.131501e-05 8.650101e-01 6.664090e-08 9.619269e-05 2.669150e-05 2.144822e-02 6.664090e-08 8.913093e-02 2.669150e-05 4.652582e-04 9.619269e-05 3.731627e-03 3.570504e-01 1.336144e-01 3.572884e-02 9.537486e-01 3.572884e-02 2.144822e-02 1.639507e-02 6.738585e-04 3.182172e-04 9.668483e-04 1.615133e-01 4.131501e-05 2.144822e-02 1.241933e-02 2.144822e-02 4.514499e-01 5.743312e-02 3.731627e-03 2.699796e-03 2.669150e-05 3.572884e-02 1.446961e-04 9.322376e-03 5.110261e-03 8.776097e-01 3.467049e-01 9.322376e-03 5.720738e-01 5.743312e-02 2.699796e-03 3.731627e-03 3.572884e-02
ENSBTAG00000000357 1.936010e-01 5.163384e-01 8.289877e-01 1.615133e-01 5.743312e-02 1.936010e-01 7.695222e-01 8.913093e-02 2.301393e-01 2.713321e-01 2.713321e-01 4.454634e-01 3.761566e-01 6.534317e-01 6.825397e-01 4.826792e-01 8.180918e-01 6.476710e-01 9.728772e-01 4.958715e-01 9.266980e-01 3.350459e-01 6.737551e-01 4.289440e-01 4.870553e-01 3.914449e-01 3.375587e-01 8.728811e-01 4.696799e-01 3.612425e-01 6.426477e-01 4.901942e-01 3.221741e-01 6.447986e-01 7.188471e-01 1.936010e-01 5.319711e-01 7.917799e-01 4.306967e-01 2.713321e-01 3.859420e-01 8.360099e-01 3.173105e-01 7.186064e-02 6.766784e-01 1.095986e-01 4.814328e-01 6.241339e-01 2.713321e-01 8.540135e-01 3.173105e-01 5.405378e-01 1.936010e-01 3.275800e-01 1.336144e-01 5.743312e-02
ENSBTAG00000000359 1.936010e-01 6.354999e-01 1.336144e-01 3.794013e-01 4.020307e-01 2.713321e-01 7.173520e-01 9.864366e-01 7.061736e-01 3.315483e-01 4.139284e-01 4.076705e-01 4.448672e-01 3.410970e-01 5.809484e-01 3.173105e-01 3.173105e-01 8.913093e-02 7.285913e-01 3.173105e-01 3.549659e-01 3.256074e-01 6.606615e-01 5.234737e-01 5.339419e-01 8.791869e-01 3.173105e-01 2.713321e-01 6.906302e-01 6.397846e-01 2.301393e-01 2.144822e-02 8.500928e-01 2.301393e-01 7.971788e-01 8.862902e-01 3.761566e-01 5.156922e-01 1.936010e-01 2.301393e-01 2.713321e-01 7.098928e-01 3.942141e-01 5.625892e-01 6.390696e-01 7.794775e-01 3.859420e-01 9.537486e-01 5.022205e-01 9.290819e-01 9.736746e-01 9.816503e-01 8.918213e-01 6.671956e-01 4.550026e-02 6.397846e-01
ENSBTAG00000000362 2.780690e-02 1.639507e-02 9.441937e-01 9.824480e-01 5.947260e-01 8.018141e-01 3.216856e-01 2.301393e-01 5.743312e-02 5.743312e-02 2.780690e-02 1.639507e-02 6.184840e-01 9.688904e-01 3.173105e-01 4.550026e-02 1.095986e-01 2.144822e-02 1.095986e-01 5.743312e-02 1.095986e-01 1.936010e-01 4.550026e-02 8.563676e-01 6.326502e-01 5.891970e-01 4.330401e-01 5.743312e-02 1.936010e-01 2.780690e-02 1.615133e-01 4.550026e-02 4.550026e-02 2.301393e-01 3.697189e-01 7.186064e-02 4.460600e-01 5.286946e-01 6.156675e-01 4.196665e-01 6.512690e-01 8.913093e-02 1.336144e-01 1.095986e-01 5.359164e-01 7.158580e-01 4.690657e-01 6.065530e-01 5.385547e-01 9.481740e-01 7.270893e-01 2.301393e-01 3.416044e-01 1.615133e-01 2.713321e-01 2.301393e-01
ENSBTAG00000000363 9.338515e-01 1.615133e-01 5.195754e-01 3.981108e-01 5.598933e-01 4.145001e-01 5.478400e-01 9.720797e-01 1.615133e-01 1.936010e-01 4.550026e-02 5.981936e-01 5.981936e-01 1.936010e-01 8.587230e-01 1.615133e-01 3.572884e-02 3.482444e-01 6.613863e-01 2.301393e-01 8.289877e-01 8.025873e-01 3.241331e-01 3.173105e-01 8.618655e-01 4.065388e-01 7.611279e-01 8.118811e-01 9.370326e-01 4.359797e-01 4.266135e-01 7.910095e-01 3.826631e-01 5.795788e-01 2.713321e-01 3.997880e-01 9.688904e-01 5.743312e-02 3.572884e-02 9.776622e-01 7.817801e-01 3.451696e-01 7.203433e-01 2.780690e-02 1.095986e-01 5.974993e-01 6.621113e-01 8.705184e-01 7.902392e-01 8.328873e-01 7.039454e-01 6.058544e-01 9.529521e-01 1.936010e-01 9.187567e-01 4.908233e-01
ENSBTAG00000000365 7.186064e-02 5.511752e-01 6.142614e-01 6.333621e-01 3.572884e-02 7.338565e-01 1.615133e-01 5.639395e-01 8.913093e-02 7.186064e-02 1.615133e-01 7.406445e-01 1.615133e-01 5.352578e-01 9.712824e-01 2.713321e-01 6.290957e-01 5.392153e-01 6.650148e-01 2.713321e-01 8.650101e-01 7.596046e-01 4.526527e-01 6.781419e-01 4.550026e-02 4.037177e-01 3.173105e-01 4.520511e-01 2.713321e-01 7.558006e-01 7.128732e-01 8.157614e-01 5.679996e-01 4.746090e-01 1.336144e-01 6.476710e-01 8.913093e-02 1.639507e-02 7.186064e-02 5.743312e-02 1.095986e-01 5.111809e-01 7.376251e-01 3.628225e-01 4.365690e-01 8.913093e-02 2.713321e-01 1.615133e-01 5.558613e-01 1.095986e-01 3.702528e-01 8.469590e-01 6.840080e-01 1.936010e-01 5.743312e-02 5.743312e-02
ENSBTAG00000000369 3.426206e-01 3.315483e-01 7.626521e-01 5.578755e-01 2.713321e-01 2.713321e-01 9.211383e-01 5.693561e-01 6.577657e-01 8.243139e-01 3.572884e-02 8.981490e-01 5.150465e-01 9.601224e-01 8.989404e-01 4.635584e-01 1.615133e-01 2.780690e-02 1.936010e-01 5.150465e-01 5.098958e-01 3.305533e-01 4.845520e-01 7.186064e-02 2.780690e-02 9.171693e-01 3.886875e-01 5.919586e-01 4.202428e-01 9.219323e-01 NA 9.832457e-01 1.615133e-01 2.301393e-01 1.936010e-01 6.483900e-01 5.743312e-02 5.525121e-01 8.469590e-01 7.098928e-01 3.919978e-01 1.615133e-01 4.550026e-02 2.780690e-02 1.936010e-01 3.173105e-01 1.936010e-01 9.251092e-01 3.886875e-01 8.913093e-02 4.883096e-01 3.821183e-01 9.266980e-01 4.116463e-01 2.713321e-01 3.173105e-01
ENSBTAG00000000371 6.795346e-06 4.652582e-04 1.586656e-06 1.707981e-05 9.322376e-03 2.601615e-06 9.668483e-04 1.973175e-09 2.780690e-02 6.599371e-01 9.583666e-07 7.186064e-02 9.076525e-01 6.943195e-01 1.615133e-01 4.301120e-01 1.336144e-01 5.110261e-03 3.572884e-02 7.203433e-01 2.143518e-08 1.973175e-09 4.550026e-02 6.631492e-09 1.241933e-02 6.631492e-09 6.381783e-14 6.021256e-13 1.707981e-05 2.976456e-10 1.060685e-09 4.652582e-04 1.586656e-06 6.664090e-08 3.173105e-01 2.084195e-11 1.158027e-07 2.780690e-02 2.713321e-01 2.713321e-01 1.935206e-03 1.082509e-05 1.707981e-05 1.374276e-03 2.780690e-02 1.992885e-07 1.973175e-09 1.936010e-01 9.619269e-05 7.186064e-02 9.322376e-03 1.241933e-02 1.707981e-05 3.797912e-08 1.553770e-10 6.664090e-08
ENSBTAG00000000372 8.328873e-01 9.657015e-01 3.173105e-01 1.936010e-01 5.743312e-02 2.713321e-01 7.186064e-02 4.260320e-01 1.336144e-01 2.301393e-01 4.514499e-01 4.550636e-01 7.687579e-01 1.936010e-01 4.933439e-01 4.156450e-01 8.383535e-01 1.336144e-01 6.305165e-01 3.832084e-01 9.856389e-01 8.025873e-01 NA 2.713321e-01 4.550026e-02 3.518536e-01 4.574817e-01 8.657966e-01 1.336144e-01 6.404999e-01 9.688904e-01 8.981490e-01 2.301393e-01 1.936010e-01 2.301393e-01 7.039454e-01 2.713321e-01 2.713321e-01 2.301393e-01 3.173105e-01 4.318675e-01 7.672301e-01 4.550026e-02 6.362132e-01 9.800550e-01 5.802634e-01 1.095986e-01 3.221741e-01 3.601916e-01 1.936010e-01 1.936010e-01 6.220126e-01 9.633102e-01 8.689440e-01 2.780690e-02 4.478526e-01
ENSBTAG00000000375 4.127864e-01 6.170751e-01 2.713321e-01 9.712824e-01 1.936010e-01 8.918213e-01 1.095986e-01 7.527617e-01 8.406986e-01 9.736746e-01 9.553418e-01 9.338515e-01 1.336144e-01 2.301393e-01 6.333621e-01 6.483900e-01 5.995832e-01 9.473778e-01 NA 8.289877e-01 8.321070e-01 1.936010e-01 5.686777e-01 4.814328e-01 1.615133e-01 5.947260e-01 9.203443e-01 5.189272e-01 7.436679e-01 9.378281e-01 6.483900e-01 6.913675e-01 4.025926e-01 7.588434e-01 1.936010e-01 8.469590e-01 9.577319e-01 7.186064e-02 7.143651e-01 7.994956e-01 9.274926e-01 2.301393e-01 5.034955e-01 3.441486e-01 7.353632e-01 7.856220e-01 2.144822e-02 8.563676e-01 4.430815e-01 2.301393e-01 3.173105e-01 4.502490e-01 5.465087e-01 3.446589e-01 8.965664e-01 8.886600e-01
ENSBTAG00000000376 9.124094e-01 5.974993e-01 5.679996e-01 9.108234e-01 1.615133e-01 5.981936e-01 5.743312e-02 7.173520e-01 4.599070e-01 4.660017e-01 6.766784e-01 9.521556e-01 8.886600e-01 5.319711e-01 6.290957e-01 1.936010e-01 3.173105e-01 2.301393e-01 6.891565e-01 2.713321e-01 4.901942e-01 4.389308e-01 7.331036e-01 5.598933e-01 2.301393e-01 8.219793e-01 3.612425e-01 4.418933e-01 5.592203e-01 3.173105e-01 3.649359e-01 6.891565e-01 7.910095e-01 4.845520e-01 9.808526e-01 4.605144e-01 3.508200e-01 8.791869e-01 4.984060e-01 5.981936e-01 4.617307e-01 2.713321e-01 7.173520e-01 7.414000e-01 6.362132e-01 8.072308e-01 8.002682e-01 2.713321e-01 8.823428e-01 3.570504e-01 5.438509e-01 8.469590e-01 6.752161e-01 4.864288e-01 7.695222e-01 1.936010e-01
ENSBTAG00000000379 1.936010e-01 3.638782e-01 7.802448e-01 1.615133e-01 1.095986e-01 5.558613e-01 3.173105e-01 8.783983e-01 1.615133e-01 3.295603e-01 5.485062e-01 7.451811e-01 1.095986e-01 2.301393e-01 3.508200e-01 2.713321e-01 8.713059e-01 2.301393e-01 9.880322e-01 4.133572e-01 4.179402e-01 4.739913e-01 5.234737e-01 5.111809e-01 2.713321e-01 4.715250e-01 4.312819e-01 7.856220e-01 7.558006e-01 7.338565e-01 3.173105e-01 3.665259e-01 1.615133e-01 3.969951e-01 3.799437e-01 3.723929e-01 1.336144e-01 2.301393e-01 6.563198e-01 6.744855e-01 4.820557e-01 3.400836e-01 2.301393e-01 3.572884e-02 4.965045e-01 2.301393e-01 8.002682e-01 8.791869e-01 7.787104e-01 9.641073e-01 7.725814e-01 4.020307e-01 5.578755e-01 3.173105e-01 8.438275e-01 3.821183e-01
ENSBTAG00000000381 6.621113e-01 1.336144e-01 6.213062e-01 7.695222e-01 5.300039e-01 9.354420e-01 8.847109e-01 1.936010e-01 5.156922e-01 1.095986e-01 6.906302e-01 6.255498e-01 4.550026e-02 1.615133e-01 5.768444e-01 3.560072e-01 4.295278e-01 1.936010e-01 4.071044e-01 9.402147e-01 8.235355e-01 5.221726e-01 1.336144e-01 3.766962e-01 3.410970e-01 7.611279e-01 3.173105e-01 4.808102e-01 9.912234e-01 5.666447e-01 8.305471e-01 8.188689e-01 2.301393e-01 1.936010e-01 5.228229e-01 3.837542e-01 3.750789e-01 2.301393e-01 2.301393e-01 2.713321e-01 3.560072e-01 3.173105e-01 1.615133e-01 4.150723e-01 5.743312e-02 3.572884e-02 7.186064e-02 3.231526e-01 1.639507e-02 5.518435e-01 1.336144e-01 5.743312e-02 2.780690e-02 2.713321e-01 6.340744e-01 5.857535e-01
ENSBTAG00000000382 5.743312e-02 1.615133e-01 2.144822e-02 2.780690e-02 1.336144e-01 6.933948e-03 2.144822e-02 5.961119e-01 1.615133e-01 1.095986e-01 6.206001e-01 1.615133e-01 1.336144e-01 8.913093e-02 9.840434e-01 2.301393e-01 7.603662e-01 1.336144e-01 7.233389e-01 7.186064e-02 6.447986e-01 4.466571e-01 5.940336e-01 1.336144e-01 1.241933e-02 5.743312e-02 4.965045e-01 3.421123e-01 4.586934e-01 3.969951e-01 4.702945e-01 4.365690e-01 5.995832e-01 2.780690e-02 8.913093e-02 5.478400e-01 2.780690e-02 2.144822e-02 1.936010e-01 8.913093e-02 2.780690e-02 8.913093e-02 2.301393e-01 6.686511e-01 5.727541e-01 4.550026e-02 7.186064e-02 6.613863e-01 6.369268e-01 1.336144e-01 5.208732e-01 2.713321e-01 2.301393e-01 7.024614e-01 3.173105e-01 7.527617e-01
ENSBTAG00000000385 4.306967e-01 8.360099e-01 3.173105e-01 1.336144e-01 2.713321e-01 4.260320e-01 5.531812e-01 9.800550e-01 5.795788e-01 2.301393e-01 9.410104e-01 5.182794e-01 3.390722e-01 8.913093e-02 3.375587e-01 2.713321e-01 2.713321e-01 2.301393e-01 3.173105e-01 2.713321e-01 7.810124e-01 6.498288e-01 8.477422e-01 1.615133e-01 2.301393e-01 6.100515e-01 6.766784e-01 3.173105e-01 9.712824e-01 2.713321e-01 5.926499e-01 7.886993e-01 9.529521e-01 1.615133e-01 1.936010e-01 9.290819e-01 1.936010e-01 6.362132e-01 5.215227e-01 4.048447e-01 3.370552e-01 1.936010e-01 1.336144e-01 5.686777e-01 3.670569e-01 8.705184e-01 6.262583e-01 4.952390e-01 5.761617e-01 8.002682e-01 6.065530e-01 7.833162e-01 9.952127e-01 4.336271e-01 6.722953e-01 7.771768e-01
ENSBTAG00000000387 9.944149e-01 7.032032e-01 7.121277e-01 9.617162e-01 3.986694e-01 9.680931e-01 6.759471e-01 4.365690e-01 5.498399e-01 3.675883e-01 1.936010e-01 1.936010e-01 6.898932e-01 1.936010e-01 2.713321e-01 9.314664e-01 7.856220e-01 3.360496e-01 6.030636e-01 8.406986e-01 4.733741e-01 7.308463e-01 3.886875e-01 9.441937e-01 5.625892e-01 4.377490e-01 5.131118e-01 5.431875e-01 7.825481e-01 9.641073e-01 3.173105e-01 5.679996e-01 9.593255e-01 9.696877e-01 4.764648e-01 9.179630e-01 9.402147e-01 9.100306e-01 7.871603e-01 8.087802e-01 7.879297e-01 5.974993e-01 8.602939e-01 3.886875e-01 5.511752e-01 3.385673e-01 4.777041e-01 3.173105e-01 9.593255e-01 5.022205e-01 2.301393e-01 3.750789e-01 5.034955e-01 6.657414e-01 5.885076e-01 3.436388e-01
ENSBTAG00000000389 9.856389e-01 1.615133e-01 7.573215e-01 1.336144e-01 4.550026e-02 1.095986e-01 3.731627e-03 7.186064e-02 1.639507e-02 1.935206e-03 5.743312e-02 1.095986e-01 1.639507e-02 9.322376e-03 4.196665e-01 2.780690e-02 1.936010e-01 2.780690e-02 6.928429e-01 3.572884e-02 2.301393e-01 4.544602e-01 8.913093e-02 7.186064e-02 1.639507e-02 7.902392e-01 2.301393e-01 2.301393e-01 1.615133e-01 2.713321e-01 9.553418e-01 7.338565e-01 2.301393e-01 1.936010e-01 8.913093e-02 1.095986e-01 5.743312e-02 2.780690e-02 4.550026e-02 8.913093e-02 8.913093e-02 9.896278e-01 8.768213e-01 1.095986e-01 3.864902e-01 6.555972e-01 9.179630e-01 9.410104e-01 3.300565e-01 7.203433e-01 9.124094e-01 7.987231e-01 9.625132e-01 6.390696e-01 4.401144e-01 9.259036e-01
ENSBTAG00000000390 7.255883e-01 9.163758e-01 9.092378e-01 8.913093e-02 2.780690e-02 6.397846e-01 5.743312e-02 9.259036e-01 9.668483e-04 4.678388e-01 3.745408e-01 5.743312e-02 2.699796e-03 7.186064e-02 3.572884e-02 1.639507e-02 8.328873e-01 5.700350e-01 5.995832e-01 2.713321e-01 6.255498e-01 4.342146e-01 9.314664e-01 1.615133e-01 2.780690e-02 3.173105e-01 2.713321e-01 3.173105e-01 3.173105e-01 9.928191e-01 1.615133e-01 3.375587e-01 4.599070e-01 8.913093e-02 2.144822e-02 7.173520e-01 4.617307e-01 8.878699e-01 9.274926e-01 4.271954e-01 2.713321e-01 8.847109e-01 5.392153e-01 9.203443e-01 3.173105e-01 1.639507e-02 8.913093e-02 7.218406e-01 1.615133e-01 7.210918e-01 3.305533e-01 2.301393e-01 2.301393e-01 3.173105e-01 4.965045e-01 3.426206e-01
ENSBTAG00000000392 1.095986e-01 1.639507e-02 3.596669e-01 4.550026e-02 6.016703e-01 3.731627e-03 4.031549e-01 8.602939e-01 9.235206e-01 8.913093e-02 3.734659e-01 5.954188e-01 8.367909e-01 3.173105e-01 5.372347e-01 2.301393e-01 4.684520e-01 1.336144e-01 1.936010e-01 3.572884e-02 3.456809e-01 3.280743e-01 5.254284e-01 3.572884e-02 1.615133e-01 1.615133e-01 1.936010e-01 9.203443e-01 1.936010e-01 8.913093e-02 4.870553e-01 8.913093e-02 1.095986e-01 1.374276e-03 7.710513e-01 5.878185e-01 7.186064e-02 7.987231e-01 8.258712e-01 2.713321e-01 1.615133e-01 4.208197e-01 5.961119e-01 3.173105e-01 1.936010e-01 1.615133e-01 7.618899e-01 8.180918e-01 6.965365e-01 5.144012e-01 1.615133e-01 5.743312e-02 2.301393e-01 2.301393e-01 4.167916e-01 6.340744e-01
ENSBTAG00000000393 3.572884e-02 2.780690e-02 5.743312e-02 5.066903e-01 5.743312e-02 1.336144e-01 2.780690e-02 3.451696e-01 8.056822e-01 5.743312e-02 3.192501e-01 1.095986e-01 5.110261e-03 2.144822e-02 5.639395e-01 1.639507e-02 9.346467e-01 2.301393e-01 1.615133e-01 2.780690e-02 6.933948e-03 1.241933e-02 8.485256e-01 3.572884e-02 7.186064e-02 9.322376e-03 3.731627e-03 6.933948e-03 1.639507e-02 5.110261e-03 4.550026e-02 1.639507e-02 2.301393e-01 1.095986e-01 1.095986e-01 2.144822e-02 3.385673e-01 5.743312e-02 1.639507e-02 6.933948e-03 6.933948e-03 6.933948e-03 4.550026e-02 2.301393e-01 2.780690e-02 1.241933e-02 9.187567e-01 7.391343e-01 3.472176e-01 4.478526e-01 1.615133e-01 3.572884e-02 3.572884e-02 3.256074e-01 7.910095e-01 4.550026e-02
ENSBTAG00000000394 9.561385e-01 6.891565e-01 9.736746e-01 6.241339e-01 5.933415e-01 7.098928e-01 6.170751e-01 9.013153e-01 4.179402e-01 4.820557e-01 3.173105e-01 1.615133e-01 3.315483e-01 5.775274e-01 1.615133e-01 2.301393e-01 3.426206e-01 3.702528e-01 3.713219e-01 1.639507e-02 9.005236e-01 7.917799e-01 3.886875e-01 7.391343e-01 3.310505e-01 7.391343e-01 5.891970e-01 5.425244e-01 7.054306e-01 4.927131e-01 8.274291e-01 7.504849e-01 8.965664e-01 1.336144e-01 1.615133e-01 6.290957e-01 7.802448e-01 4.202428e-01 4.678388e-01 2.713321e-01 2.301393e-01 8.180918e-01 7.391343e-01 9.147890e-01 6.100515e-01 1.639507e-02 4.623395e-01 2.301393e-01 1.615133e-01 2.301393e-01 8.579377e-01 3.221741e-01 3.750789e-01 9.672959e-01 9.824480e-01 7.695222e-01
ENSBTAG00000000396 7.580823e-01 9.744721e-01 4.179402e-01 5.411996e-01 6.234264e-01 9.227264e-01 6.476710e-01 4.179402e-01 4.795665e-01 4.556674e-01 3.638782e-01 4.927131e-01 8.673700e-01 4.783245e-01 8.406986e-01 6.818059e-01 9.856389e-01 5.693561e-01 5.836919e-01 5.545204e-01 9.944149e-01 9.108234e-01 5.372347e-01 6.100515e-01 8.532290e-01 7.046879e-01 7.833162e-01 4.371588e-01 6.440813e-01 4.301120e-01 5.431875e-01 2.713321e-01 9.132025e-01 3.236426e-01 8.328873e-01 4.110769e-01 3.503039e-01 4.927131e-01 3.691855e-01 5.598933e-01 4.454634e-01 8.728811e-01 9.832457e-01 3.508200e-01 8.391350e-01 4.933439e-01 6.796066e-01 9.139957e-01 9.171693e-01 6.376407e-01 6.884201e-01 9.609193e-01 7.833162e-01 8.681570e-01 7.641772e-01 7.787104e-01
ENSBTAG00000000404 1.615133e-01 1.336144e-01 9.314664e-01 6.781419e-01 4.550026e-02 5.864415e-01 2.713321e-01 4.037177e-01 8.913093e-02 2.713321e-01 5.905770e-01 9.736746e-01 1.095986e-01 4.550026e-02 1.936010e-01 3.572884e-02 9.577319e-01 4.550026e-02 3.173105e-01 3.173105e-01 7.032032e-01 1.936010e-01 2.713321e-01 3.173105e-01 5.425244e-01 1.336144e-01 2.301393e-01 1.095986e-01 1.336144e-01 2.301393e-01 5.646152e-01 5.041336e-01 3.633501e-01 8.157614e-01 6.419315e-01 3.628225e-01 6.987562e-01 5.830054e-01 6.664684e-01 6.628367e-01 7.061736e-01 7.054306e-01 7.718162e-01 3.572884e-02 6.455162e-01 2.780690e-02 5.195754e-01 8.446102e-01 5.572037e-01 3.975527e-01 7.128732e-01 6.708367e-01 4.395224e-01 5.498399e-01 8.878699e-01 6.766784e-01
ENSBTAG00000000405 6.994967e-01 8.532290e-01 NA 1.936010e-01 2.301393e-01 NA 7.136190e-01 7.618899e-01 4.550026e-02 8.126568e-01 5.743312e-02 1.936010e-01 8.665833e-01 7.894692e-01 4.173657e-01 9.856389e-01 5.720738e-01 3.173105e-01 3.216856e-01 8.831320e-01 5.267336e-01 3.914449e-01 2.301393e-01 9.068601e-01 2.301393e-01 7.233389e-01 8.080054e-01 7.098928e-01 5.445148e-01 5.079712e-01 4.139284e-01 4.690657e-01 3.375587e-01 7.009784e-01 4.952390e-01 1.095986e-01 3.410970e-01 5.306592e-01 5.378945e-01 1.615133e-01 3.633501e-01 3.870388e-01 6.599371e-01 3.173105e-01 8.752448e-01 6.796066e-01 7.376251e-01 4.538572e-01 5.720738e-01 6.980160e-01 3.173105e-01 8.913093e-02 2.713321e-01 7.994956e-01 7.649400e-01 6.248417e-01
ENSBTAG00000000406 6.058544e-01 6.305165e-01 6.708367e-01 6.906302e-01 1.936010e-01 7.444244e-01 3.513365e-01 2.713321e-01 8.815536e-01 9.744721e-01 6.093511e-01 9.203443e-01 7.444244e-01 7.098928e-01 5.830054e-01 5.891970e-01 7.414000e-01 8.913093e-02 7.879297e-01 4.764648e-01 3.202229e-01 3.280743e-01 9.108234e-01 8.219793e-01 6.227193e-01 3.173105e-01 5.505074e-01 6.679232e-01 4.173657e-01 9.092378e-01 9.609193e-01 6.326502e-01 9.960106e-01 7.017198e-01 9.617162e-01 3.173105e-01 5.947260e-01 7.039454e-01 7.009784e-01 8.064564e-01 9.752695e-01 8.913093e-02 8.913093e-02 7.603662e-01 8.913093e-02 9.378281e-01 1.336144e-01 1.615133e-01 1.615133e-01 1.615133e-01 1.095986e-01 6.498288e-01 4.167916e-01 4.958715e-01 4.538572e-01 4.839273e-01
ENSBTAG00000000409 7.368709e-01 8.941934e-01 6.913675e-01 4.611223e-01 5.625892e-01 7.512436e-01 4.965045e-01 8.689440e-01 7.956352e-01 6.541532e-01 2.301393e-01 2.301393e-01 6.198944e-01 7.113825e-01 3.173105e-01 5.768444e-01 2.713321e-01 4.727573e-01 6.255498e-01 4.093716e-01 6.051562e-01 7.166049e-01 4.727573e-01 4.920827e-01 3.837542e-01 5.280405e-01 9.657015e-01 6.016703e-01 8.894501e-01 6.906302e-01 6.621113e-01 7.353632e-01 6.534317e-01 4.342146e-01 3.686527e-01 1.336144e-01 3.628225e-01 6.679232e-01 9.243148e-01 7.398893e-01 7.017198e-01 9.776622e-01 8.870800e-01 4.520511e-01 6.512690e-01 6.305165e-01 9.968085e-01 6.613863e-01 6.184840e-01 2.713321e-01 9.394191e-01 6.980160e-01 9.394191e-01 3.723929e-01 7.166049e-01 1.615133e-01
ENSBTAG00000000411 3.729292e-01 1.936010e-01 8.736689e-01 4.820557e-01 9.013153e-01 3.375587e-01 3.821183e-01 7.054306e-01 5.743312e-02 1.095986e-01 7.391343e-01 7.017198e-01 2.713321e-01 1.936010e-01 3.335440e-01 7.596046e-01 8.913093e-02 3.572884e-02 5.086123e-01 2.713321e-01 1.936010e-01 1.615133e-01 2.301393e-01 8.760330e-01 5.673220e-01 6.058544e-01 6.621113e-01 7.956352e-01 1.936010e-01 3.848471e-01 4.574817e-01 2.301393e-01 6.950582e-01 3.256074e-01 8.926119e-01 1.615133e-01 2.301393e-01 4.526527e-01 1.615133e-01 4.550026e-02 2.780690e-02 1.936010e-01 6.248417e-01 8.913093e-02 7.748781e-01 5.727541e-01 3.173105e-01 1.936010e-01 9.394191e-01 4.605144e-01 2.713321e-01 8.453929e-01 4.764648e-01 8.913093e-02 2.713321e-01 4.418933e-01
ENSBTAG00000000413 4.065388e-01 5.332845e-01 8.149850e-01 6.149643e-01 7.353632e-01 8.665833e-01 8.815536e-01 4.870553e-01 4.696799e-01 4.260320e-01 1.936010e-01 2.713321e-01 2.301393e-01 6.191891e-01 2.713321e-01 6.928429e-01 7.009784e-01 2.301393e-01 6.657414e-01 6.671956e-01 3.659954e-01 4.574817e-01 6.491092e-01 6.462342e-01 7.128732e-01 4.965045e-01 4.672260e-01 2.301393e-01 3.832084e-01 3.492732e-01 8.367909e-01 4.436763e-01 4.150723e-01 5.988882e-01 5.843787e-01 2.301393e-01 7.308463e-01 9.386235e-01 3.750789e-01 3.173105e-01 3.173105e-01 1.095986e-01 2.713321e-01 2.713321e-01 3.173105e-01 1.615133e-01 8.025873e-01 4.544602e-01 4.901942e-01 5.968054e-01 7.695222e-01 6.972761e-01 7.098928e-01 9.163758e-01 7.527617e-01 5.208732e-01
ENSBTAG00000000414 4.088041e-01 6.832737e-01 9.619269e-05 1.158027e-07 1.639507e-02 4.652582e-04 8.032001e-11 1.198074e-08 3.565286e-01 8.913093e-02 1.198074e-08 5.646316e-10 7.497265e-01 6.795346e-06 2.713321e-01 2.789034e-15 7.436679e-01 6.381783e-14 3.275800e-01 2.601615e-06 1.639507e-02 1.615133e-01 8.913093e-02 2.976456e-10 6.795346e-06 2.713321e-01 6.832737e-01 2.144822e-02 5.267336e-01 2.155995e-04 2.669150e-05 7.331036e-01 6.170751e-01 2.976456e-10 4.652582e-04 8.516606e-01 5.830054e-01 6.312274e-01 7.186064e-02 9.840434e-01 1.241933e-02 4.131501e-05 1.973175e-09 3.731627e-03 2.155995e-04 5.458436e-01 4.120782e-31 3.579498e-20 2.098903e-21 2.479332e-25 2.976456e-10 1.060685e-09 2.877677e-13 3.572884e-02 2.713321e-01 3.591426e-01
ENSBTAG00000000415 2.301393e-01 1.615133e-01 6.100515e-01 3.997880e-01 5.864415e-01 9.235206e-01 8.642238e-01 7.925506e-01 7.188471e-01 6.426477e-01 3.173105e-01 1.095986e-01 2.301393e-01 1.615133e-01 8.705184e-01 6.921050e-01 9.680931e-01 2.713321e-01 1.936010e-01 9.473778e-01 8.913093e-02 1.336144e-01 7.186064e-02 3.365522e-01 2.301393e-01 3.570504e-01 2.301393e-01 7.186064e-02 2.713321e-01 5.743312e-02 8.508767e-01 9.052754e-01 4.271954e-01 3.380628e-01 5.098958e-01 2.301393e-01 6.935810e-01 4.933439e-01 5.086123e-01 8.886600e-01 7.113825e-01 1.615133e-01 1.615133e-01 8.913093e-02 3.472176e-01 6.613863e-01 4.550026e-02 1.095986e-01 2.780690e-02 1.336144e-01 1.615133e-01 1.095986e-01 1.936010e-01 4.550026e-02 2.713321e-01 8.870800e-01
ENSBTAG00000000417 2.780690e-02 2.780690e-02 2.713321e-01 1.336144e-01 5.974993e-01 1.936010e-01 4.173657e-01 8.934026e-01 5.743312e-02 1.615133e-01 4.777041e-01 3.380628e-01 5.743312e-02 4.179402e-01 2.144822e-02 4.845520e-01 1.095986e-01 1.095986e-01 7.186064e-02 4.851772e-01 2.144822e-02 3.572884e-02 1.336144e-01 3.649359e-01 4.939752e-01 8.913093e-02 1.095986e-01 8.862902e-01 1.095986e-01 4.076705e-01 7.186064e-02 1.936010e-01 3.549659e-01 2.301393e-01 4.833030e-01 2.780690e-02 1.936010e-01 1.615133e-01 9.593255e-01 2.713321e-01 1.336144e-01 4.641686e-01 5.372347e-01 1.936010e-01 9.744721e-01 2.780690e-02 1.936010e-01 5.743312e-02 5.060505e-01 6.170751e-01 8.913093e-02 9.752695e-01 2.301393e-01 7.186064e-02 8.913093e-02 1.615133e-01
ENSBTAG00000000418 9.529521e-01 NA 9.044831e-01 2.301393e-01 4.365690e-01 6.921050e-01 7.833162e-01 9.235206e-01 9.084451e-01 9.848411e-01 6.840080e-01 4.502490e-01 3.173105e-01 4.502490e-01 1.936010e-01 1.615133e-01 4.342146e-01 5.565323e-01 1.936010e-01 2.713321e-01 7.300944e-01 8.926119e-01 3.958813e-01 8.516606e-01 4.889373e-01 6.037607e-01 6.862127e-01 1.000000e+00 4.586934e-01 8.414806e-01 7.626521e-01 7.535210e-01 3.549659e-01 8.886600e-01 3.173105e-01 3.870388e-01 2.713321e-01 5.092538e-01 9.251092e-01 9.545452e-01 1.000000e+00 8.414806e-01 7.687579e-01 7.733467e-01 6.319386e-01 6.921050e-01 2.301393e-01 9.100306e-01 9.545452e-01 4.448672e-01 4.814328e-01 8.025873e-01 7.248383e-01 8.823428e-01 6.100515e-01 7.672301e-01
ENSBTAG00000000421 1.615133e-01 1.336144e-01 2.713321e-01 7.933214e-01 7.702866e-01 2.301393e-01 6.599371e-01 3.723929e-01 1.615133e-01 4.611223e-01 6.030636e-01 7.338565e-01 5.743312e-02 4.059736e-01 1.095986e-01 7.825481e-01 6.142614e-01 4.105080e-01 6.354999e-01 6.283859e-01 8.438275e-01 6.884201e-01 5.961119e-01 6.994967e-01 6.170751e-01 1.336144e-01 2.301393e-01 9.593255e-01 9.457856e-01 9.068601e-01 9.848411e-01 3.173105e-01 9.044831e-01 5.066903e-01 7.535210e-01 9.561385e-01 6.312274e-01 2.301393e-01 4.071044e-01 2.713321e-01 7.886993e-01 9.649044e-01 7.603662e-01 1.095986e-01 2.301393e-01 4.623395e-01 1.936010e-01 2.301393e-01 1.336144e-01 1.095986e-01 6.584892e-01 1.615133e-01 5.319711e-01 1.615133e-01 4.876822e-01 8.913093e-02
ENSBTAG00000000422 5.940336e-01 8.142087e-01 2.713321e-01 1.336144e-01 6.671956e-01 1.615133e-01 7.710513e-01 5.747975e-01 8.981490e-01 4.702945e-01 3.355475e-01 8.776097e-01 2.713321e-01 5.830054e-01 6.796066e-01 6.476710e-01 7.520025e-01 9.139957e-01 3.707871e-01 2.301393e-01 8.422627e-01 5.891970e-01 7.886993e-01 8.913093e-02 2.713321e-01 1.615133e-01 8.913093e-02 3.572884e-02 4.550026e-02 7.733467e-01 2.301393e-01 3.919978e-01 5.034955e-01 1.095986e-01 6.369268e-01 4.826792e-01 1.336144e-01 2.301393e-01 2.301393e-01 2.301393e-01 6.093511e-01 6.170751e-01 8.736689e-01 5.260808e-01 1.095986e-01 7.550405e-01 1.936010e-01 2.144822e-02 4.550026e-02 1.336144e-01 1.615133e-01 1.336144e-01 5.418618e-01 1.615133e-01 7.186064e-02 2.301393e-01
ENSBTAG00000000423 4.977717e-01 3.864902e-01 3.659954e-01 3.173105e-01 7.255883e-01 3.665259e-01 8.913093e-02 1.615133e-01 3.340442e-01 7.186064e-02 5.625892e-01 5.425244e-01 4.348025e-01 5.995832e-01 3.173105e-01 5.850659e-01 3.477307e-01 4.048447e-01 1.615133e-01 3.173105e-01 5.666447e-01 2.301393e-01 1.615133e-01 1.336144e-01 4.858028e-01 4.110769e-01 5.280405e-01 8.642238e-01 6.642884e-01 8.913093e-02 8.056822e-01 3.446589e-01 8.913093e-02 3.572884e-02 2.301393e-01 9.601224e-01 8.250924e-01 8.934026e-01 3.173105e-01 3.740031e-01 3.981108e-01 7.136190e-01 4.684520e-01 1.639507e-02 4.795665e-01 9.816503e-01 4.550026e-02 7.128732e-01 6.825397e-01 8.430451e-01 2.713321e-01 6.206001e-01 6.093511e-01 7.186064e-02 5.182794e-01 5.365753e-01
ENSBTAG00000000428 3.740031e-01 4.318675e-01 8.902404e-01 5.124678e-01 4.389308e-01 8.981490e-01 3.675883e-01 9.402147e-01 9.426019e-01 2.713321e-01 8.235355e-01 5.060505e-01 9.092378e-01 8.807646e-01 5.319711e-01 5.947260e-01 2.713321e-01 8.595084e-01 9.322614e-01 4.242904e-01 7.725814e-01 8.886600e-01 7.787104e-01 9.968085e-01 8.831320e-01 5.605667e-01 6.241339e-01 7.825481e-01 4.466571e-01 6.810725e-01 5.995832e-01 9.609193e-01 8.973576e-01 4.851772e-01 7.679939e-01 8.547980e-01 5.451790e-01 3.173105e-01 9.912234e-01 8.650101e-01 4.801881e-01 9.060677e-01 9.036910e-01 2.301393e-01 4.721409e-01 7.210918e-01 7.565610e-01 4.758458e-01 6.950582e-01 4.721409e-01 6.906302e-01 4.858028e-01 7.017198e-01 7.987231e-01 9.378281e-01 8.313270e-01
ENSBTAG00000000429 8.665833e-01 7.910095e-01 6.030636e-01 9.641073e-01 8.855005e-01 9.545452e-01 6.135588e-01 9.657015e-01 1.095986e-01 3.467049e-01 4.538572e-01 7.497265e-01 1.095986e-01 8.913093e-02 5.947260e-01 1.615133e-01 2.713321e-01 8.111056e-01 4.826792e-01 3.497883e-01 2.301393e-01 1.615133e-01 6.759471e-01 5.700350e-01 9.696877e-01 3.173105e-01 3.295603e-01 6.701078e-01 2.713321e-01 2.713321e-01 2.301393e-01 1.095986e-01 6.376407e-01 7.255883e-01 7.764104e-01 3.638782e-01 4.733741e-01 3.173105e-01 7.787104e-01 6.943195e-01 9.840434e-01 8.949843e-01 7.848532e-01 7.573215e-01 7.794775e-01 6.972761e-01 7.084043e-01 4.460600e-01 1.095986e-01 2.713321e-01 5.727541e-01 4.914528e-01 4.864288e-01 7.376251e-01 8.760330e-01 3.173105e-01
ENSBTAG00000000434 2.699796e-03 2.144822e-02 1.615133e-01 8.665833e-01 2.301393e-01 4.635584e-01 2.301393e-01 5.003113e-01 2.713321e-01 7.527617e-01 4.496492e-01 4.808102e-01 2.301393e-01 7.964069e-01 2.713321e-01 1.336144e-01 8.913093e-02 3.173105e-01 5.405378e-01 2.713321e-01 7.186064e-02 1.639507e-02 3.670569e-01 6.913675e-01 2.713321e-01 8.118811e-01 7.994956e-01 2.713321e-01 5.743312e-02 3.173105e-01 5.047721e-01 1.336144e-01 4.031549e-01 4.820557e-01 9.322376e-03 3.969951e-01 5.743312e-02 4.448672e-01 8.913093e-02 5.743312e-02 1.336144e-01 9.668483e-04 2.699796e-03 9.282872e-01 5.339419e-01 3.173105e-01 3.182172e-04 8.997319e-01 1.336144e-01 3.897890e-01 2.144822e-02 5.273869e-01 8.453929e-01 2.713321e-01 5.598933e-01 7.186064e-02
ENSBTAG00000000435 3.686527e-01 6.135588e-01 1.615133e-01 1.615133e-01 1.336144e-01 1.615133e-01 4.801881e-01 3.355475e-01 3.431295e-01 4.770842e-01 1.336144e-01 5.118241e-01 3.745408e-01 1.936010e-01 2.301393e-01 2.713321e-01 2.301393e-01 1.615133e-01 8.918213e-01 3.192501e-01 7.024614e-01 4.770842e-01 9.664987e-01 2.713321e-01 8.188689e-01 6.781419e-01 5.169850e-01 4.876822e-01 5.782109e-01 6.107522e-01 3.892380e-01 1.936010e-01 1.095986e-01 2.301393e-01 8.918213e-01 8.149850e-01 6.269672e-01 1.936010e-01 2.713321e-01 1.095986e-01 1.095986e-01 3.766962e-01 3.482444e-01 4.690657e-01 3.958813e-01 1.936010e-01 4.389308e-01 4.635584e-01 3.628225e-01 3.436388e-01 4.605144e-01 4.150723e-01 3.964380e-01 5.431875e-01 7.794775e-01 5.741160e-01
ENSBTAG00000000436 1.336144e-01 1.095986e-01 2.301393e-01 5.747975e-01 7.779435e-01 2.713321e-01 8.579377e-01 1.615133e-01 9.433978e-01 6.376407e-01 7.186064e-02 3.947694e-01 9.848411e-01 7.573215e-01 3.207100e-01 3.390722e-01 3.173105e-01 4.653902e-01 8.913093e-02 3.173105e-01 8.157614e-01 1.336144e-01 2.301393e-01 1.936010e-01 6.987562e-01 6.483900e-01 2.713321e-01 7.186064e-02 2.301393e-01 1.615133e-01 8.913093e-02 5.743312e-02 2.713321e-01 2.713321e-01 9.641073e-01 1.936010e-01 1.615133e-01 2.713321e-01 3.707871e-01 3.446589e-01 5.372347e-01 2.301393e-01 2.301393e-01 1.615133e-01 6.447986e-01 6.862127e-01 1.336144e-01 3.236426e-01 8.913093e-02 9.418061e-01 2.713321e-01 1.936010e-01 1.936010e-01 6.679232e-01 1.336144e-01 1.615133e-01
ENSBTAG00000000439 7.186064e-02 3.477307e-01 2.713321e-01 5.345996e-01 3.513365e-01 1.336144e-01 6.347870e-01 1.095986e-01 8.913093e-02 9.880322e-01 4.952390e-01 3.837542e-01 5.743312e-02 8.913093e-02 1.095986e-01 1.936010e-01 3.216856e-01 2.301393e-01 1.095986e-01 NA 4.424872e-01 1.615133e-01 9.649044e-01 8.913093e-02 9.251092e-01 1.615133e-01 3.231526e-01 1.615133e-01 1.615133e-01 2.301393e-01 8.547980e-01 2.301393e-01 8.344482e-01 4.550636e-01 9.609193e-01 2.301393e-01 6.563198e-01 1.936010e-01 9.944149e-01 8.997319e-01 5.788947e-01 1.095986e-01 1.336144e-01 6.788741e-01 8.913093e-02 6.832737e-01 6.555972e-01 2.713321e-01 4.908233e-01 1.095986e-01 7.925506e-01 8.555827e-01 8.744568e-01 8.087802e-01 8.894501e-01 4.764648e-01
ENSBTAG00000000440 1.082509e-05 4.131501e-05 2.155995e-04 1.615133e-01 7.061736e-01 1.241933e-02 1.336144e-01 2.699796e-03 5.898869e-01 2.301393e-01 4.652582e-04 5.110261e-03 4.556674e-01 3.173105e-01 7.186064e-02 1.586656e-06 3.182172e-04 4.131501e-05 7.186064e-02 2.155995e-04 5.110261e-03 1.707981e-05 9.322376e-03 4.652582e-04 7.166049e-01 5.339419e-01 1.336144e-01 1.374276e-03 1.158027e-07 3.731627e-03 9.619269e-05 9.619269e-05 7.925506e-01 3.572884e-02 2.301393e-01 9.668483e-04 1.639507e-02 1.936010e-01 2.301393e-01 1.095986e-01 1.639507e-02 2.699796e-03 5.743312e-02 7.186064e-02 6.987562e-01 5.802634e-01 1.446961e-04 1.000000e+00 1.095986e-01 1.936010e-01 1.639507e-02 8.965664e-01 6.333621e-01 5.110261e-03 3.731627e-03 1.707981e-05
ENSBTAG00000000442 3.534076e-01 5.445148e-01 4.156450e-01 3.777768e-01 6.220126e-01 4.116463e-01 4.801881e-01 1.336144e-01 2.713321e-01 9.768646e-01 6.744855e-01 5.836919e-01 3.173105e-01 1.615133e-01 1.936010e-01 3.864902e-01 4.359797e-01 4.727573e-01 3.173105e-01 6.170751e-01 8.173148e-01 9.768646e-01 7.158580e-01 7.802448e-01 4.647792e-01 4.958715e-01 9.880322e-01 9.657015e-01 6.170751e-01 8.673700e-01 9.888300e-01 6.065530e-01 6.825397e-01 3.400836e-01 2.713321e-01 4.858028e-01 7.641772e-01 8.391350e-01 5.280405e-01 8.173148e-01 7.817801e-01 5.405378e-01 7.779435e-01 2.713321e-01 1.615133e-01 9.672959e-01 5.405378e-01 5.871298e-01 9.513592e-01 6.994967e-01 5.912676e-01 8.973576e-01 6.519895e-01 8.799757e-01 9.880322e-01 7.748781e-01
ENSBTAG00000000445 2.713321e-01 3.580956e-01 6.527104e-01 9.856389e-01 7.886993e-01 9.952127e-01 7.285913e-01 5.646152e-01 9.896278e-01 6.462342e-01 6.340744e-01 5.425244e-01 8.243139e-01 5.398763e-01 5.741160e-01 9.561385e-01 9.426019e-01 9.362373e-01 8.823428e-01 5.954188e-01 5.332845e-01 4.237108e-01 6.788741e-01 3.508200e-01 8.602939e-01 6.030636e-01 7.188471e-01 4.401144e-01 8.902404e-01 6.149643e-01 5.111809e-01 5.572037e-01 9.609193e-01 8.064564e-01 6.686511e-01 2.713321e-01 7.436679e-01 9.664987e-01 5.693561e-01 8.010411e-01 5.933415e-01 6.876840e-01 3.431295e-01 1.095986e-01 1.615133e-01 5.727541e-01 8.595084e-01 9.577319e-01 9.704850e-01 5.405378e-01 7.603662e-01 8.516606e-01 6.093511e-01 7.173520e-01 8.689440e-01 8.878699e-01
ENSBTAG00000000446 7.994956e-01 1.336144e-01 3.380628e-01 3.572884e-02 5.110261e-03 1.615133e-01 1.241933e-02 1.336144e-01 1.095986e-01 5.110261e-03 3.572884e-02 6.933948e-03 3.931050e-01 6.191891e-01 1.336144e-01 2.699796e-03 3.350459e-01 9.322376e-03 2.780690e-02 1.935206e-03 5.385547e-01 9.880322e-01 4.550026e-02 7.940925e-01 2.780690e-02 2.780690e-02 7.436679e-01 5.816337e-01 9.569352e-01 1.336144e-01 1.336144e-01 6.577657e-01 1.639507e-02 1.095986e-01 1.639507e-02 3.572884e-02 1.336144e-01 6.933948e-03 3.325452e-01 1.336144e-01 1.095986e-01 9.840434e-01 3.750789e-01 2.144822e-02 3.508200e-01 1.639507e-02 9.179630e-01 4.371588e-01 7.634145e-01 2.301393e-01 5.905770e-01 3.173105e-01 3.173105e-01 1.095986e-01 1.095986e-01 1.615133e-01
ENSBTAG00000000447 4.933439e-01 4.266135e-01 2.301393e-01 5.009473e-01 7.641772e-01 3.330444e-01 8.025873e-01 1.615133e-01 5.234737e-01 7.300944e-01 8.807646e-01 5.372347e-01 4.684520e-01 5.981936e-01 4.208197e-01 4.889373e-01 6.142614e-01 3.523711e-01 4.116463e-01 8.243139e-01 1.095986e-01 5.761617e-01 2.713321e-01 5.775274e-01 9.139957e-01 1.615133e-01 6.079513e-01 9.346467e-01 3.848471e-01 1.936010e-01 4.666136e-01 7.810124e-01 3.897890e-01 6.100515e-01 9.013153e-01 3.572884e-02 8.878699e-01 8.713059e-01 3.173105e-01 2.713321e-01 2.301393e-01 5.110261e-03 1.936010e-01 1.936010e-01 1.095986e-01 8.744568e-01 6.972761e-01 8.018141e-01 8.461759e-01 5.458436e-01 7.255883e-01 9.402147e-01 5.079712e-01 7.940925e-01 9.036910e-01 9.625132e-01
ENSBTAG00000000448 8.847109e-01 2.699796e-03 1.241933e-02 1.936010e-01 3.173105e-01 1.336144e-01 2.713321e-01 7.009784e-01 9.808526e-01 7.886993e-01 3.173105e-01 5.339419e-01 3.958813e-01 5.693561e-01 2.713321e-01 5.891970e-01 8.461759e-01 6.671956e-01 9.936170e-01 8.250924e-01 6.738585e-04 1.615133e-01 2.144822e-02 2.780690e-02 2.713321e-01 2.713321e-01 6.752161e-01 7.879297e-01 1.336144e-01 3.570504e-01 5.345996e-01 3.173105e-01 1.095986e-01 1.095986e-01 3.173105e-01 9.322376e-03 6.606615e-01 3.886875e-01 5.646152e-01 1.336144e-01 1.936010e-01 5.743312e-02 5.871298e-01 6.255498e-01 7.186064e-02 1.615133e-01 3.451696e-01 3.804866e-01 3.964380e-01 5.352578e-01 8.989404e-01 1.000000e+00 4.014693e-01 1.935206e-03 9.322376e-03 1.241933e-02
ENSBTAG00000000451 8.913093e-02 1.336144e-01 3.572884e-02 1.936010e-01 6.548751e-01 4.550026e-02 7.300944e-01 8.375721e-01 3.931050e-01 1.095986e-01 3.280743e-01 3.325452e-01 3.173105e-01 6.412155e-01 7.353632e-01 3.612425e-01 8.618655e-01 7.863910e-01 3.723929e-01 4.389308e-01 4.342146e-01 2.713321e-01 4.202428e-01 1.241933e-02 8.602939e-01 1.615133e-01 2.301393e-01 8.913093e-02 3.766962e-01 1.615133e-01 2.301393e-01 4.550026e-02 1.615133e-01 1.095986e-01 1.095986e-01 5.124678e-01 2.713321e-01 2.301393e-01 5.431875e-01 2.713321e-01 2.301393e-01 1.615133e-01 5.028578e-01 9.712824e-01 5.234737e-01 1.615133e-01 7.718162e-01 3.197363e-01 4.599070e-01 2.713321e-01 2.713321e-01 1.095986e-01 1.936010e-01 3.702528e-01 1.095986e-01 2.713321e-01
ENSBTAG00000000454 1.336144e-01 8.219793e-01 4.365690e-01 3.182172e-04 9.322376e-03 9.322376e-03 1.241933e-02 2.713321e-01 2.780690e-02 9.330564e-01 2.669150e-05 2.780690e-02 1.082509e-05 5.110261e-03 1.095986e-01 1.639507e-02 5.612405e-01 1.615133e-01 2.301393e-01 1.000000e+00 7.186064e-02 1.198074e-08 1.615133e-01 2.780690e-02 1.935206e-03 2.144822e-02 2.144822e-02 4.652582e-04 6.738585e-04 3.731627e-03 1.936010e-01 5.131118e-01 1.241933e-02 1.936010e-01 6.334248e-05 1.374276e-03 1.336144e-01 1.241933e-02 1.935206e-03 9.322376e-03 6.738585e-04 6.738585e-04 1.446961e-04 1.095986e-01 3.572884e-02 8.618655e-01 4.647792e-01 5.182794e-01 9.617162e-01 3.173105e-01 7.225896e-01 1.935206e-03 6.933948e-03 7.186064e-02 1.241933e-02 9.680931e-01
ENSBTAG00000000455 6.744855e-01 5.359164e-01 5.700350e-01 2.713321e-01 1.095986e-01 6.671956e-01 7.186064e-02 4.550026e-02 1.936010e-01 2.301393e-01 5.743312e-02 1.936010e-01 9.545452e-01 5.378945e-01 3.173105e-01 8.913093e-02 4.550026e-02 2.780690e-02 9.005236e-01 1.095986e-01 2.713321e-01 4.167916e-01 1.336144e-01 7.542807e-01 7.186064e-02 9.968085e-01 8.524448e-01 6.319386e-01 9.768646e-01 7.151114e-01 8.720934e-01 7.987231e-01 6.093511e-01 8.997319e-01 8.033608e-01 5.003113e-01 2.301393e-01 6.340744e-01 7.840846e-01 9.418061e-01 8.336677e-01 9.155824e-01 8.235355e-01 2.780690e-02 2.301393e-01 6.326502e-01 6.722953e-01 9.449896e-01 3.280743e-01 9.124094e-01 9.888300e-01 8.297673e-01 8.250924e-01 6.312274e-01 9.386235e-01 2.301393e-01
ENSBTAG00000000458 6.354999e-01 2.301393e-01 5.491729e-01 4.629487e-01 6.213062e-01 4.377490e-01 6.628367e-01 7.203433e-01 1.336144e-01 7.353632e-01 3.173105e-01 1.095986e-01 2.713321e-01 2.301393e-01 5.743312e-02 1.615133e-01 8.913093e-02 6.376407e-01 4.550026e-02 1.095986e-01 8.673700e-01 9.657015e-01 4.647792e-01 7.210918e-01 6.840080e-01 5.816337e-01 6.781419e-01 9.872344e-01 3.370552e-01 7.948638e-01 5.878185e-01 4.336271e-01 2.713321e-01 5.086123e-01 3.320465e-01 3.173105e-01 5.273869e-01 7.361169e-01 4.514499e-01 4.777041e-01 4.150723e-01 9.553418e-01 8.087802e-01 3.173105e-01 9.816503e-01 7.971788e-01 1.936010e-01 3.305533e-01 2.301393e-01 9.641073e-01 2.713321e-01 4.395224e-01 1.095986e-01 8.744568e-01 8.878699e-01 4.219747e-01
ENSBTAG00000000459 4.231316e-01 7.376251e-01 6.832737e-01 3.173105e-01 9.720797e-01 1.095986e-01 7.091484e-01 9.668483e-04 2.301393e-01 7.764104e-01 1.936010e-01 5.538506e-01 1.936010e-01 3.572884e-02 2.713321e-01 1.936010e-01 7.186064e-02 4.550026e-02 5.405378e-01 1.936010e-01 6.832737e-01 4.009084e-01 4.127864e-01 4.550026e-02 4.472546e-01 4.003479e-01 3.534076e-01 3.173105e-01 6.599371e-01 5.525121e-01 5.871298e-01 1.615133e-01 9.561385e-01 7.166049e-01 4.538572e-01 5.073306e-01 4.538572e-01 8.673700e-01 2.713321e-01 8.142087e-01 4.318675e-01 4.845520e-01 2.713321e-01 1.936010e-01 7.741123e-01 2.699796e-03 2.301393e-01 5.339419e-01 7.225896e-01 9.792573e-01 4.460600e-01 7.771768e-01 4.550026e-02 6.390696e-01 7.032032e-01 8.862902e-01
ENSBTAG00000000460 4.003479e-01 1.615133e-01 7.186064e-02 5.110261e-03 9.668483e-04 6.933948e-03 2.699796e-03 1.639507e-02 4.647792e-01 2.699796e-03 9.668483e-04 1.936010e-01 1.615133e-01 5.743312e-02 2.713321e-01 3.731627e-03 1.095986e-01 1.935206e-03 1.336144e-01 6.933948e-03 3.986694e-01 6.170751e-01 2.144822e-02 1.615133e-01 1.241933e-02 7.626521e-01 7.802448e-01 2.780690e-02 9.649044e-01 3.173105e-01 5.392153e-01 8.913093e-02 6.933948e-03 1.336144e-01 2.301393e-01 6.156675e-01 1.241933e-02 1.935206e-03 1.241933e-02 1.639507e-02 6.933948e-03 6.065530e-01 8.997319e-01 6.009743e-01 8.989404e-01 2.713321e-01 2.301393e-01 5.775274e-01 6.135588e-01 3.173105e-01 8.446102e-01 7.733467e-01 4.996758e-01 5.451790e-01 7.902392e-01 2.713321e-01
ENSBTAG00000000462 9.100306e-01 7.195951e-01 2.301393e-01 7.186064e-02 1.615133e-01 5.743312e-02 2.713321e-01 1.935206e-03 6.933948e-03 7.186064e-02 3.173105e-01 1.095986e-01 3.731627e-03 1.936010e-01 3.572884e-02 4.550026e-02 8.018141e-01 6.191891e-01 1.336144e-01 2.301393e-01 1.615133e-01 9.187567e-01 5.359164e-01 3.173105e-01 1.336144e-01 4.359797e-01 1.095986e-01 6.135588e-01 3.173105e-01 1.936010e-01 2.713321e-01 1.615133e-01 1.095986e-01 2.144822e-02 4.550026e-02 7.128732e-01 6.505487e-01 3.601916e-01 2.780690e-02 8.913093e-02 1.936010e-01 7.902392e-01 9.832457e-01 5.558613e-01 4.611223e-01 2.301393e-01 5.110261e-03 1.241933e-02 1.935206e-03 7.186064e-02 5.110261e-03 4.550026e-02 1.241933e-02 1.615133e-01 3.947694e-01 7.195951e-01
ENSBTAG00000000469 1.936010e-01 4.660017e-01 3.446589e-01 5.816337e-01 9.585287e-01 7.596046e-01 8.760330e-01 8.862902e-01 5.073306e-01 3.503039e-01 5.003113e-01 4.266135e-01 8.095551e-01 4.025926e-01 9.960106e-01 6.093511e-01 9.505628e-01 4.746090e-01 9.704850e-01 6.884201e-01 4.448672e-01 1.615133e-01 4.324536e-01 3.766962e-01 9.784597e-01 7.158580e-01 3.745408e-01 2.713321e-01 7.195951e-01 3.270861e-01 2.713321e-01 1.336144e-01 3.173105e-01 5.713938e-01 9.211383e-01 3.197363e-01 4.870553e-01 8.839214e-01 9.912234e-01 7.429117e-01 4.908233e-01 4.295278e-01 3.897890e-01 4.550636e-01 4.312819e-01 7.017198e-01 3.251155e-01 6.044583e-01 2.713321e-01 2.301393e-01 2.301393e-01 5.003113e-01 6.584892e-01 4.739913e-01 1.336144e-01 2.713321e-01
ENSBTAG00000000472 2.301393e-01 8.383535e-01 5.267336e-01 4.635584e-01 9.704850e-01 2.301393e-01 9.433978e-01 9.768646e-01 1.336144e-01 1.936010e-01 7.725814e-01 9.832457e-01 6.664684e-01 9.426019e-01 8.142087e-01 4.122161e-01 6.818059e-01 6.079513e-01 5.871298e-01 4.599070e-01 9.314664e-01 7.580823e-01 3.756175e-01 5.028578e-01 9.609193e-01 3.992284e-01 7.603662e-01 2.713321e-01 5.598933e-01 7.764104e-01 6.642884e-01 6.555972e-01 5.511752e-01 4.870553e-01 5.372347e-01 1.936010e-01 6.950582e-01 3.446589e-01 5.293491e-01 5.885076e-01 9.179630e-01 5.150465e-01 6.854775e-01 3.572884e-02 1.336144e-01 1.336144e-01 7.331036e-01 4.466571e-01 8.571526e-01 5.878185e-01 6.376407e-01 7.210918e-01 5.968054e-01 3.572884e-02 7.186064e-02 3.246241e-01
ENSBTAG00000000473 1.639507e-02 3.560072e-01 1.374276e-03 6.334248e-05 6.642884e-01 1.374276e-03 6.869482e-01 9.322376e-03 6.738585e-04 9.410104e-01 1.336144e-01 4.466571e-01 1.336144e-01 1.095986e-01 7.756441e-01 6.383550e-01 5.743312e-02 7.933214e-01 4.684520e-01 4.593000e-01 3.290645e-01 3.572884e-02 3.270861e-01 3.182172e-04 5.267336e-01 3.182172e-04 4.652582e-04 6.738585e-04 3.572884e-02 1.241933e-02 1.241933e-02 3.731627e-03 8.941934e-01 3.731627e-03 3.617687e-01 2.780690e-02 4.550026e-02 7.186064e-02 6.738585e-04 3.182172e-04 4.131501e-05 8.913093e-02 4.550026e-02 5.743312e-02 1.336144e-01 2.780690e-02 9.322376e-03 7.886993e-01 3.837542e-01 5.743312e-02 8.839214e-01 2.713321e-01 2.713321e-01 4.436763e-01 6.935810e-01 1.936010e-01
ENSBTAG00000000475 6.334248e-05 6.334248e-05 3.182172e-04 1.241933e-02 6.114533e-01 2.669150e-05 8.913093e-02 1.374276e-03 3.528891e-01 4.179402e-01 9.179630e-01 1.615133e-01 4.889373e-01 5.034955e-01 7.186064e-02 3.197363e-01 5.619146e-01 6.781419e-01 3.853943e-01 6.390696e-01 4.122161e-01 2.144822e-02 1.336144e-01 5.110261e-03 1.936010e-01 1.935206e-03 3.572884e-02 3.182172e-04 1.935206e-03 6.933948e-03 4.550026e-02 5.110261e-03 6.933948e-03 2.713321e-01 8.760330e-01 1.639507e-02 1.639507e-02 2.301393e-01 3.670569e-01 2.713321e-01 4.009084e-01 1.935206e-03 3.731627e-03 8.571526e-01 4.550026e-02 9.744721e-01 9.322376e-03 9.322376e-03 6.738585e-04 1.336144e-01 5.110261e-03 3.572884e-02 2.144822e-02 1.095986e-01 9.100306e-01 7.421557e-01
ENSBTAG00000000477 9.583666e-07 1.095986e-01 4.208197e-01 9.583666e-07 6.021256e-13 3.731627e-03 5.646316e-10 6.664090e-08 2.084195e-11 9.619269e-05 1.707981e-05 2.976456e-10 5.200254e-12 1.973175e-09 6.631492e-09 2.976456e-10 6.738585e-04 3.396535e-07 1.973175e-09 6.021256e-13 3.797912e-08 4.131501e-05 1.639507e-02 1.241933e-02 3.797912e-08 8.032001e-11 2.143518e-08 1.158027e-07 6.795346e-06 7.186064e-02 3.173105e-01 3.173105e-01 2.780690e-02 2.780690e-02 6.795346e-06 1.936010e-01 2.143518e-08 4.833030e-01 3.826631e-01 6.198944e-01 3.731627e-03 3.572884e-02 4.550026e-02 9.322614e-01 1.374276e-03 7.121277e-01 3.572884e-02 5.110261e-03 1.095986e-01 5.110261e-03 5.743312e-02 5.047721e-01 1.615133e-01 6.227193e-01 9.322376e-03 1.936010e-01
ENSBTAG00000000478 9.668483e-04 1.446961e-04 4.550026e-02 4.025926e-01 1.936010e-01 9.704850e-01 3.572884e-02 4.003479e-01 9.872344e-01 9.668483e-04 7.186064e-02 6.058544e-01 2.301393e-01 1.374276e-03 7.391343e-01 2.713321e-01 7.186064e-02 9.668483e-04 1.936010e-01 5.743312e-02 6.334248e-05 2.780690e-02 2.699796e-03 3.380628e-01 9.441937e-01 8.705184e-01 6.570426e-01 1.615133e-01 2.780690e-02 1.936010e-01 9.465817e-01 9.545452e-01 9.322376e-03 2.301393e-01 4.550026e-02 5.110261e-03 2.713321e-01 9.322376e-03 4.550026e-02 1.095986e-01 2.780690e-02 4.550026e-02 5.144012e-01 4.116463e-01 6.795346e-06 7.186064e-02 8.328873e-01 2.699796e-03 3.251155e-01 1.241933e-02 3.731627e-03 4.678388e-01 6.319386e-01 9.346467e-01 2.713321e-01 9.473778e-01
ENSBTAG00000000480 6.796066e-01 9.880322e-01 7.748781e-01 8.752448e-01 7.925506e-01 8.438275e-01 4.196665e-01 4.933439e-01 8.250924e-01 9.410104e-01 6.135588e-01 9.473778e-01 8.516606e-01 3.173105e-01 7.641772e-01 6.796066e-01 9.840434e-01 3.173105e-01 6.774100e-01 6.184840e-01 8.375721e-01 5.700350e-01 7.186064e-02 8.430451e-01 2.713321e-01 7.863910e-01 5.830054e-01 8.547980e-01 8.289877e-01 9.577319e-01 6.269672e-01 7.641772e-01 8.344482e-01 8.180918e-01 8.134327e-01 8.540135e-01 9.298767e-01 3.897890e-01 8.002682e-01 7.451811e-01 5.940336e-01 7.143651e-01 8.033608e-01 4.641686e-01 9.314664e-01 8.461759e-01 6.135588e-01 7.002374e-01 8.744568e-01 8.524448e-01 3.173105e-01 6.248417e-01 8.485256e-01 6.191891e-01 3.853943e-01 5.498399e-01
ENSBTAG00000000483 9.760671e-01 6.023668e-01 4.721409e-01 4.611223e-01 8.918213e-01 4.532547e-01 9.896278e-01 1.095986e-01 2.713321e-01 1.615133e-01 1.639507e-02 2.713321e-01 9.338515e-01 5.438509e-01 6.671956e-01 9.036910e-01 6.340744e-01 7.565610e-01 9.155824e-01 9.068601e-01 9.124094e-01 8.282083e-01 8.095551e-01 2.713321e-01 7.173520e-01 7.024614e-01 3.575728e-01 6.269672e-01 5.823194e-01 6.170751e-01 1.336144e-01 1.615133e-01 1.936010e-01 1.936010e-01 9.386235e-01 3.886875e-01 8.642238e-01 5.144012e-01 3.173105e-01 1.936010e-01 2.713321e-01 3.821183e-01 5.968054e-01 7.323509e-01 2.713321e-01 8.913093e-02 5.150465e-01 1.095986e-01 8.981490e-01 2.144822e-02 1.615133e-01 2.713321e-01 2.713321e-01 8.461759e-01 3.173105e-01 2.301393e-01
ENSBTAG00000000484 8.391350e-01 5.823194e-01 5.743312e-02 3.315483e-01 6.128566e-01 8.918213e-01 4.870553e-01 1.936010e-01 2.713321e-01 8.010411e-01 1.936010e-01 1.336144e-01 7.535210e-01 7.436679e-01 9.013153e-01 8.524448e-01 6.577657e-01 4.666136e-01 8.981490e-01 4.401144e-01 5.332845e-01 7.173520e-01 5.411996e-01 5.743312e-02 4.617307e-01 1.615133e-01 1.095986e-01 2.713321e-01 8.913093e-02 3.572884e-02 1.336144e-01 1.095986e-01 3.173105e-01 7.186064e-02 8.913093e-02 8.913093e-02 5.743312e-02 2.301393e-01 4.054089e-01 4.605144e-01 5.686777e-01 1.936010e-01 1.936010e-01 5.743312e-02 9.139957e-01 8.913093e-02 5.511752e-01 NA 1.336144e-01 3.969951e-01 1.936010e-01 8.587230e-01 2.301393e-01 3.713219e-01 3.173105e-01 5.260808e-01
ENSBTAG00000000489 9.912234e-01 8.673700e-01 6.312274e-01 9.760671e-01 9.100306e-01 8.610796e-01 7.032032e-01 5.378945e-01 8.913093e-02 1.095986e-01 4.395224e-01 9.481740e-01 2.713321e-01 5.538506e-01 1.936010e-01 9.505628e-01 9.593255e-01 3.586189e-01 2.301393e-01 3.173105e-01 5.458436e-01 5.189272e-01 9.052754e-01 6.283859e-01 3.675883e-01 5.679996e-01 5.273869e-01 8.540135e-01 5.273869e-01 5.098958e-01 7.550405e-01 5.300039e-01 4.020307e-01 8.165380e-01 6.796066e-01 8.705184e-01 8.328873e-01 9.370326e-01 8.965664e-01 7.618899e-01 9.441937e-01 4.550026e-02 7.186064e-02 5.743312e-02 4.550026e-02 5.782109e-01 7.188471e-01 5.625892e-01 5.073306e-01 1.615133e-01 5.898869e-01 4.082371e-01 4.984060e-01 3.221741e-01 2.713321e-01 3.173105e-01
ENSBTAG00000000490 9.370326e-01 1.241933e-02 1.936010e-01 1.935206e-03 1.241933e-02 2.780690e-02 1.446961e-04 4.550026e-02 2.699796e-03 1.095986e-01 2.301393e-01 8.913093e-02 9.322376e-03 9.619269e-05 2.713321e-01 4.131501e-05 6.795346e-06 1.241933e-02 3.572884e-02 3.572884e-02 2.713321e-01 4.965045e-01 2.699796e-03 5.659678e-01 4.131501e-05 NA 5.743312e-02 3.385673e-01 2.301393e-01 5.378945e-01 2.301393e-01 3.731627e-03 7.186064e-02 4.550026e-02 3.182172e-04 4.324536e-01 1.639507e-02 6.795346e-06 6.334248e-05 1.082509e-05 4.131501e-05 1.639507e-02 6.255498e-01 2.713321e-01 1.615133e-01 6.795346e-06 1.639507e-02 1.639507e-02 3.182172e-04 8.913093e-02 1.446961e-04 6.738585e-04 1.082509e-05 6.671956e-01 9.362373e-01 1.000000e+00
ENSBTAG00000000492 9.848411e-01 2.713321e-01 6.333621e-01 6.016703e-01 4.684520e-01 6.781419e-01 3.756175e-01 1.336144e-01 4.883096e-01 8.997319e-01 3.986694e-01 2.713321e-01 2.301393e-01 9.195505e-01 5.015837e-01 6.527104e-01 1.095986e-01 6.774100e-01 4.977717e-01 2.713321e-01 1.336144e-01 7.186064e-02 3.572884e-02 5.022205e-01 6.135588e-01 3.534076e-01 8.563676e-01 9.441937e-01 8.018141e-01 5.673220e-01 6.642884e-01 7.143651e-01 2.713321e-01 9.976063e-01 7.817801e-01 3.745408e-01 2.713321e-01 8.665833e-01 9.680931e-01 2.713321e-01 1.095986e-01 3.325452e-01 4.550026e-02 1.615133e-01 2.713321e-01 5.131118e-01 6.738585e-04 9.322376e-03 5.110261e-03 1.936010e-01 1.615133e-01 5.286946e-01 9.880322e-01 3.572884e-02 4.365690e-01 1.615133e-01
ENSBTAG00000000494 1.936010e-01 2.144822e-02 4.895655e-01 4.514499e-01 1.095986e-01 5.092538e-01 7.186064e-02 6.693793e-01 1.095986e-01 1.336144e-01 2.144822e-02 1.936010e-01 3.572884e-02 2.144822e-02 3.729292e-01 1.639507e-02 2.144822e-02 1.639507e-02 5.047721e-01 NA 2.301393e-01 1.615133e-01 9.322376e-03 6.170751e-01 5.110261e-03 4.059736e-01 4.009084e-01 9.132025e-01 4.958715e-01 3.426206e-01 7.158580e-01 3.697189e-01 NA 8.095551e-01 7.186064e-02 2.713321e-01 6.023668e-01 5.878185e-01 4.758458e-01 3.607168e-01 1.936010e-01 2.144822e-02 5.110261e-03 3.731627e-03 4.550026e-02 7.195951e-01 6.577657e-01 1.936010e-01 9.561385e-01 2.713321e-01 5.578755e-01 4.965045e-01 7.233389e-01 4.550026e-02 4.623395e-01 3.221741e-01
ENSBTAG00000000495 1.615133e-01 1.936010e-01 1.615133e-01 7.186064e-02 3.572884e-02 4.550026e-02 1.639507e-02 2.144822e-02 1.936010e-01 2.713321e-01 1.936010e-01 5.713938e-01 4.752272e-01 2.301393e-01 8.642238e-01 1.615133e-01 4.520511e-01 2.713321e-01 6.810725e-01 3.549659e-01 7.166049e-01 2.301393e-01 1.095986e-01 7.626521e-01 5.891970e-01 2.713321e-01 2.713321e-01 1.936010e-01 2.301393e-01 7.361169e-01 8.965664e-01 3.947694e-01 1.095986e-01 5.646152e-01 6.534317e-01 3.173105e-01 2.301393e-01 1.095986e-01 1.336144e-01 1.615133e-01 7.186064e-02 1.936010e-01 1.615133e-01 1.639507e-02 1.336144e-01 3.832084e-01 8.282083e-01 3.554863e-01 8.913093e-02 3.365522e-01 1.336144e-01 7.186064e-02 8.913093e-02 3.958813e-01 4.266135e-01 2.301393e-01
ENSBTAG00000000496 6.752161e-01 5.639395e-01 1.615133e-01 4.003479e-01 9.744721e-01 3.686527e-01 7.611279e-01 4.359797e-01 8.563676e-01 9.537486e-01 1.095986e-01 2.301393e-01 7.466952e-01 7.940925e-01 7.964069e-01 8.602939e-01 8.118811e-01 4.359797e-01 5.431875e-01 8.618655e-01 3.202229e-01 1.336144e-01 5.538506e-01 2.780690e-02 6.234264e-01 7.535210e-01 2.780690e-02 2.144822e-02 2.713321e-01 3.731627e-03 3.572884e-02 1.936010e-01 5.743312e-02 2.301393e-01 9.108234e-01 7.186064e-02 2.301393e-01 3.549659e-01 7.203433e-01 9.904256e-01 8.634375e-01 1.336144e-01 3.572884e-02 6.527104e-01 1.095986e-01 6.305165e-01 5.451790e-01 1.615133e-01 5.118241e-01 6.512690e-01 4.110769e-01 7.106375e-01 3.431295e-01 5.802634e-01 2.301393e-01 1.000000e+00
ENSBTAG00000000497 1.615133e-01 5.411996e-01 7.186064e-02 5.743312e-02 5.743312e-02 2.713321e-01 2.301393e-01 3.396535e-07 2.601615e-06 4.678388e-01 5.733031e-07 4.131501e-05 1.082509e-05 6.876840e-01 1.935206e-03 1.936010e-01 1.936010e-01 3.731627e-03 2.601615e-06 7.398893e-01 4.550026e-02 8.563676e-01 2.713321e-01 2.601615e-06 6.621113e-01 5.478400e-01 1.586656e-06 1.615133e-01 1.639507e-02 8.041344e-01 1.241933e-02 4.196665e-01 5.445148e-01 1.241933e-02 5.733031e-07 3.182172e-04 2.301393e-01 4.971379e-01 8.913093e-02 1.247569e-12 5.733031e-07 8.913093e-02 4.550026e-02 1.336144e-01 3.173105e-01 9.668483e-04 3.396535e-07 2.301393e-01 1.082509e-05 5.491729e-01 5.733031e-07 9.322376e-03 1.198074e-08 5.743312e-02 7.186064e-02 2.699796e-03
ENSBTAG00000000500 9.362373e-01 8.134327e-01 7.166049e-01 3.554863e-01 6.491092e-01 8.072308e-01 8.689440e-01 6.086510e-01 4.407069e-01 5.693561e-01 2.713321e-01 5.485062e-01 6.664684e-01 9.068601e-01 7.925506e-01 3.821183e-01 8.934026e-01 9.394191e-01 9.880322e-01 1.000000e+00 4.436763e-01 6.913675e-01 6.987562e-01 6.730250e-01 6.276763e-01 8.336677e-01 7.173520e-01 3.723929e-01 6.305165e-01 7.649400e-01 6.884201e-01 9.672959e-01 1.936010e-01 3.173105e-01 3.173105e-01 6.613863e-01 5.131118e-01 7.748781e-01 5.578755e-01 6.198944e-01 9.784597e-01 9.195505e-01 6.548751e-01 6.198944e-01 9.084451e-01 8.855005e-01 9.657015e-01 8.839214e-01 9.147890e-01 8.049082e-01 5.418618e-01 5.775274e-01 8.438275e-01 9.155824e-01 8.111056e-01 9.768646e-01
ENSBTAG00000000504 3.173105e-01 9.944149e-01 5.137563e-01 6.009743e-01 5.754794e-01 8.072308e-01 7.255883e-01 8.524448e-01 4.514499e-01 3.173105e-01 7.054306e-01 9.322614e-01 3.750789e-01 8.235355e-01 2.713321e-01 2.713321e-01 8.049082e-01 9.864366e-01 5.652913e-01 6.825397e-01 6.628367e-01 7.910095e-01 5.782109e-01 5.830054e-01 9.457856e-01 4.641686e-01 5.585477e-01 4.496492e-01 7.098928e-01 5.385547e-01 8.783983e-01 6.810725e-01 7.520025e-01 6.847426e-01 9.505628e-01 7.710513e-01 5.254284e-01 6.635624e-01 4.783245e-01 9.577319e-01 6.100515e-01 9.274926e-01 6.426477e-01 3.821183e-01 7.451811e-01 4.864288e-01 7.482104e-01 9.649044e-01 9.052754e-01 8.344482e-01 5.864415e-01 4.116463e-01 5.392153e-01 8.095551e-01 7.024614e-01 5.111809e-01
ENSBTAG00000000505 8.547980e-01 9.872344e-01 7.436679e-01 3.441486e-01 5.743312e-02 3.870388e-01 1.095986e-01 2.301393e-01 9.619269e-05 2.669150e-05 4.556674e-01 NA 4.224909e-06 1.707981e-05 3.572884e-02 1.446961e-04 7.863910e-01 3.173105e-01 3.173105e-01 8.913093e-02 6.220126e-01 8.673700e-01 1.241933e-02 8.033608e-01 7.186064e-02 6.170751e-01 1.336144e-01 8.862902e-01 1.639507e-02 4.139284e-01 3.182172e-04 8.913093e-02 4.550026e-02 5.632641e-01 6.491092e-01 2.713321e-01 5.743312e-02 7.331036e-01 5.110261e-03 1.374276e-03 1.935206e-03 6.738585e-04 6.334248e-05 6.933948e-03 4.652582e-04 1.586656e-06 3.241331e-01 1.241933e-02 5.961119e-01 1.336144e-01 2.301393e-01 3.572884e-02 9.322376e-03 3.572884e-02 2.699796e-03 6.933948e-03
ENSBTAG00000000507 5.009473e-01 7.248383e-01 5.727541e-01 6.491092e-01 7.641772e-01 6.037607e-01 4.254510e-01 6.234264e-01 3.173105e-01 3.617687e-01 4.641686e-01 6.234264e-01 4.254510e-01 4.014693e-01 3.622954e-01 2.713321e-01 5.015837e-01 4.971379e-01 9.005236e-01 3.173105e-01 5.485062e-01 4.864288e-01 4.301120e-01 6.234264e-01 6.994967e-01 3.456809e-01 4.889373e-01 4.752272e-01 8.064564e-01 5.009473e-01 7.672301e-01 5.919586e-01 8.720934e-01 4.562717e-01 4.532547e-01 6.298059e-01 5.392153e-01 9.848411e-01 8.555827e-01 4.933439e-01 7.994956e-01 7.248383e-01 8.949843e-01 8.768213e-01 7.886993e-01 3.513365e-01 2.713321e-01 2.713321e-01 3.340442e-01 4.478526e-01 2.713321e-01 5.195754e-01 5.086123e-01 9.856389e-01 6.234264e-01 6.107522e-01
ENSBTAG00000000510 6.009743e-01 6.935810e-01 8.831320e-01 9.553418e-01 5.666447e-01 6.592130e-01 3.345448e-01 5.843787e-01 4.248705e-01 2.301393e-01 2.713321e-01 5.156922e-01 3.173105e-01 8.406986e-01 4.574817e-01 2.301393e-01 4.237108e-01 6.107522e-01 6.002785e-01 1.936010e-01 7.248383e-01 6.383550e-01 2.713321e-01 9.378281e-01 4.920827e-01 2.713321e-01 3.173105e-01 6.347870e-01 9.013153e-01 5.247764e-01 8.941934e-01 6.730250e-01 2.301393e-01 6.519895e-01 2.301393e-01 4.562717e-01 6.248417e-01 1.095986e-01 5.280405e-01 3.305533e-01 9.800550e-01 7.848532e-01 7.203433e-01 8.618655e-01 7.459380e-01 9.553418e-01 1.095986e-01 8.913093e-02 2.301393e-01 1.615133e-01 1.095986e-01 2.713321e-01 6.093511e-01 7.611279e-01 7.940925e-01 3.451696e-01
ENSBTAG00000000511 6.876840e-01 3.173105e-01 9.617162e-01 2.713321e-01 1.936010e-01 4.248705e-01 5.743312e-02 2.713321e-01 5.110261e-03 1.615133e-01 8.913093e-02 4.550026e-02 5.405378e-01 1.615133e-01 1.095986e-01 3.572884e-02 4.550026e-02 3.173105e-01 1.615133e-01 3.572884e-02 2.301393e-01 6.788741e-01 9.322376e-03 4.666136e-01 9.322376e-03 9.036910e-01 7.733467e-01 6.037607e-01 3.492732e-01 3.572884e-02 1.936010e-01 4.330401e-01 1.935206e-03 8.913093e-02 1.615133e-01 1.936010e-01 4.550026e-02 1.639507e-02 8.913093e-02 1.936010e-01 1.095986e-01 6.220126e-01 8.049082e-01 5.933415e-01 1.615133e-01 5.693561e-01 7.186064e-02 3.216856e-01 5.743312e-02 2.301393e-01 7.186064e-02 3.310505e-01 4.242904e-01 2.713321e-01 9.187567e-01 4.324536e-01
ENSBTAG00000000512 1.095986e-01 1.095986e-01 4.550026e-02 5.743312e-02 1.936010e-01 2.301393e-01 1.095986e-01 1.936010e-01 5.666447e-01 2.144822e-02 4.037177e-01 8.941934e-01 1.000000e+00 6.305165e-01 9.298767e-01 1.095986e-01 3.919978e-01 5.531812e-01 4.071044e-01 1.615133e-01 2.780690e-02 2.713321e-01 6.818059e-01 1.639507e-02 8.913093e-02 7.987231e-01 7.158580e-01 3.992284e-01 3.572884e-02 2.301393e-01 9.668483e-04 9.084451e-01 3.612425e-01 1.336144e-01 8.913093e-02 4.652582e-04 7.856220e-01 1.936010e-01 1.639507e-02 7.186064e-02 5.743312e-02 9.569352e-01 1.095986e-01 7.504849e-01 6.334248e-05 6.262583e-01 5.612405e-01 7.180994e-01 2.780690e-02 5.300039e-01 2.780690e-02 3.182172e-04 2.713321e-01 7.710513e-01 2.780690e-02 2.155995e-04
ENSBTAG00000000517 2.301393e-01 7.186064e-02 1.936010e-01 8.913093e-02 2.144822e-02 5.743312e-02 1.639507e-02 7.061736e-01 2.780690e-02 9.668483e-04 2.144822e-02 6.933948e-03 2.301393e-01 1.615133e-01 2.144822e-02 5.110261e-03 3.572884e-02 3.731627e-03 1.241933e-02 5.110261e-03 6.818059e-01 1.336144e-01 2.144822e-02 1.241933e-02 6.933948e-03 8.913093e-02 8.025873e-01 3.461926e-01 8.831320e-01 4.550026e-02 9.322376e-03 5.110261e-03 1.936010e-01 9.668483e-04 2.144822e-02 2.301393e-01 3.572884e-02 2.301393e-01 4.442715e-01 1.241933e-02 4.550026e-02 1.336144e-01 1.095986e-01 2.713321e-01 2.144822e-02 8.989404e-01 1.936010e-01 3.518536e-01 6.170751e-01 2.713321e-01 3.173105e-01 4.520511e-01 3.216856e-01 5.585477e-01 6.065530e-01 1.639507e-02
ENSBTAG00000000521 5.234737e-01 4.219747e-01 3.697189e-01 3.211975e-01 5.425244e-01 5.313149e-01 8.087802e-01 3.410970e-01 2.713321e-01 1.936010e-01 1.936010e-01 2.713321e-01 2.713321e-01 6.766784e-01 4.225530e-01 4.407069e-01 5.545204e-01 6.570426e-01 2.713321e-01 5.995832e-01 9.808526e-01 1.936010e-01 1.639507e-02 2.713321e-01 2.713321e-01 7.825481e-01 1.336144e-01 7.186064e-02 2.713321e-01 8.913093e-02 5.743312e-02 1.336144e-01 8.913093e-02 3.745408e-01 5.022205e-01 1.615133e-01 8.913093e-02 3.892380e-01 1.615133e-01 1.095986e-01 2.301393e-01 8.894501e-01 9.680931e-01 2.713321e-01 1.336144e-01 5.743312e-02 3.570504e-01 1.936010e-01 3.681203e-01 5.073306e-01 2.301393e-01 5.280405e-01 1.336144e-01 7.398893e-01 9.537486e-01 6.847426e-01
ENSBTAG00000000526 1.615133e-01 3.572884e-02 1.639507e-02 1.095986e-01 2.713321e-01 1.241933e-02 3.173105e-01 7.618899e-01 2.713321e-01 8.913093e-02 1.615133e-01 8.913093e-02 2.713321e-01 3.173105e-01 5.743312e-02 2.780690e-02 1.095986e-01 1.336144e-01 2.780690e-02 5.743312e-02 8.815536e-01 3.173105e-01 8.799757e-01 4.550026e-02 4.271954e-01 9.306715e-01 6.657414e-01 3.875879e-01 1.095986e-01 1.936010e-01 2.301393e-01 1.336144e-01 3.173105e-01 6.933948e-03 1.936010e-01 2.713321e-01 2.301393e-01 2.301393e-01 7.871603e-01 7.771768e-01 7.039454e-01 5.565323e-01 4.348025e-01 9.274926e-01 8.973576e-01 3.919978e-01 4.783245e-01 4.139284e-01 3.207100e-01 3.903405e-01 9.545452e-01 9.513592e-01 6.016703e-01 4.359797e-01 2.301393e-01 5.260808e-01
ENSBTAG00000000527 8.563676e-01 5.182794e-01 7.136190e-01 4.185151e-01 2.713321e-01 8.266500e-01 7.917799e-01 5.720738e-01 7.771768e-01 8.610796e-01 2.713321e-01 1.936010e-01 5.525121e-01 1.336144e-01 9.155824e-01 7.718162e-01 5.954188e-01 5.619146e-01 4.295278e-01 4.635584e-01 1.936010e-01 1.936010e-01 9.968085e-01 4.289440e-01 8.080054e-01 3.173105e-01 5.565323e-01 7.346097e-01 2.301393e-01 7.210918e-01 3.931050e-01 7.725814e-01 1.615133e-01 7.802448e-01 1.936010e-01 7.024614e-01 4.353909e-01 5.912676e-01 3.405901e-01 3.231526e-01 3.173105e-01 3.173105e-01 1.936010e-01 6.100515e-01 5.398763e-01 4.254510e-01 9.298767e-01 5.572037e-01 8.018141e-01 7.331036e-01 2.301393e-01 5.525121e-01 1.936010e-01 9.529521e-01 6.759471e-01 9.561385e-01
ENSBTAG00000000528 6.933948e-03 4.550026e-02 7.186064e-02 6.058544e-01 8.760330e-01 4.105080e-01 3.788593e-01 7.186064e-02 9.864366e-01 5.850659e-01 9.641073e-01 7.879297e-01 1.095986e-01 1.936010e-01 8.913093e-02 2.713321e-01 6.383550e-01 9.856389e-01 2.780690e-02 7.300944e-01 1.936010e-01 3.572884e-02 9.760671e-01 1.615133e-01 1.936010e-01 7.186064e-02 1.336144e-01 5.666447e-01 2.713321e-01 4.550026e-02 1.241933e-02 1.639507e-02 4.099396e-01 1.615133e-01 1.615133e-01 2.780690e-02 4.550026e-02 9.243148e-01 2.144822e-02 1.336144e-01 1.336144e-01 7.429117e-01 1.936010e-01 1.639507e-02 1.095986e-01 3.681203e-01 6.100515e-01 6.933948e-03 6.933948e-03 1.935206e-03 8.913093e-02 3.456809e-01 3.310505e-01 8.913093e-02 3.320465e-01 6.534317e-01
ENSBTAG00000000529 7.039454e-01 3.513365e-01 2.780690e-02 7.186064e-02 9.688904e-01 4.156450e-01 6.319386e-01 1.336144e-01 5.176319e-01 2.301393e-01 6.766784e-01 4.442715e-01 4.933439e-01 7.414000e-01 2.144822e-02 6.326502e-01 1.936010e-01 6.009743e-01 4.242904e-01 8.697311e-01 3.330444e-01 8.555827e-01 6.847426e-01 1.336144e-01 5.823194e-01 1.936010e-01 1.336144e-01 4.814328e-01 9.824480e-01 3.202229e-01 8.913093e-02 5.743312e-02 2.713321e-01 1.936010e-01 7.098928e-01 3.691855e-01 1.639507e-02 5.743312e-02 1.615133e-01 5.254284e-01 3.370552e-01 6.369268e-01 8.056822e-01 1.639507e-02 4.672260e-01 9.936170e-01 1.241933e-02 1.095986e-01 9.322376e-03 9.147890e-01 1.615133e-01 7.565610e-01 6.994967e-01 9.619269e-05 9.668483e-04 3.182172e-04
ENSBTAG00000000532 4.556674e-01 1.095986e-01 1.936010e-01 1.936010e-01 2.301393e-01 1.336144e-01 7.186064e-02 4.550026e-02 3.246241e-01 6.142614e-01 8.913093e-02 3.617687e-01 6.093511e-01 2.301393e-01 2.713321e-01 1.936010e-01 1.095986e-01 3.173105e-01 3.173105e-01 3.628225e-01 5.743312e-02 2.713321e-01 4.556674e-01 1.336144e-01 8.913093e-02 5.743312e-02 5.743312e-02 1.639507e-02 7.186064e-02 4.550026e-02 1.336144e-01 3.681203e-01 5.743312e-02 1.336144e-01 1.615133e-01 1.936010e-01 8.913093e-02 1.936010e-01 4.550026e-02 1.936010e-01 2.713321e-01 5.743312e-02 1.936010e-01 8.602939e-01 1.336144e-01 1.095986e-01 5.247764e-01 6.906302e-01 8.422627e-01 9.688904e-01 8.532290e-01 4.508492e-01 5.485062e-01 1.615133e-01 5.505074e-01 1.095986e-01
ENSBTAG00000000533 5.919586e-01 7.756441e-01 2.155995e-04 1.935206e-03 2.780690e-02 5.110261e-03 3.572884e-02 8.126568e-01 8.913093e-02 1.935206e-03 4.131501e-05 3.572884e-02 4.224909e-06 2.155995e-04 2.699796e-03 6.738585e-04 2.301393e-01 2.699796e-03 5.485062e-01 8.913093e-02 1.374276e-03 1.615133e-01 3.231526e-01 6.933948e-03 3.173105e-01 5.878185e-01 3.173105e-01 4.336271e-01 8.375721e-01 9.840434e-01 2.144822e-02 1.639507e-02 3.799437e-01 1.374276e-03 4.652582e-04 8.913093e-02 4.652582e-04 1.446961e-04 9.619269e-05 3.396535e-07 1.707981e-05 7.186064e-02 1.336144e-01 9.322376e-03 2.144822e-02 8.913093e-02 1.936010e-01 1.992885e-07 4.550026e-02 6.664090e-08 1.241933e-02 4.550026e-02 3.173105e-01 4.336271e-01 7.856220e-01 1.336144e-01
ENSBTAG00000000535 8.173148e-01 7.069169e-01 8.913093e-02 1.639507e-02 3.340442e-01 1.241933e-02 1.936010e-01 5.518435e-01 3.986694e-01 1.336144e-01 6.933948e-03 1.615133e-01 8.305471e-01 3.173105e-01 6.664684e-01 3.173105e-01 2.713321e-01 1.336144e-01 3.718572e-01 3.826631e-01 5.988882e-01 3.925511e-01 7.098928e-01 5.743312e-02 7.186064e-02 6.957972e-01 6.862127e-01 3.713219e-01 6.206001e-01 4.702945e-01 1.095986e-01 3.355475e-01 8.913093e-02 4.260320e-01 5.234737e-01 4.301120e-01 3.572884e-02 1.639507e-02 5.558613e-01 6.269672e-01 9.776622e-01 3.981108e-01 3.572884e-02 7.186064e-02 4.977717e-01 5.720738e-01 4.167916e-01 9.585287e-01 9.084451e-01 3.431295e-01 9.187567e-01 7.695222e-01 9.013153e-01 9.100306e-01 5.254284e-01 6.469524e-01
ENSBTAG00000000536 1.615133e-01 4.550026e-02 3.477307e-01 1.615133e-01 3.173105e-01 5.169850e-01 6.862127e-01 7.151114e-01 1.336144e-01 5.720738e-01 1.336144e-01 7.186064e-02 6.016703e-01 3.405901e-01 3.280743e-01 4.088041e-01 8.383535e-01 6.766784e-01 2.713321e-01 8.010411e-01 3.405901e-01 3.173105e-01 1.615133e-01 9.195505e-01 5.782109e-01 8.049082e-01 1.936010e-01 4.739913e-01 2.713321e-01 4.727573e-01 5.926499e-01 2.713321e-01 8.642238e-01 3.903405e-01 3.892380e-01 1.936010e-01 5.743312e-02 5.754794e-01 5.531812e-01 6.599371e-01 3.799437e-01 1.936010e-01 3.385673e-01 5.743312e-02 3.173105e-01 3.572884e-02 5.995832e-01 3.914449e-01 3.173105e-01 2.713321e-01 4.260320e-01 1.936010e-01 4.550026e-02 1.615133e-01 3.246241e-01 4.889373e-01
ENSBTAG00000000539 7.527617e-01 7.195951e-01 3.783178e-01 8.571526e-01 9.920213e-01 5.905770e-01 6.774100e-01 9.872344e-01 8.227573e-01 5.926499e-01 8.204237e-01 9.593255e-01 9.449896e-01 7.210918e-01 9.235206e-01 7.641772e-01 8.997319e-01 4.727573e-01 8.618655e-01 6.534317e-01 6.577657e-01 5.465087e-01 6.248417e-01 4.721409e-01 8.422627e-01 4.901942e-01 6.462342e-01 4.580873e-01 6.781419e-01 8.430451e-01 5.864415e-01 6.825397e-01 9.864366e-01 8.736689e-01 7.611279e-01 9.577319e-01 7.856220e-01 7.833162e-01 4.219747e-01 9.449896e-01 7.994956e-01 7.527617e-01 5.260808e-01 3.461926e-01 9.944149e-01 7.203433e-01 2.713321e-01 7.687579e-01 7.444244e-01 8.103303e-01 6.737551e-01 9.076525e-01 8.602939e-01 7.596046e-01 7.764104e-01 5.775274e-01
ENSBTAG00000000540 1.615133e-01 5.679996e-01 1.095986e-01 6.825397e-01 6.628367e-01 2.301393e-01 6.333621e-01 9.259036e-01 8.516606e-01 9.856389e-01 3.681203e-01 8.126568e-01 5.947260e-01 9.378281e-01 4.145001e-01 8.736689e-01 6.009743e-01 5.625892e-01 7.871603e-01 9.920213e-01 6.796066e-01 2.713321e-01 4.037177e-01 7.894692e-01 6.269672e-01 9.928191e-01 9.418061e-01 3.617687e-01 9.084451e-01 4.196665e-01 4.733741e-01 3.518536e-01 9.513592e-01 6.810725e-01 7.710513e-01 8.111056e-01 8.791869e-01 8.025873e-01 7.203433e-01 6.397846e-01 7.414000e-01 9.784597e-01 8.313270e-01 9.402147e-01 6.397846e-01 6.628367e-01 3.697189e-01 2.301393e-01 8.913093e-02 1.615133e-01 3.572884e-02 3.173105e-01 3.173105e-01 9.625132e-01 2.713321e-01 5.823194e-01
ENSBTAG00000000542 3.280743e-01 4.652582e-04 1.615133e-01 9.668483e-04 1.446961e-04 1.586656e-06 2.143518e-08 2.961307e-14 5.733031e-07 5.733031e-07 2.669150e-05 2.155995e-04 1.707981e-05 2.780690e-02 3.731627e-03 6.795346e-06 1.374276e-03 3.731627e-03 3.182172e-04 1.935206e-03 1.241933e-02 1.936010e-01 2.699796e-03 7.871603e-01 9.619269e-05 1.615133e-01 3.182172e-04 4.550026e-02 1.639507e-02 1.935206e-03 2.780690e-02 5.451790e-01 6.795346e-06 6.738585e-04 1.586656e-06 9.322376e-03 1.336144e-01 6.334248e-05 3.797912e-08 1.198074e-08 2.143518e-08 8.595084e-01 1.615133e-01 2.669150e-05 2.669150e-05 1.936010e-01 3.731627e-03 4.131501e-05 9.322376e-03 1.586656e-06 2.155995e-04 3.731627e-03 1.639507e-02 2.699796e-03 9.668483e-04 1.935206e-03
ENSBTAG00000000545 4.550026e-02 2.713321e-01 7.186064e-02 8.713059e-01 4.099396e-01 1.336144e-01 1.936010e-01 2.780690e-02 2.713321e-01 8.913093e-02 1.336144e-01 6.541532e-01 1.336144e-01 6.541532e-01 1.095986e-01 1.936010e-01 8.902404e-01 8.235355e-01 5.961119e-01 8.344482e-01 1.936010e-01 8.913093e-02 4.520511e-01 9.664987e-01 7.535210e-01 5.743312e-02 8.913093e-02 5.267336e-01 3.173105e-01 6.913675e-01 6.290957e-01 7.002374e-01 9.155824e-01 6.290957e-01 7.672301e-01 3.173105e-01 9.251092e-01 2.301393e-01 5.105381e-01 5.686777e-01 9.585287e-01 4.965045e-01 7.725814e-01 6.701078e-01 7.725814e-01 7.017198e-01 7.186064e-02 1.241933e-02 7.186064e-02 2.144822e-02 2.780690e-02 1.615133e-01 1.936010e-01 2.713321e-01 1.936010e-01 1.095986e-01
ENSBTAG00000000546 4.348025e-01 3.549659e-01 9.449896e-01 3.290645e-01 2.713321e-01 6.862127e-01 6.943195e-01 7.353632e-01 8.913093e-02 8.002682e-01 6.987562e-01 9.664987e-01 2.713321e-01 5.293491e-01 9.880322e-01 5.189272e-01 6.664684e-01 9.433978e-01 4.490499e-01 7.270893e-01 1.095986e-01 8.469590e-01 7.121277e-01 9.211383e-01 1.936010e-01 1.095986e-01 3.750789e-01 7.391343e-01 9.649044e-01 9.649044e-01 1.615133e-01 4.430815e-01 9.593255e-01 8.870800e-01 8.839214e-01 2.713321e-01 1.095986e-01 1.936010e-01 8.870800e-01 9.521556e-01 7.649400e-01 5.365753e-01 6.170751e-01 6.708367e-01 4.025926e-01 1.095986e-01 2.713321e-01 7.391343e-01 8.579377e-01 5.878185e-01 9.021071e-01 3.270861e-01 2.780690e-02 3.881375e-01 3.713219e-01 4.031549e-01
ENSBTAG00000000548 3.670569e-01 4.133572e-01 9.251092e-01 3.908925e-01 1.095986e-01 1.336144e-01 3.986694e-01 7.979508e-01 9.441937e-01 6.862127e-01 8.305471e-01 8.941934e-01 3.211975e-01 5.768444e-01 2.301393e-01 1.615133e-01 4.920827e-01 1.936010e-01 1.615133e-01 7.186064e-02 8.508767e-01 7.833162e-01 8.918213e-01 5.558613e-01 1.095986e-01 1.936010e-01 1.615133e-01 7.186064e-02 2.301393e-01 5.743312e-02 1.336144e-01 1.336144e-01 1.639507e-02 5.605667e-01 7.603662e-01 6.191891e-01 2.713321e-01 3.173105e-01 4.550026e-02 7.186064e-02 8.913093e-02 7.186064e-02 2.301393e-01 9.633102e-01 3.192501e-01 2.713321e-01 6.333621e-01 4.647792e-01 1.615133e-01 3.285692e-01 7.186064e-02 1.936010e-01 1.336144e-01 4.889373e-01 6.412155e-01 2.301393e-01
ENSBTAG00000000550 1.639507e-02 3.572884e-02 3.572884e-02 5.743312e-02 2.301393e-01 2.780690e-02 1.936010e-01 8.352290e-01 3.572884e-02 2.780690e-02 1.095986e-01 5.743312e-02 9.298767e-01 4.550026e-02 2.301393e-01 3.572884e-02 7.917799e-01 5.743312e-02 2.144822e-02 5.743312e-02 1.095986e-01 5.743312e-02 4.550026e-02 5.743312e-02 2.301393e-01 2.713321e-01 7.186064e-02 2.301393e-01 2.780690e-02 7.186064e-02 1.336144e-01 7.186064e-02 4.550026e-02 4.550026e-02 1.336144e-01 4.550026e-02 2.780690e-02 1.615133e-01 1.095986e-01 4.076705e-01 1.095986e-01 1.336144e-01 7.186064e-02 7.186064e-02 8.913093e-02 1.615133e-01 1.241933e-02 2.780690e-02 3.572884e-02 2.144822e-02 2.780690e-02 3.572884e-02 5.743312e-02 8.352290e-01 2.713321e-01 7.535210e-01
ENSBTAG00000000551 8.477422e-01 3.777768e-01 5.713938e-01 6.657414e-01 3.572884e-02 3.405901e-01 1.336144e-01 8.913093e-02 5.743312e-02 3.280743e-01 9.322376e-03 2.301393e-01 4.550026e-02 1.615133e-01 9.322376e-03 5.743312e-02 6.933948e-03 1.336144e-01 2.780690e-02 4.550026e-02 6.072520e-01 4.870553e-01 2.780690e-02 1.936010e-01 1.615133e-01 5.352578e-01 6.383550e-01 1.615133e-01 5.995832e-01 3.766962e-01 8.823428e-01 8.728811e-01 3.173105e-01 5.720738e-01 2.301393e-01 6.512690e-01 8.913093e-02 9.219323e-01 4.484510e-01 6.276763e-01 2.713321e-01 7.186064e-02 8.913093e-02 9.848411e-01 1.639507e-02 2.780690e-02 8.126568e-01 1.336144e-01 1.615133e-01 5.743312e-02 3.280743e-01 1.336144e-01 5.105381e-01 7.270893e-01 4.277778e-01 1.615133e-01
ENSBTAG00000000555 9.864366e-01 1.615133e-01 2.713321e-01 7.151114e-01 1.936010e-01 6.599371e-01 2.301393e-01 6.943195e-01 4.808102e-01 4.127864e-01 5.968054e-01 1.615133e-01 7.588434e-01 8.532290e-01 8.367909e-01 3.919978e-01 9.744721e-01 6.142614e-01 9.577319e-01 7.573215e-01 1.241933e-02 5.478400e-01 8.913093e-02 7.512436e-01 4.550026e-02 3.173105e-01 5.743312e-02 3.173105e-01 9.322376e-03 2.713321e-01 1.336144e-01 5.073306e-01 4.550026e-02 2.713321e-01 4.808102e-01 1.615133e-01 5.438509e-01 3.231526e-01 5.995832e-01 4.851772e-01 8.289877e-01 4.472546e-01 2.713321e-01 7.459380e-01 1.095986e-01 8.571526e-01 7.840846e-01 5.625892e-01 5.300039e-01 9.433978e-01 7.466952e-01 9.124094e-01 2.301393e-01 7.741123e-01 5.066903e-01 3.644068e-01
ENSBTAG00000000559 4.952390e-01 8.870800e-01 3.528891e-01 6.030636e-01 6.832737e-01 6.693793e-01 6.606615e-01 7.787104e-01 8.336677e-01 6.577657e-01 4.739913e-01 5.727541e-01 6.766784e-01 9.028990e-01 3.799437e-01 9.092378e-01 7.657032e-01 6.832737e-01 1.615133e-01 7.925506e-01 8.328873e-01 9.912234e-01 9.330564e-01 8.399167e-01 8.049082e-01 7.300944e-01 6.906302e-01 3.231526e-01 6.606615e-01 7.061736e-01 7.787104e-01 8.033608e-01 3.456809e-01 8.681570e-01 9.235206e-01 7.933214e-01 8.910308e-01 7.128732e-01 7.180994e-01 8.839214e-01 9.696877e-01 6.093511e-01 4.260320e-01 3.718572e-01 3.315483e-01 7.391343e-01 9.952127e-01 9.856389e-01 3.964380e-01 7.121277e-01 6.128566e-01 1.336144e-01 3.837542e-01 4.156450e-01 7.346097e-01 4.436763e-01
ENSBTAG00000000561 9.322376e-03 1.615133e-01 9.736746e-01 5.871298e-01 2.713321e-01 7.565610e-01 2.301393e-01 1.241933e-02 3.315483e-01 2.713321e-01 1.936010e-01 6.701078e-01 9.619269e-05 2.144822e-02 3.731627e-03 1.095986e-01 5.743312e-02 5.060505e-01 3.729292e-01 3.173105e-01 3.638782e-01 2.144822e-02 6.128566e-01 2.713321e-01 7.186064e-02 7.979508e-01 4.454634e-01 5.131118e-01 7.136190e-01 3.875879e-01 4.248705e-01 3.405901e-01 3.256074e-01 1.615133e-01 3.958813e-01 3.173105e-01 8.196462e-01 7.964069e-01 2.144822e-02 1.936010e-01 2.301393e-01 5.679996e-01 1.095986e-01 9.497665e-01 9.147890e-01 7.527617e-01 8.080054e-01 4.550026e-02 9.585287e-01 1.936010e-01 6.469524e-01 5.646152e-01 5.098958e-01 1.936010e-01 1.615133e-01 1.336144e-01
ENSBTAG00000000562 7.994956e-01 6.312274e-01 6.657414e-01 5.156922e-01 3.843004e-01 2.713321e-01 4.617307e-01 8.305471e-01 5.182794e-01 8.847109e-01 8.618655e-01 4.167916e-01 5.505074e-01 9.752695e-01 2.713321e-01 6.752161e-01 5.398763e-01 7.596046e-01 3.572884e-02 8.981490e-01 6.957972e-01 5.919586e-01 4.783245e-01 9.649044e-01 2.301393e-01 6.928429e-01 8.595084e-01 6.957972e-01 4.330401e-01 7.886993e-01 1.615133e-01 3.173105e-01 5.632641e-01 9.609193e-01 8.438275e-01 2.713321e-01 7.429117e-01 7.863910e-01 7.718162e-01 9.680931e-01 5.679996e-01 5.110261e-03 3.572884e-02 1.336144e-01 3.731627e-03 1.336144e-01 9.633102e-01 7.817801e-01 6.072520e-01 9.028990e-01 5.028578e-01 9.410104e-01 5.954188e-01 5.905770e-01 7.618899e-01 8.446102e-01
ENSBTAG00000000563 2.713321e-01 2.301393e-01 3.734659e-01 2.713321e-01 5.743312e-02 1.936010e-01 1.095986e-01 3.794013e-01 3.173105e-01 3.549659e-01 4.260320e-01 1.374276e-03 3.446589e-01 8.587230e-01 7.917799e-01 6.469524e-01 7.076605e-01 4.550026e-02 3.731627e-03 NA 3.370552e-01 3.644068e-01 5.743312e-02 3.173105e-01 1.095986e-01 4.271954e-01 7.032032e-01 1.936010e-01 3.207100e-01 4.550026e-02 7.186064e-02 1.374276e-03 4.550026e-02 1.095986e-01 8.367909e-01 5.743312e-02 2.301393e-01 1.615133e-01 1.615133e-01 2.301393e-01 1.095986e-01 6.570426e-01 5.319711e-01 5.743312e-02 6.412155e-01 4.550026e-02 4.914528e-01 6.491092e-01 7.414000e-01 5.352578e-01 6.928429e-01 4.025926e-01 5.743312e-02 1.936010e-01 8.913093e-02 1.615133e-01
ENSBTAG00000000565 5.195754e-01 1.615133e-01 7.436679e-01 2.301393e-01 8.375721e-01 1.241933e-02 4.324536e-01 7.186064e-02 6.933948e-03 7.825481e-01 1.615133e-01 3.572884e-02 2.669150e-05 6.738585e-04 3.572884e-02 8.485256e-01 2.713321e-01 2.780690e-02 8.375721e-01 8.516606e-01 2.780690e-02 1.095986e-01 1.615133e-01 7.186064e-02 3.280743e-01 7.002374e-01 5.743312e-02 3.572884e-02 1.935206e-03 1.241933e-02 6.933948e-03 4.550026e-02 7.186064e-02 1.095986e-01 3.815739e-01 5.110261e-03 9.346467e-01 7.186064e-02 1.241933e-02 6.100515e-01 2.713321e-01 5.137563e-01 1.936010e-01 9.322376e-03 6.933948e-03 1.095986e-01 1.615133e-01 6.354999e-01 1.936010e-01 3.173105e-01 1.936010e-01 1.936010e-01 5.131118e-01 5.124678e-01 1.936010e-01 5.743312e-02
ENSBTAG00000000566 6.419315e-01 7.186064e-02 1.639507e-02 5.110261e-03 2.699796e-03 6.933948e-03 3.572884e-02 1.374276e-03 1.374276e-03 2.699796e-03 2.699796e-03 9.322376e-03 2.144822e-02 1.936010e-01 3.731627e-03 9.322376e-03 1.241933e-02 4.666136e-01 1.374276e-03 3.731627e-03 1.639507e-02 3.572884e-02 2.699796e-03 1.336144e-01 4.550026e-02 5.612405e-01 2.780690e-02 8.689440e-01 6.312274e-01 1.095986e-01 5.743312e-02 1.241933e-02 4.550026e-02 6.933948e-03 6.933948e-03 1.936010e-01 2.144822e-02 1.241933e-02 1.374276e-03 5.110261e-03 1.241933e-02 1.336144e-01 4.179402e-01 7.186064e-02 5.372347e-01 1.336144e-01 8.913093e-02 1.336144e-01 8.913093e-02 4.550026e-02 4.550026e-02 7.186064e-02 4.550026e-02 1.639507e-02 1.936010e-01 1.639507e-02
ENSBTAG00000000569 3.591426e-01 6.051562e-01 3.182172e-04 1.446961e-04 9.944149e-01 3.182172e-04 1.095986e-01 1.374276e-03 8.913093e-02 2.780690e-02 1.615133e-01 5.743312e-02 1.936010e-01 1.336144e-01 8.913093e-02 2.301393e-01 1.936010e-01 3.173105e-01 3.375587e-01 3.310505e-01 6.884201e-01 3.173105e-01 4.715250e-01 3.182172e-04 5.743312e-02 5.743312e-02 2.699796e-03 2.144822e-02 7.186064e-02 4.550026e-02 2.780690e-02 2.699796e-03 1.615133e-01 9.619269e-05 9.322376e-03 5.646152e-01 2.144822e-02 3.572884e-02 3.731627e-03 3.182172e-04 6.334248e-05 9.601224e-01 4.801881e-01 7.956352e-01 5.743312e-02 4.958715e-01 1.336144e-01 2.780690e-02 3.572884e-02 2.301393e-01 2.144822e-02 5.743312e-02 8.913093e-02 8.760330e-01 6.759471e-01 6.455162e-01
ENSBTAG00000000570 1.336144e-01 1.639507e-02 6.142614e-01 8.041344e-01 8.430451e-01 3.837542e-01 5.066903e-01 4.550026e-02 3.723929e-01 9.609193e-01 1.936010e-01 6.737551e-01 5.398763e-01 7.979508e-01 9.601224e-01 5.326276e-01 8.913093e-02 5.034955e-01 7.527617e-01 9.266980e-01 1.374276e-03 1.639507e-02 5.743312e-02 2.301393e-01 9.378281e-01 3.718572e-01 6.555972e-01 7.346097e-01 1.241933e-02 8.934026e-01 4.208197e-01 3.497883e-01 4.845520e-01 2.780690e-02 1.615133e-01 1.639507e-02 6.198944e-01 6.876840e-01 1.936010e-01 2.713321e-01 1.615133e-01 8.902404e-01 2.301393e-01 6.862127e-01 5.693561e-01 6.086510e-01 5.086123e-01 6.933948e-03 1.639507e-02 2.699796e-03 2.155995e-04 5.110261e-03 1.374276e-03 7.186064e-02 6.933948e-03 3.173105e-01
ENSBTAG00000000571 7.414000e-01 6.534317e-01 9.649044e-01 3.665259e-01 1.936010e-01 7.414000e-01 2.301393e-01 1.936010e-01 2.713321e-01 9.888300e-01 5.905770e-01 6.206001e-01 7.076605e-01 5.743312e-02 8.831320e-01 6.898932e-01 8.180918e-01 8.274291e-01 4.702945e-01 5.445148e-01 1.095986e-01 6.498288e-01 6.390696e-01 3.173105e-01 1.615133e-01 1.936010e-01 7.186064e-02 9.816503e-01 5.073306e-01 1.336144e-01 2.301393e-01 3.848471e-01 3.986694e-01 1.336144e-01 1.336144e-01 3.549659e-01 1.336144e-01 8.913093e-02 9.410104e-01 5.743312e-02 7.186064e-02 3.794013e-01 7.136190e-01 7.186064e-02 1.095986e-01 5.163384e-01 2.713321e-01 1.615133e-01 1.336144e-01 4.283607e-01 8.913093e-02 1.615133e-01 8.002682e-01 1.336144e-01 9.171693e-01 1.936010e-01
ENSBTAG00000000575 3.572884e-02 3.572884e-02 8.913093e-02 1.241933e-02 3.572884e-02 2.713321e-01 1.374276e-03 3.731627e-03 6.738585e-04 1.374276e-03 4.611223e-01 5.743312e-02 4.652582e-04 6.933948e-03 4.864288e-01 8.913093e-02 7.046879e-01 6.840080e-01 9.712824e-01 2.713321e-01 1.935206e-03 4.550026e-02 8.913093e-02 1.241933e-02 2.144822e-02 4.508492e-01 2.713321e-01 1.936010e-01 2.301393e-01 4.556674e-01 7.626521e-01 4.777041e-01 5.782109e-01 4.131501e-05 1.935206e-03 5.743312e-02 2.301393e-01 2.713321e-01 1.935206e-03 1.095986e-01 4.550026e-02 4.808102e-01 1.936010e-01 4.550026e-02 2.301393e-01 3.731627e-03 3.173105e-01 1.615133e-01 9.441937e-01 8.913093e-02 2.301393e-01 7.186064e-02 4.550026e-02 4.550026e-02 7.512436e-01 8.227573e-01
ENSBTAG00000000578 8.111056e-01 8.180918e-01 5.743312e-02 1.615133e-01 5.743312e-02 6.933948e-03 8.913093e-02 2.780690e-02 3.997880e-01 8.913093e-02 1.095986e-01 9.561385e-01 3.173105e-01 5.041336e-01 1.615133e-01 1.615133e-01 1.936010e-01 2.713321e-01 7.186064e-02 7.186064e-02 5.743312e-02 3.173105e-01 9.322376e-03 3.986694e-01 2.780690e-02 3.572884e-02 1.336144e-01 7.979508e-01 4.377490e-01 8.705184e-01 2.301393e-01 2.713321e-01 4.550026e-02 7.550405e-01 9.322376e-03 6.433644e-01 9.609193e-01 4.550026e-02 3.513365e-01 4.538572e-01 8.352290e-01 2.713321e-01 8.941934e-01 7.084043e-01 3.756175e-01 4.065388e-01 4.496492e-01 8.913093e-02 4.353909e-01 7.106375e-01 9.928191e-01 6.440813e-01 5.234737e-01 7.186064e-02 3.572884e-02 4.550026e-02
ENSBTAG00000000579 4.088041e-01 2.713321e-01 5.592203e-01 1.336144e-01 5.511752e-01 3.875879e-01 4.702945e-01 1.095986e-01 3.173105e-01 1.936010e-01 1.936010e-01 6.319386e-01 1.615133e-01 6.283859e-01 3.395777e-01 2.713321e-01 8.188689e-01 2.144822e-02 5.850659e-01 5.110261e-03 6.390696e-01 9.904256e-01 5.743312e-02 7.017198e-01 5.073306e-01 7.779435e-01 9.585287e-01 8.910308e-01 6.987562e-01 8.103303e-01 8.493091e-01 9.872344e-01 5.871298e-01 8.002682e-01 8.469590e-01 7.346097e-01 2.713321e-01 1.936010e-01 1.095986e-01 1.336144e-01 3.360496e-01 4.424872e-01 7.634145e-01 4.623395e-01 8.243139e-01 3.734659e-01 6.170751e-01 5.878185e-01 8.344482e-01 3.986694e-01 8.910308e-01 8.540135e-01 7.641772e-01 9.322376e-03 7.186064e-02 2.699796e-03
ENSBTAG00000000581 1.615133e-01 9.322614e-01 4.173657e-01 7.971788e-01 8.913093e-02 8.095551e-01 1.639507e-02 4.156450e-01 1.936010e-01 5.221726e-01 3.173105e-01 8.807646e-01 3.750789e-01 1.615133e-01 7.964069e-01 9.760671e-01 3.477307e-01 1.095986e-01 1.639507e-02 2.713321e-01 7.910095e-01 7.398893e-01 9.021071e-01 7.151114e-01 5.215227e-01 2.301393e-01 1.936010e-01 2.713321e-01 7.756441e-01 2.713321e-01 5.761617e-01 1.936010e-01 7.787104e-01 6.987562e-01 4.389308e-01 9.426019e-01 9.147890e-01 6.213062e-01 2.713321e-01 3.794013e-01 6.933948e-03 4.641686e-01 4.550026e-02 3.586189e-01 5.933415e-01 5.445148e-01 2.713321e-01 1.639507e-02 2.301393e-01 8.913093e-02 9.872344e-01 9.641073e-01 8.689440e-01 1.639507e-02 6.738585e-04 2.144822e-02
ENSBTAG00000000586 2.780690e-02 2.780690e-02 3.572884e-02 2.301393e-01 9.322376e-03 8.902404e-01 4.550026e-02 5.545204e-01 1.936010e-01 5.743312e-02 1.615133e-01 4.460600e-01 3.649359e-01 6.933948e-03 4.550026e-02 1.615133e-01 7.186064e-02 6.693793e-01 1.095986e-01 3.340442e-01 1.336144e-01 1.639507e-02 8.367909e-01 2.144822e-02 1.374276e-03 5.743312e-02 6.933948e-03 6.715658e-01 2.713321e-01 3.731627e-03 4.550026e-02 3.572884e-02 1.336144e-01 1.241933e-02 5.743312e-02 2.780690e-02 3.173105e-01 9.338515e-01 9.147890e-01 8.913093e-02 1.336144e-01 2.699796e-03 5.110261e-03 9.322376e-03 1.935206e-03 7.512436e-01 4.550026e-02 2.780690e-02 2.144822e-02 2.144822e-02 2.144822e-02 1.639507e-02 2.144822e-02 4.009084e-01 6.326502e-01 2.301393e-01
ENSBTAG00000000588 1.095986e-01 1.615133e-01 5.802634e-01 6.476710e-01 7.497265e-01 3.173105e-01 5.405378e-01 3.173105e-01 3.173105e-01 6.016703e-01 6.390696e-01 6.100515e-01 8.618655e-01 5.098958e-01 4.213970e-01 6.093511e-01 4.312819e-01 1.615133e-01 8.913093e-02 3.380628e-01 3.173105e-01 4.593000e-01 6.701078e-01 4.660017e-01 9.481740e-01 8.913093e-02 2.301393e-01 6.390696e-01 1.615133e-01 7.748781e-01 8.587230e-01 7.771768e-01 6.248417e-01 6.701078e-01 8.072308e-01 3.815739e-01 4.826792e-01 8.760330e-01 3.370552e-01 3.280743e-01 4.958715e-01 5.891970e-01 9.306715e-01 3.586189e-01 4.065388e-01 2.301393e-01 7.580823e-01 6.921050e-01 6.390696e-01 5.451790e-01 5.234737e-01 2.713321e-01 5.195754e-01 9.465817e-01 1.000000e+00 1.000000e+00
ENSBTAG00000000590 2.144822e-02 2.699796e-03 1.336144e-01 3.731627e-03 4.652582e-04 5.110261e-03 6.795346e-06 1.336144e-01 6.738585e-04 1.586656e-06 8.913093e-02 9.322376e-03 9.668483e-04 4.652582e-04 9.668483e-04 3.182172e-04 6.933948e-03 1.241933e-02 4.550026e-02 2.155995e-04 9.583666e-07 5.743312e-02 5.809484e-01 2.144822e-02 3.182172e-04 2.780690e-02 2.780690e-02 3.572884e-02 2.144822e-02 1.936010e-01 1.936010e-01 7.240884e-01 6.206001e-01 1.082509e-05 5.733031e-07 5.110261e-03 1.336144e-01 6.957972e-01 6.065530e-01 5.182794e-01 9.585287e-01 1.615133e-01 1.336144e-01 7.186064e-02 3.182172e-04 7.436679e-01 1.241933e-02 4.550026e-02 3.731627e-03 9.322376e-03 5.110261e-03 4.131501e-05 2.144822e-02 5.110261e-03 5.445148e-01 6.693793e-01
ENSBTAG00000000593 7.429117e-01 5.700350e-01 5.788947e-01 8.989404e-01 2.301393e-01 9.108234e-01 7.535210e-01 6.679232e-01 1.095986e-01 4.260320e-01 9.203443e-01 8.305471e-01 6.476710e-01 9.418061e-01 3.826631e-01 6.404999e-01 8.902404e-01 6.290957e-01 6.065530e-01 7.429117e-01 5.940336e-01 6.276763e-01 4.145001e-01 3.173105e-01 5.267336e-01 7.771768e-01 8.383535e-01 6.803394e-01 5.124678e-01 6.987562e-01 4.684520e-01 1.336144e-01 1.615133e-01 8.878699e-01 5.352578e-01 7.046879e-01 6.577657e-01 7.436679e-01 2.301393e-01 3.734659e-01 5.693561e-01 8.705184e-01 8.602939e-01 4.526527e-01 9.840434e-01 5.612405e-01 7.186064e-02 7.933214e-01 5.775274e-01 7.338565e-01 3.607168e-01 5.405378e-01 3.173105e-01 5.802634e-01 8.689440e-01 3.173105e-01
ENSBTAG00000000595 4.927131e-01 8.902404e-01 2.301393e-01 1.936010e-01 3.451696e-01 7.186064e-02 2.713321e-01 1.374276e-03 7.195951e-01 8.913093e-02 2.144822e-02 2.713321e-01 9.816503e-01 3.335440e-01 NA 6.412155e-01 8.913093e-02 1.639507e-02 4.173657e-01 2.144822e-02 3.859420e-01 3.837542e-01 1.374276e-03 4.939752e-01 5.169850e-01 2.780690e-02 2.699796e-03 6.933948e-03 3.280743e-01 1.336144e-01 7.917799e-01 4.586934e-01 7.186064e-02 5.652913e-01 2.713321e-01 1.615133e-01 8.823428e-01 4.908233e-01 4.550636e-01 8.602939e-01 9.649044e-01 8.002682e-01 2.699796e-03 1.095986e-01 4.401144e-01 3.731627e-03 4.088041e-01 7.657032e-01 2.780690e-02 5.110261e-03 3.617687e-01 3.340442e-01 5.743312e-02 4.550026e-02 6.376407e-01 4.110769e-01
ENSBTAG00000000597 9.824480e-01 3.897890e-01 8.913093e-02 3.173105e-01 7.076605e-01 9.489702e-01 6.832737e-01 6.933948e-03 2.301393e-01 4.550026e-02 2.713321e-01 3.173105e-01 7.444244e-01 8.025873e-01 1.936010e-01 4.952390e-01 4.088041e-01 1.095986e-01 2.301393e-01 3.492732e-01 3.405901e-01 4.789453e-01 8.111056e-01 3.182172e-04 1.936010e-01 6.796066e-01 6.404999e-01 4.407069e-01 6.730250e-01 7.186064e-02 2.144822e-02 5.743312e-02 6.248417e-01 8.913093e-02 8.791869e-01 3.385673e-01 8.913093e-02 4.550026e-02 8.103303e-01 7.173520e-01 6.476710e-01 3.799437e-01 4.237108e-01 5.954188e-01 3.360496e-01 8.913093e-02 7.879297e-01 3.492732e-01 2.301393e-01 7.186064e-02 3.572884e-02 3.731627e-03 2.144822e-02 3.572884e-02 2.144822e-02 5.743312e-02
ENSBTAG00000000598 7.964069e-01 8.981490e-01 4.395224e-01 1.936010e-01 1.936010e-01 3.843004e-01 1.936010e-01 3.892380e-01 5.713938e-01 3.903405e-01 7.186064e-02 7.596046e-01 6.650148e-01 4.795665e-01 4.003479e-01 6.810725e-01 2.713321e-01 3.681203e-01 8.783983e-01 5.195754e-01 3.826631e-01 9.068601e-01 5.131118e-01 7.718162e-01 2.713321e-01 9.211383e-01 9.529521e-01 1.615133e-01 6.737551e-01 8.910308e-01 9.960106e-01 6.621113e-01 3.508200e-01 3.580956e-01 2.713321e-01 5.034955e-01 4.550636e-01 1.936010e-01 3.675883e-01 4.733741e-01 6.972761e-01 3.633501e-01 1.936010e-01 7.886993e-01 5.743312e-02 3.969951e-01 1.615133e-01 4.550026e-02 7.186064e-02 3.572884e-02 1.639507e-02 2.780690e-02 8.913093e-02 3.285692e-01 5.632641e-01 4.641686e-01
ENSBTAG00000000599 6.737551e-01 3.740031e-01 7.121277e-01 9.330564e-01 4.883096e-01 8.642238e-01 5.891970e-01 7.024614e-01 1.336144e-01 8.414806e-01 6.519895e-01 3.572884e-02 4.739913e-01 7.017198e-01 2.301393e-01 8.219793e-01 4.093716e-01 6.462342e-01 8.913093e-02 9.601224e-01 NA 7.512436e-01 9.362373e-01 6.657414e-01 3.241331e-01 9.816503e-01 9.864366e-01 6.519895e-01 7.444244e-01 8.855005e-01 4.544602e-01 8.957753e-01 8.422627e-01 6.766784e-01 4.599070e-01 7.848532e-01 7.940925e-01 8.823428e-01 4.430815e-01 4.927131e-01 6.584892e-01 9.561385e-01 7.596046e-01 5.585477e-01 8.913093e-02 5.195754e-01 1.936010e-01 9.668483e-04 9.322376e-03 6.933948e-03 4.550026e-02 4.550026e-02 7.459380e-01 3.380628e-01 8.610796e-01 7.840846e-01
ENSBTAG00000000601 1.336144e-01 2.144822e-02 6.426477e-01 6.065530e-01 8.360099e-01 8.752448e-01 8.360099e-01 9.505628e-01 3.729292e-01 4.946068e-01 1.615133e-01 4.550026e-02 5.260808e-01 4.833030e-01 6.613863e-01 1.936010e-01 1.936010e-01 2.780690e-02 1.936010e-01 2.780690e-02 4.550026e-02 8.913093e-02 2.144822e-02 7.315985e-01 5.743312e-02 8.165380e-01 2.144822e-02 2.780690e-02 1.336144e-01 1.615133e-01 2.780690e-02 8.913093e-02 6.121548e-01 1.336144e-01 2.780690e-02 3.572884e-02 2.713321e-01 3.513365e-01 4.739913e-01 8.913093e-02 8.913093e-02 1.336144e-01 1.095986e-01 2.301393e-01 7.186064e-02 8.142087e-01 4.508492e-01 3.815739e-01 9.402147e-01 5.505074e-01 7.649400e-01 2.144822e-02 3.843004e-01 5.743312e-02 7.186064e-02 5.110261e-03
ENSBTAG00000000602 4.162181e-01 2.713321e-01 7.848532e-01 5.850659e-01 9.433978e-01 7.634145e-01 9.211383e-01 6.505487e-01 6.044583e-01 6.086510e-01 6.198944e-01 8.204237e-01 6.752161e-01 4.952390e-01 3.487586e-01 3.560072e-01 8.235355e-01 2.301393e-01 5.585477e-01 6.107522e-01 6.891565e-01 8.064564e-01 5.981936e-01 5.743312e-02 6.965365e-01 9.108234e-01 8.913093e-02 9.920213e-01 7.948638e-01 4.318675e-01 3.221741e-01 3.670569e-01 8.555827e-01 1.336144e-01 6.555972e-01 8.250924e-01 5.418618e-01 8.297673e-01 1.615133e-01 3.173105e-01 8.134327e-01 3.821183e-01 4.150723e-01 9.418061e-01 7.113825e-01 3.173105e-01 5.768444e-01 1.095986e-01 1.336144e-01 5.332845e-01 1.936010e-01 1.615133e-01 1.615133e-01 3.572884e-02 9.768646e-01 7.186064e-02
ENSBTAG00000000603 1.936010e-01 3.405901e-01 7.933214e-01 6.752161e-01 2.713321e-01 7.695222e-01 5.743312e-02 1.336144e-01 8.002682e-01 9.449896e-01 9.219323e-01 3.390722e-01 4.208197e-01 6.298059e-01 2.301393e-01 4.213970e-01 2.301393e-01 1.936010e-01 5.485062e-01 2.713321e-01 9.593255e-01 4.071044e-01 6.326502e-01 4.777041e-01 1.936010e-01 1.936010e-01 1.095986e-01 9.426019e-01 7.558006e-01 1.936010e-01 7.186064e-02 7.225896e-01 8.855005e-01 3.173105e-01 8.913093e-02 8.831320e-01 7.971788e-01 6.715658e-01 5.974993e-01 1.336144e-01 2.713321e-01 1.936010e-01 1.095986e-01 5.743312e-02 7.315985e-01 2.144822e-02 4.653902e-01 1.936010e-01 3.580956e-01 3.591426e-01 6.206001e-01 3.644068e-01 7.186064e-02 9.322376e-03 5.743312e-02 9.322376e-03
ENSBTAG00000000604 8.965664e-01 4.082371e-01 9.545452e-01 6.121548e-01 4.254510e-01 4.336271e-01 1.615133e-01 3.702528e-01 2.713321e-01 2.713321e-01 8.913093e-02 6.505487e-01 6.519895e-01 2.301393e-01 7.733467e-01 2.713321e-01 4.702945e-01 7.248383e-01 5.700350e-01 6.170751e-01 2.301393e-01 6.570426e-01 1.615133e-01 8.111056e-01 3.241331e-01 5.857535e-01 4.162181e-01 3.173105e-01 6.170751e-01 3.441486e-01 7.459380e-01 6.065530e-01 3.173105e-01 8.142087e-01 5.816337e-01 5.398763e-01 2.301393e-01 1.095986e-01 6.376407e-01 7.994956e-01 6.072520e-01 9.800550e-01 3.969951e-01 6.628367e-01 5.260808e-01 2.301393e-01 1.336144e-01 1.936010e-01 5.743312e-02 8.913093e-02 7.186064e-02 3.572884e-02 2.780690e-02 1.615133e-01 7.106375e-01 7.748781e-01
ENSBTAG00000000605 4.550026e-02 3.572884e-02 3.446589e-01 7.186064e-02 4.550026e-02 4.336271e-01 2.301393e-01 3.446589e-01 1.936010e-01 4.242904e-01 7.710513e-01 8.957753e-01 1.639507e-02 1.241933e-02 1.095986e-01 5.743312e-02 3.508200e-01 1.936010e-01 3.173105e-01 2.301393e-01 2.301393e-01 1.615133e-01 8.344482e-01 4.727573e-01 1.936010e-01 6.933948e-03 6.933948e-03 2.144822e-02 2.780690e-02 1.615133e-01 2.713321e-01 5.431875e-01 7.091484e-01 9.936170e-01 3.173105e-01 1.241933e-02 5.871298e-01 1.639507e-02 2.301393e-01 1.095986e-01 8.697311e-01 1.615133e-01 6.854775e-01 2.713321e-01 3.416044e-01 6.965365e-01 3.622954e-01 1.336144e-01 8.913093e-02 2.301393e-01 2.301393e-01 2.780690e-02 1.615133e-01 2.144822e-02 8.913093e-02 5.743312e-02
ENSBTAG00000000607 2.713321e-01 5.293491e-01 5.176319e-01 5.795788e-01 5.857535e-01 5.176319e-01 8.352290e-01 2.301393e-01 2.713321e-01 3.826631e-01 2.301393e-01 7.497265e-01 8.626514e-01 4.031549e-01 6.312274e-01 7.338565e-01 5.585477e-01 8.626514e-01 2.713321e-01 2.713321e-01 5.592203e-01 6.642884e-01 4.093716e-01 8.839214e-01 7.128732e-01 1.095986e-01 1.336144e-01 1.095986e-01 3.560072e-01 1.936010e-01 6.476710e-01 NA 3.607168e-01 7.573215e-01 2.301393e-01 2.713321e-01 7.925506e-01 7.308463e-01 7.459380e-01 6.613863e-01 5.169850e-01 2.144822e-02 2.144822e-02 5.743312e-02 8.913093e-02 1.336144e-01 9.036910e-01 9.712824e-01 1.936010e-01 8.477422e-01 6.390696e-01 2.301393e-01 4.908233e-01 4.702945e-01 9.021071e-01 4.248705e-01
ENSBTAG00000000608 4.116463e-01 4.580873e-01 6.584892e-01 5.531812e-01 5.086123e-01 5.592203e-01 4.586934e-01 5.871298e-01 7.512436e-01 7.910095e-01 8.913093e-02 3.192501e-01 7.315985e-01 9.569352e-01 3.173105e-01 7.971788e-01 1.615133e-01 4.851772e-01 4.383397e-01 8.149850e-01 5.137563e-01 4.020307e-01 6.708367e-01 8.344482e-01 9.744721e-01 4.952390e-01 5.707142e-01 5.625892e-01 4.260320e-01 8.041344e-01 8.610796e-01 4.684520e-01 6.319386e-01 7.603662e-01 4.389308e-01 4.538572e-01 7.315985e-01 8.965664e-01 8.744568e-01 7.987231e-01 7.725814e-01 7.121277e-01 6.505487e-01 7.987231e-01 8.532290e-01 5.632641e-01 4.105080e-01 7.810124e-01 5.933415e-01 8.571526e-01 5.836919e-01 9.227264e-01 5.734349e-01 7.368709e-01 8.602939e-01 7.361169e-01
ENSBTAG00000000613 9.760671e-01 8.783983e-01 4.502490e-01 4.965045e-01 7.833162e-01 6.534317e-01 2.713321e-01 8.839214e-01 5.734349e-01 6.759471e-01 3.431295e-01 2.713321e-01 8.430451e-01 9.410104e-01 3.400836e-01 9.259036e-01 7.414000e-01 5.836919e-01 1.936010e-01 5.686777e-01 3.575728e-01 5.741160e-01 6.276763e-01 3.925511e-01 6.722953e-01 2.301393e-01 2.713321e-01 3.315483e-01 4.277778e-01 2.301393e-01 4.395224e-01 9.021071e-01 5.458436e-01 2.713321e-01 7.444244e-01 2.301393e-01 2.713321e-01 2.301393e-01 8.274291e-01 8.547980e-01 5.878185e-01 8.064564e-01 5.585477e-01 1.615133e-01 7.695222e-01 4.031549e-01 5.605667e-01 7.346097e-01 8.250924e-01 8.500928e-01 5.871298e-01 3.173105e-01 5.411996e-01 2.301393e-01 3.821183e-01 2.713321e-01
ENSBTAG00000000616 2.713321e-01 5.551906e-01 6.950582e-01 4.764648e-01 2.713321e-01 8.469590e-01 1.095986e-01 6.613863e-01 9.489702e-01 7.293427e-01 8.642238e-01 4.048447e-01 3.221741e-01 8.642238e-01 8.681570e-01 9.219323e-01 8.508767e-01 8.913093e-02 9.960106e-01 1.615133e-01 1.936010e-01 1.336144e-01 4.389308e-01 3.523711e-01 1.615133e-01 8.768213e-01 6.693793e-01 5.124678e-01 5.565323e-01 3.290645e-01 1.336144e-01 3.320465e-01 5.585477e-01 9.960106e-01 1.095986e-01 3.975527e-01 4.889373e-01 7.482104e-01 1.936010e-01 8.913093e-02 2.301393e-01 5.280405e-01 3.461926e-01 9.593255e-01 7.733467e-01 7.933214e-01 8.815536e-01 5.015837e-01 9.060677e-01 7.293427e-01 7.733467e-01 4.984060e-01 7.039454e-01 6.455162e-01 7.657032e-01 7.741123e-01
ENSBTAG00000000621 5.707142e-01 5.418618e-01 8.103303e-01 6.262583e-01 4.690657e-01 4.952390e-01 3.953251e-01 8.165380e-01 4.208197e-01 4.580873e-01 2.713321e-01 8.705184e-01 9.696877e-01 6.972761e-01 2.301393e-01 3.295603e-01 4.789453e-01 2.713321e-01 2.301393e-01 6.037607e-01 5.871298e-01 8.453929e-01 2.301393e-01 5.392153e-01 4.306967e-01 5.485062e-01 8.103303e-01 3.241331e-01 7.987231e-01 7.535210e-01 4.702945e-01 4.672260e-01 4.739913e-01 4.833030e-01 5.313149e-01 7.240884e-01 4.031549e-01 3.173105e-01 7.817801e-01 4.901942e-01 6.037607e-01 4.318675e-01 6.426477e-01 8.913093e-02 1.095986e-01 2.301393e-01 2.713321e-01 5.079712e-01 7.764104e-01 8.602939e-01 5.830054e-01 4.727573e-01 6.107522e-01 3.472176e-01 5.545204e-01 2.301393e-01
ENSBTAG00000000622 9.322376e-03 3.570504e-01 2.144822e-02 7.779435e-01 5.392153e-01 1.615133e-01 7.024614e-01 3.426206e-01 8.847109e-01 7.840846e-01 3.670569e-01 9.187567e-01 7.956352e-01 7.771768e-01 8.973576e-01 6.701078e-01 5.878185e-01 5.445148e-01 8.056822e-01 3.644068e-01 2.713321e-01 7.186064e-02 7.848532e-01 3.572884e-02 9.306715e-01 7.186064e-02 1.639507e-02 1.639507e-02 8.913093e-02 2.144822e-02 6.933948e-03 1.615133e-01 7.338565e-01 5.625892e-01 2.713321e-01 5.228229e-01 9.227264e-01 6.884201e-01 6.433644e-01 8.477422e-01 7.664665e-01 9.092378e-01 8.002682e-01 3.197363e-01 6.369268e-01 8.367909e-01 2.713321e-01 2.713321e-01 9.457856e-01 6.921050e-01 5.619146e-01 6.592130e-01 6.664684e-01 2.713321e-01 8.157614e-01 3.772363e-01
ENSBTAG00000000623 7.186064e-02 5.612405e-01 3.380628e-01 9.076525e-01 5.933415e-01 3.173105e-01 8.056822e-01 8.258712e-01 9.044831e-01 8.736689e-01 7.573215e-01 6.722953e-01 9.219323e-01 9.537486e-01 7.195951e-01 9.936170e-01 6.455162e-01 6.305165e-01 8.705184e-01 9.824480e-01 6.170751e-01 7.833162e-01 8.886600e-01 4.550026e-02 1.000000e+00 2.301393e-01 7.186064e-02 4.185151e-01 4.359797e-01 2.301393e-01 7.186064e-02 5.306592e-01 7.263387e-01 8.870800e-01 3.390722e-01 7.771768e-01 7.817801e-01 8.934026e-01 1.936010e-01 1.936010e-01 4.946068e-01 5.306592e-01 4.219747e-01 1.615133e-01 8.618655e-01 8.157614e-01 2.713321e-01 3.815739e-01 1.336144e-01 9.537486e-01 1.615133e-01 4.301120e-01 4.629487e-01 9.322614e-01 9.593255e-01 9.155824e-01
ENSBTAG00000000625 1.615133e-01 5.306592e-01 NA 6.276763e-01 3.345448e-01 3.729292e-01 2.301393e-01 7.725814e-01 9.028990e-01 9.116163e-01 8.508767e-01 9.808526e-01 2.713321e-01 9.426019e-01 6.774100e-01 8.018141e-01 4.122161e-01 6.340744e-01 9.076525e-01 8.949843e-01 5.775274e-01 6.840080e-01 3.461926e-01 3.686527e-01 9.904256e-01 5.451790e-01 8.626514e-01 5.339419e-01 9.433978e-01 6.803394e-01 9.577319e-01 7.285913e-01 1.615133e-01 8.430451e-01 4.568765e-01 3.853943e-01 5.445148e-01 1.336144e-01 7.756441e-01 2.713321e-01 8.934026e-01 4.550026e-02 7.069169e-01 5.625892e-01 9.251092e-01 5.365753e-01 8.142087e-01 3.931050e-01 5.300039e-01 4.783245e-01 5.260808e-01 7.024614e-01 5.619146e-01 4.721409e-01 8.913093e-02 5.761617e-01
ENSBTAG00000000626 9.912234e-01 2.713321e-01 5.359164e-01 7.391343e-01 8.965664e-01 9.171693e-01 7.338565e-01 4.733741e-01 6.534317e-01 1.639507e-02 5.743312e-02 9.728772e-01 5.954188e-01 1.336144e-01 1.615133e-01 1.936010e-01 5.471741e-01 5.743312e-02 1.936010e-01 2.780690e-02 1.000000e+00 9.068601e-01 1.615133e-01 4.076705e-01 7.186064e-02 6.650148e-01 2.713321e-01 1.936010e-01 2.713321e-01 3.575728e-01 8.913093e-02 7.634145e-01 1.336144e-01 5.572037e-01 7.186064e-02 4.365690e-01 5.137563e-01 9.322376e-03 5.707142e-01 5.912676e-01 2.713321e-01 8.926119e-01 9.124094e-01 3.617687e-01 5.836919e-01 3.992284e-01 3.572884e-02 3.572884e-02 2.144822e-02 2.301393e-01 3.572884e-02 8.913093e-02 3.572884e-02 1.936010e-01 2.713321e-01 4.550026e-02
ENSBTAG00000000629 8.399167e-01 4.377490e-01 6.149643e-01 3.964380e-01 2.713321e-01 6.058544e-01 1.615133e-01 3.370552e-01 1.615133e-01 3.560072e-01 2.301393e-01 2.301393e-01 6.621113e-01 4.715250e-01 6.810725e-01 4.466571e-01 5.003113e-01 2.301393e-01 7.002374e-01 2.301393e-01 6.950582e-01 6.527104e-01 4.611223e-01 4.076705e-01 1.336144e-01 6.635624e-01 5.720738e-01 2.713321e-01 5.734349e-01 3.560072e-01 8.188689e-01 7.466952e-01 2.301393e-01 1.615133e-01 2.301393e-01 8.025873e-01 3.173105e-01 4.424872e-01 1.095986e-01 1.615133e-01 1.095986e-01 1.615133e-01 8.360099e-01 9.840434e-01 9.322376e-03 8.002682e-01 9.322614e-01 7.550405e-01 8.087802e-01 6.455162e-01 3.826631e-01 3.601916e-01 5.565323e-01 6.009743e-01 4.048447e-01 3.285692e-01
ENSBTAG00000000630 5.743312e-02 1.336144e-01 2.713321e-01 3.596669e-01 2.713321e-01 3.173105e-01 6.016703e-01 2.301393e-01 1.095986e-01 2.713321e-01 5.485062e-01 4.550026e-02 5.775274e-01 7.173520e-01 2.301393e-01 7.956352e-01 3.173105e-01 5.280405e-01 7.255883e-01 2.713321e-01 3.686527e-01 9.322376e-03 8.134327e-01 2.713321e-01 2.301393e-01 2.780690e-02 2.780690e-02 1.336144e-01 7.186064e-02 1.241933e-02 7.186064e-02 8.913093e-02 8.913093e-02 1.936010e-01 3.638782e-01 1.615133e-01 4.833030e-01 8.056822e-01 4.672260e-01 6.483900e-01 6.107522e-01 2.780690e-02 5.743312e-02 6.592130e-01 3.572884e-02 1.336144e-01 1.095986e-01 1.615133e-01 2.713321e-01 4.550026e-02 5.743312e-02 5.743312e-02 4.550026e-02 8.913093e-02 3.681203e-01 3.572884e-02
ENSBTAG00000000632 2.780690e-02 2.301393e-01 1.639507e-02 1.336144e-01 1.095986e-01 4.550026e-02 2.144822e-02 6.906302e-01 7.061736e-01 2.301393e-01 9.322376e-03 1.095986e-01 1.936010e-01 2.144822e-02 9.322376e-03 1.935206e-03 9.619269e-05 1.639507e-02 8.913093e-02 1.336144e-01 4.652582e-04 9.668483e-04 2.699796e-03 3.731627e-03 3.875879e-01 9.322376e-03 9.068601e-01 6.933948e-03 8.313270e-01 4.550026e-02 4.550026e-02 1.336144e-01 8.360099e-01 2.713321e-01 1.936010e-01 1.095986e-01 3.572884e-02 6.933948e-03 1.639507e-02 3.731627e-03 2.699796e-03 4.131501e-05 9.619269e-05 7.186064e-02 2.144822e-02 9.322376e-03 6.100515e-01 1.095986e-01 6.766784e-01 4.544602e-01 1.095986e-01 2.713321e-01 6.752161e-01 5.319711e-01 8.913093e-02 5.144012e-01
ENSBTAG00000000634 5.286946e-01 6.072520e-01 9.028990e-01 5.047721e-01 9.896278e-01 9.784597e-01 7.188471e-01 5.254284e-01 5.974993e-01 4.958715e-01 3.570504e-01 8.713059e-01 7.017198e-01 8.103303e-01 9.688904e-01 5.221726e-01 8.926119e-01 4.059736e-01 7.748781e-01 5.843787e-01 6.708367e-01 9.888300e-01 7.009784e-01 7.459380e-01 8.941934e-01 7.971788e-01 8.516606e-01 6.362132e-01 7.391343e-01 8.126568e-01 8.913093e-02 4.514499e-01 7.009784e-01 3.370552e-01 6.383550e-01 7.255883e-01 7.188471e-01 1.000000e+00 6.657414e-01 9.370326e-01 9.473778e-01 9.171693e-01 9.784597e-01 2.301393e-01 7.323509e-01 8.989404e-01 5.693561e-01 5.652913e-01 7.009784e-01 8.949843e-01 9.561385e-01 5.221726e-01 6.220126e-01 3.241331e-01 9.465817e-01 7.588434e-01
ENSBTAG00000000638 4.647792e-01 3.686527e-01 3.729292e-01 3.750789e-01 7.794775e-01 3.173105e-01 7.285913e-01 1.615133e-01 9.553418e-01 6.016703e-01 8.235355e-01 9.005236e-01 8.289877e-01 5.652913e-01 7.833162e-01 8.289877e-01 4.709095e-01 7.069169e-01 5.511752e-01 7.091484e-01 9.529521e-01 6.065530e-01 8.665833e-01 2.713321e-01 6.455162e-01 4.407069e-01 3.964380e-01 3.953251e-01 3.416044e-01 1.615133e-01 5.169850e-01 2.301393e-01 7.810124e-01 6.170751e-01 7.436679e-01 6.980160e-01 4.532547e-01 8.705184e-01 1.936010e-01 1.936010e-01 1.615133e-01 4.690657e-01 5.857535e-01 5.498399e-01 8.949843e-01 7.794775e-01 5.974993e-01 9.354420e-01 8.165380e-01 4.544602e-01 6.613863e-01 1.000000e+00 6.642884e-01 9.505628e-01 8.336677e-01 8.383535e-01
ENSBTAG00000000639 4.550026e-02 7.687579e-01 4.550026e-02 7.421557e-01 5.110261e-03 2.301393e-01 9.322376e-03 3.821183e-01 1.615133e-01 3.477307e-01 1.095986e-01 1.936010e-01 6.086510e-01 4.418933e-01 8.508767e-01 1.615133e-01 3.810300e-01 1.336144e-01 6.606615e-01 2.713321e-01 4.330401e-01 8.430451e-01 6.933948e-03 9.569352e-01 2.780690e-02 1.095986e-01 1.336144e-01 9.529521e-01 5.720738e-01 7.504849e-01 3.365522e-01 5.974993e-01 8.913093e-02 2.713321e-01 6.933948e-03 1.095986e-01 4.283607e-01 7.186064e-02 1.336144e-01 5.169850e-01 7.186064e-02 5.974993e-01 3.729292e-01 3.931050e-01 8.587230e-01 4.770842e-01 3.783178e-01 5.451790e-01 6.781419e-01 8.352290e-01 6.987562e-01 3.848471e-01 6.505487e-01 8.438275e-01 1.000000e+00 4.920827e-01
ENSBTAG00000000640 5.743312e-02 1.336144e-01 7.315985e-01 4.365690e-01 4.623395e-01 1.936010e-01 8.587230e-01 6.347870e-01 2.713321e-01 2.301393e-01 1.615133e-01 3.173105e-01 4.389308e-01 6.347870e-01 9.036910e-01 7.300944e-01 5.124678e-01 3.390722e-01 5.079712e-01 6.156675e-01 7.186064e-02 1.336144e-01 2.301393e-01 2.713321e-01 3.173105e-01 1.936010e-01 1.095986e-01 8.913093e-02 8.913093e-02 1.615133e-01 1.095986e-01 1.095986e-01 1.095986e-01 1.615133e-01 2.713321e-01 1.095986e-01 2.301393e-01 3.236426e-01 4.277778e-01 9.960106e-01 2.301393e-01 1.336144e-01 4.544602e-01 1.336144e-01 1.615133e-01 5.727541e-01 4.048447e-01 7.764104e-01 8.524448e-01 4.271954e-01 7.497265e-01 1.936010e-01 4.237108e-01 5.182794e-01 4.833030e-01 2.713321e-01
ENSBTAG00000000641 5.445148e-01 5.392153e-01 3.395777e-01 4.318675e-01 3.173105e-01 3.173105e-01 4.139284e-01 1.936010e-01 6.086510e-01 5.741160e-01 4.556674e-01 3.173105e-01 2.713321e-01 6.708367e-01 2.301393e-01 5.286946e-01 7.771768e-01 7.180994e-01 5.933415e-01 8.973576e-01 1.615133e-01 1.936010e-01 3.691855e-01 3.330444e-01 3.173105e-01 2.713321e-01 3.173105e-01 1.936010e-01 2.301393e-01 1.936010e-01 2.713321e-01 1.615133e-01 3.881375e-01 2.713321e-01 3.601916e-01 3.251155e-01 3.575728e-01 8.485256e-01 3.649359e-01 4.436763e-01 3.173105e-01 1.615133e-01 1.615133e-01 1.615133e-01 3.981108e-01 2.301393e-01 5.871298e-01 7.293427e-01 5.313149e-01 6.541532e-01 2.301393e-01 3.572884e-02 7.186064e-02 2.144822e-02 3.173105e-01 3.173105e-01
ENSBTAG00000000642 8.188689e-01 8.997319e-01 4.150723e-01 5.511752e-01 8.681570e-01 4.484510e-01 9.052754e-01 9.386235e-01 7.391343e-01 5.809484e-01 2.713321e-01 2.301393e-01 9.084451e-01 7.421557e-01 7.069169e-01 3.256074e-01 5.028578e-01 8.913093e-02 8.913093e-02 1.095986e-01 3.756175e-01 6.635624e-01 5.047721e-01 6.759471e-01 9.633102e-01 7.186064e-02 1.936010e-01 9.354420e-01 2.713321e-01 6.469524e-01 7.315985e-01 9.585287e-01 4.550026e-02 6.397846e-01 8.579377e-01 5.713938e-01 2.713321e-01 4.783245e-01 3.975527e-01 5.411996e-01 7.039454e-01 7.771768e-01 2.713321e-01 1.936010e-01 9.076525e-01 4.248705e-01 1.241933e-02 7.186064e-02 2.713321e-01 8.913093e-02 2.713321e-01 3.305533e-01 8.080054e-01 8.913093e-02 4.876822e-01 5.632641e-01
ENSBTAG00000000646 3.173105e-01 4.213970e-01 2.713321e-01 2.713321e-01 4.826792e-01 4.093716e-01 4.395224e-01 7.771768e-01 4.179402e-01 6.788741e-01 9.808526e-01 5.995832e-01 4.883096e-01 7.634145e-01 2.301393e-01 5.352578e-01 3.472176e-01 8.997319e-01 8.997319e-01 4.088041e-01 9.880322e-01 3.477307e-01 9.832457e-01 3.986694e-01 3.992284e-01 8.321070e-01 5.639395e-01 7.315985e-01 6.491092e-01 3.997880e-01 2.301393e-01 3.810300e-01 7.948638e-01 4.213970e-01 9.155824e-01 5.558613e-01 2.301393e-01 7.748781e-01 8.918213e-01 8.831320e-01 8.149850e-01 7.550405e-01 3.173105e-01 8.134327e-01 7.664665e-01 9.124094e-01 6.269672e-01 3.675883e-01 8.430451e-01 9.314664e-01 8.744568e-01 9.274926e-01 7.649400e-01 8.913093e-02 7.186064e-02 4.550026e-02
ENSBTAG00000000647 3.908925e-01 4.442715e-01 3.859420e-01 4.641686e-01 9.920213e-01 3.919978e-01 7.143651e-01 9.617162e-01 4.808102e-01 8.673700e-01 9.649044e-01 4.702945e-01 1.936010e-01 4.472546e-01 2.713321e-01 8.025873e-01 5.707142e-01 5.079712e-01 6.796066e-01 8.642238e-01 6.305165e-01 5.060505e-01 6.255498e-01 7.444244e-01 5.124678e-01 2.301393e-01 2.713321e-01 4.054089e-01 8.461759e-01 9.752695e-01 8.760330e-01 8.563676e-01 2.713321e-01 9.704850e-01 7.278402e-01 8.258712e-01 9.235206e-01 2.301393e-01 9.960106e-01 7.710513e-01 7.695222e-01 9.880322e-01 6.305165e-01 7.994956e-01 5.326276e-01 8.913093e-02 4.684520e-01 9.155824e-01 6.191891e-01 4.901942e-01 1.336144e-01 7.186064e-02 5.743312e-02 6.072520e-01 9.960106e-01 8.493091e-01
ENSBTAG00000000648 1.336144e-01 3.761566e-01 4.647792e-01 7.466952e-01 2.301393e-01 8.453929e-01 3.173105e-01 7.695222e-01 1.936010e-01 5.518435e-01 7.725814e-01 5.280405e-01 1.615133e-01 1.615133e-01 5.118241e-01 3.461926e-01 1.936010e-01 4.927131e-01 6.628367e-01 5.028578e-01 1.336144e-01 6.241339e-01 4.641686e-01 4.289440e-01 1.615133e-01 1.095986e-01 7.300944e-01 9.840434e-01 9.832457e-01 7.794775e-01 3.173105e-01 4.466571e-01 1.936010e-01 6.847426e-01 2.713321e-01 4.301120e-01 6.276763e-01 7.817801e-01 1.615133e-01 9.920213e-01 5.260808e-01 2.713321e-01 1.615133e-01 1.936010e-01 7.186064e-02 8.406986e-01 7.195951e-01 6.170751e-01 3.340442e-01 3.914449e-01 5.558613e-01 2.713321e-01 5.189272e-01 8.913093e-02 4.795665e-01 1.936010e-01
ENSBTAG00000000650 3.350459e-01 3.969951e-01 8.111056e-01 5.418618e-01 4.484510e-01 7.718162e-01 6.058544e-01 4.845520e-01 6.305165e-01 8.728811e-01 5.871298e-01 7.702866e-01 5.092538e-01 4.156450e-01 8.799757e-01 8.973576e-01 6.527104e-01 7.091484e-01 5.878185e-01 8.360099e-01 7.248383e-01 4.283607e-01 6.744855e-01 8.103303e-01 6.305165e-01 2.301393e-01 2.713321e-01 4.789453e-01 7.195951e-01 6.376407e-01 7.588434e-01 5.727541e-01 7.596046e-01 9.370326e-01 7.550405e-01 3.231526e-01 8.375721e-01 8.642238e-01 4.271954e-01 5.478400e-01 1.095986e-01 6.213062e-01 5.727541e-01 9.338515e-01 6.921050e-01 9.386235e-01 2.301393e-01 4.145001e-01 1.336144e-01 1.336144e-01 5.110261e-03 5.743312e-02 2.301393e-01 6.921050e-01 5.471741e-01 6.987562e-01
ENSBTAG00000000653 8.134327e-01 6.935810e-01 6.269672e-01 5.451790e-01 9.298767e-01 5.022205e-01 7.076605e-01 7.009784e-01 3.783178e-01 3.528891e-01 2.301393e-01 8.274291e-01 3.607168e-01 6.766784e-01 1.936010e-01 4.672260e-01 4.544602e-01 5.693561e-01 9.497665e-01 3.713219e-01 9.402147e-01 4.839273e-01 1.336144e-01 1.615133e-01 1.615133e-01 7.702866e-01 7.218406e-01 6.825397e-01 5.478400e-01 6.170751e-01 5.438509e-01 9.473778e-01 7.128732e-01 8.524448e-01 4.690657e-01 9.808526e-01 4.048447e-01 7.771768e-01 5.280405e-01 7.248383e-01 9.888300e-01 2.780690e-02 8.913093e-02 1.615133e-01 5.625892e-01 3.360496e-01 1.936010e-01 5.743312e-02 7.173520e-01 7.596046e-01 3.173105e-01 2.780690e-02 8.705184e-01 9.465817e-01 5.743312e-02 6.156675e-01
ENSBTAG00000000654 7.353632e-01 8.095551e-01 1.446961e-04 6.631492e-09 1.935206e-03 1.158027e-07 6.738585e-04 1.615133e-01 2.601615e-06 4.131501e-05 2.601615e-06 1.935206e-03 4.652582e-04 3.591426e-01 6.738585e-04 8.913093e-02 1.936010e-01 6.065530e-01 9.619269e-05 3.731627e-03 9.583666e-07 7.186064e-02 9.322376e-03 4.652582e-04 3.182172e-04 8.878699e-01 2.301393e-01 3.914449e-01 6.933948e-03 7.151114e-01 7.186064e-02 4.131501e-05 8.791869e-01 1.935206e-03 2.780690e-02 8.250924e-01 1.446961e-04 1.446961e-04 8.913093e-02 8.025873e-01 2.713321e-01 9.668483e-04 2.144822e-02 2.301393e-01 2.669150e-05 4.550026e-02 4.460600e-01 9.619269e-05 1.639507e-02 1.095986e-01 1.095986e-01 2.144822e-02 2.780690e-02 6.664090e-08 1.198074e-08 1.992885e-07
ENSBTAG00000000655 2.780690e-02 1.241933e-02 6.933948e-03 1.639507e-02 1.639507e-02 1.615133e-01 1.639507e-02 5.995832e-01 8.913093e-02 6.738585e-04 2.699796e-03 1.639507e-02 1.936010e-01 5.585477e-01 2.144822e-02 2.780690e-02 9.322376e-03 3.345448e-01 9.322376e-03 5.743312e-02 2.144822e-02 1.639507e-02 9.322376e-03 1.241933e-02 2.780690e-02 4.550026e-02 2.144822e-02 3.572884e-02 5.110261e-03 6.933948e-03 6.738585e-04 6.933948e-03 7.186064e-02 6.933948e-03 1.936010e-01 1.935206e-03 5.110261e-03 2.144822e-02 7.886993e-01 2.780690e-02 3.572884e-02 7.186064e-02 1.615133e-01 1.095986e-01 5.743312e-02 1.241933e-02 9.084451e-01 3.549659e-01 9.203443e-01 9.346467e-01 1.336144e-01 3.691855e-01 1.615133e-01 4.550026e-02 1.639507e-02 1.095986e-01
ENSBTAG00000000656 4.660017e-01 1.095986e-01 7.802448e-01 9.155824e-01 3.997880e-01 6.333621e-01 7.368709e-01 5.485062e-01 4.623395e-01 3.572884e-02 5.208732e-01 2.699796e-03 9.800550e-01 2.713321e-01 1.336144e-01 1.000000e+00 4.586934e-01 8.446102e-01 7.794775e-01 6.037607e-01 1.095986e-01 1.336144e-01 5.743312e-02 8.180918e-01 7.687579e-01 9.187567e-01 4.122161e-01 8.957753e-01 8.913093e-02 7.186064e-02 2.301393e-01 1.095986e-01 1.336144e-01 2.301393e-01 9.227264e-01 5.743312e-02 2.301393e-01 3.534076e-01 1.615133e-01 4.099396e-01 2.713321e-01 8.665833e-01 2.301393e-01 2.301393e-01 3.544460e-01 7.186064e-02 8.807646e-01 3.350459e-01 6.803394e-01 9.433978e-01 2.301393e-01 2.713321e-01 8.913093e-02 2.713321e-01 5.034955e-01 8.997319e-01
ENSBTAG00000000658 1.935206e-03 8.913093e-02 3.570504e-01 8.555827e-01 9.585287e-01 2.713321e-01 8.610796e-01 8.657966e-01 1.095986e-01 5.713938e-01 2.301393e-01 2.301393e-01 1.241933e-02 5.110261e-03 2.780690e-02 1.000000e+00 8.289877e-01 1.936010e-01 1.000000e+00 8.493091e-01 3.572884e-02 8.913093e-02 3.173105e-01 2.301393e-01 4.009084e-01 1.639507e-02 1.241933e-02 2.780690e-02 1.639507e-02 2.301393e-01 5.743312e-02 1.936010e-01 3.173105e-01 5.105381e-01 7.733467e-01 3.572884e-02 8.913093e-02 3.572884e-02 9.187567e-01 5.612405e-01 7.285913e-01 1.095986e-01 7.186064e-02 8.910308e-01 3.390722e-01 6.548751e-01 4.845520e-01 7.925506e-01 7.084043e-01 5.700350e-01 1.336144e-01 8.913093e-02 7.186064e-02 1.336144e-01 2.301393e-01 2.713321e-01
ENSBTAG00000000662 8.485256e-01 4.289440e-01 9.824480e-01 5.425244e-01 9.330564e-01 2.713321e-01 5.871298e-01 1.095986e-01 4.568765e-01 6.876840e-01 9.609193e-01 3.697189e-01 7.346097e-01 8.289877e-01 3.197363e-01 7.285913e-01 4.550636e-01 6.943195e-01 2.713321e-01 9.672959e-01 2.713321e-01 6.650148e-01 3.718572e-01 5.940336e-01 2.713321e-01 9.322614e-01 9.044831e-01 5.326276e-01 5.734349e-01 7.091484e-01 7.091484e-01 3.446589e-01 1.615133e-01 2.301393e-01 1.936010e-01 7.188471e-01 3.575728e-01 6.657414e-01 8.080054e-01 7.195951e-01 5.585477e-01 3.173105e-01 8.768213e-01 9.211383e-01 8.783983e-01 7.474527e-01 1.936010e-01 1.336144e-01 3.355475e-01 1.615133e-01 5.267336e-01 3.925511e-01 7.173520e-01 3.236426e-01 2.713321e-01 7.933214e-01
ENSBTAG00000000664 6.933948e-03 2.144822e-02 1.639507e-02 2.301393e-01 9.084451e-01 1.095986e-01 6.305165e-01 2.713321e-01 3.723929e-01 1.615133e-01 1.241933e-02 3.173105e-01 8.297673e-01 7.421557e-01 8.626514e-01 1.336144e-01 3.572884e-02 8.913093e-02 1.000000e+00 2.713321e-01 1.336144e-01 1.374276e-03 3.572884e-02 1.241933e-02 2.713321e-01 3.572884e-02 2.144822e-02 2.144822e-02 4.550026e-02 3.572884e-02 1.639507e-02 5.110261e-03 4.418933e-01 1.000000e+00 3.431295e-01 2.780690e-02 2.144822e-02 2.713321e-01 1.936010e-01 1.241933e-02 4.550026e-02 3.365522e-01 1.095986e-01 5.639395e-01 3.686527e-01 2.301393e-01 8.227573e-01 8.728811e-01 7.459380e-01 7.009784e-01 6.933948e-03 3.804866e-01 1.336144e-01 4.139284e-01 7.186064e-02 1.241933e-02
ENSBTAG00000000666 4.550026e-02 3.572884e-02 4.550026e-02 4.739913e-01 1.936010e-01 3.173105e-01 4.196665e-01 8.941934e-01 8.352290e-01 1.615133e-01 5.234737e-01 3.173105e-01 1.615133e-01 6.933948e-03 6.462342e-01 4.550026e-02 4.532547e-01 3.173105e-01 6.788741e-01 3.431295e-01 2.301393e-01 5.743312e-02 3.572884e-02 2.780690e-02 1.336144e-01 1.095986e-01 4.550026e-02 3.572884e-02 1.639507e-02 2.144822e-02 2.144822e-02 2.780690e-02 2.713321e-01 1.936010e-01 9.880322e-01 4.550026e-02 3.572884e-02 5.713938e-01 8.056822e-01 2.301393e-01 2.713321e-01 3.360496e-01 8.913093e-02 3.859420e-01 4.684520e-01 5.743312e-02 8.422627e-01 2.713321e-01 7.218406e-01 7.186064e-02 1.336144e-01 2.144822e-02 4.550026e-02 5.585477e-01 9.132025e-01 7.940925e-01
ENSBTAG00000000668 1.241933e-02 2.780690e-02 2.780690e-02 8.913093e-02 6.577657e-01 2.144822e-02 8.941934e-01 3.986694e-01 3.270861e-01 2.144822e-02 4.550026e-02 1.241933e-02 7.894692e-01 4.424872e-01 4.550026e-02 1.615133e-01 2.144822e-02 2.780690e-02 6.933948e-03 5.743312e-02 3.426206e-01 5.743312e-02 1.936010e-01 3.572884e-02 1.095986e-01 1.936010e-01 2.713321e-01 2.144822e-02 1.374276e-03 1.095986e-01 1.936010e-01 1.095986e-01 2.780690e-02 1.615133e-01 8.555827e-01 2.780690e-02 1.095986e-01 1.336144e-01 5.743312e-02 5.743312e-02 7.186064e-02 4.721409e-01 4.377490e-01 2.144822e-02 9.354420e-01 4.324536e-01 2.713321e-01 9.800550e-01 1.615133e-01 8.855005e-01 9.171693e-01 1.336144e-01 2.301393e-01 5.525121e-01 4.071044e-01 3.221741e-01
ENSBTAG00000000670 8.064564e-01 9.728772e-01 8.957753e-01 6.142614e-01 6.447986e-01 8.227573e-01 4.783245e-01 6.476710e-01 6.840080e-01 1.336144e-01 6.248417e-01 7.641772e-01 5.747975e-01 1.615133e-01 9.824480e-01 5.041336e-01 8.516606e-01 5.313149e-01 6.825397e-01 5.300039e-01 1.936010e-01 4.348025e-01 6.016703e-01 5.060505e-01 8.025873e-01 3.958813e-01 1.336144e-01 9.529521e-01 5.632641e-01 6.928429e-01 6.592130e-01 9.529521e-01 4.653902e-01 6.107522e-01 5.830054e-01 9.211383e-01 8.064564e-01 4.225530e-01 8.446102e-01 6.965365e-01 8.446102e-01 9.752695e-01 4.532547e-01 3.881375e-01 1.615133e-01 5.339419e-01 2.301393e-01 9.497665e-01 2.301393e-01 8.894501e-01 9.203443e-01 4.946068e-01 8.973576e-01 7.771768e-01 5.511752e-01 7.315985e-01
ENSBTAG00000000671 4.508492e-01 1.639507e-02 8.894501e-01 8.430451e-01 5.761617e-01 8.149850e-01 3.804866e-01 6.469524e-01 4.430815e-01 9.668483e-04 2.699796e-03 1.241933e-02 2.301393e-01 4.550026e-02 1.095986e-01 9.282872e-01 2.780690e-02 9.800550e-01 7.779435e-01 6.825397e-01 7.203433e-01 7.106375e-01 4.550026e-02 5.878185e-01 6.114533e-01 5.110261e-03 3.731627e-03 2.144822e-02 9.872344e-01 3.572884e-02 5.545204e-01 1.936010e-01 5.110261e-03 8.493091e-01 1.615133e-01 1.615133e-01 7.368709e-01 8.941934e-01 2.301393e-01 8.250924e-01 8.493091e-01 7.338565e-01 2.713321e-01 4.484510e-01 1.615133e-01 1.639507e-02 9.274926e-01 1.936010e-01 7.285913e-01 1.095986e-01 1.936010e-01 1.936010e-01 2.144822e-02 8.776097e-01 8.913093e-02 7.186064e-02
ENSBTAG00000000672 1.639507e-02 7.173520e-01 5.110261e-03 3.731627e-03 5.525121e-01 2.780690e-02 7.733467e-01 7.158580e-01 7.542807e-01 1.336144e-01 3.892380e-01 9.577319e-01 8.673700e-01 9.362373e-01 2.301393e-01 8.913093e-02 5.743312e-02 3.731627e-03 1.336144e-01 1.095986e-01 9.322376e-03 1.374276e-03 1.936010e-01 3.241331e-01 1.615133e-01 4.127864e-01 1.936010e-01 5.974993e-01 9.912234e-01 1.935206e-03 4.652582e-04 2.780690e-02 9.322376e-03 9.322376e-03 1.336144e-01 4.116463e-01 8.823428e-01 5.830054e-01 6.921050e-01 6.227193e-01 8.989404e-01 8.274291e-01 6.440813e-01 8.913093e-02 1.336144e-01 1.095986e-01 6.671956e-01 7.308463e-01 6.440813e-01 3.173105e-01 2.713321e-01 6.433644e-01 7.121277e-01 4.550026e-02 6.766784e-01 5.891970e-01
ENSBTAG00000000675 9.641073e-01 9.641073e-01 7.429117e-01 1.936010e-01 3.897890e-01 3.173105e-01 3.843004e-01 9.529521e-01 7.444244e-01 4.167916e-01 6.987562e-01 3.497883e-01 2.713321e-01 1.615133e-01 3.734659e-01 1.095986e-01 1.095986e-01 1.936010e-01 4.014693e-01 4.690657e-01 8.142087e-01 5.919586e-01 6.044583e-01 7.331036e-01 8.913093e-02 8.973576e-01 9.569352e-01 3.330444e-01 6.319386e-01 8.626514e-01 6.404999e-01 1.336144e-01 8.391350e-01 9.330564e-01 4.927131e-01 8.595084e-01 2.713321e-01 7.151114e-01 5.961119e-01 4.550026e-02 1.936010e-01 6.933948e-03 3.572884e-02 2.780690e-02 7.186064e-02 7.106375e-01 5.743312e-02 3.718572e-01 1.095986e-01 7.285913e-01 1.336144e-01 3.405901e-01 2.713321e-01 5.359164e-01 7.565610e-01 3.565286e-01
ENSBTAG00000000678 5.273869e-01 3.325452e-01 7.863910e-01 9.139957e-01 9.968085e-01 7.054306e-01 7.933214e-01 7.817801e-01 3.173105e-01 7.076605e-01 6.512690e-01 7.573215e-01 8.913093e-02 3.482444e-01 3.295603e-01 8.815536e-01 3.975527e-01 7.810124e-01 3.251155e-01 6.491092e-01 6.170751e-01 6.227193e-01 9.394191e-01 6.679232e-01 8.642238e-01 9.235206e-01 8.188689e-01 6.347870e-01 5.905770e-01 9.449896e-01 7.024614e-01 4.858028e-01 9.872344e-01 6.825397e-01 6.333621e-01 9.800550e-01 8.383535e-01 9.013153e-01 9.609193e-01 1.000000e+00 8.657966e-01 3.355475e-01 2.713321e-01 6.708367e-01 3.718572e-01 4.647792e-01 3.173105e-01 8.776097e-01 1.095986e-01 6.715658e-01 2.713321e-01 7.840846e-01 6.305165e-01 4.099396e-01 5.365753e-01 8.913093e-02
ENSBTAG00000000679 5.438509e-01 8.831320e-01 8.422627e-01 1.336144e-01 7.186064e-02 4.678388e-01 3.572884e-02 4.162181e-01 4.071044e-01 2.301393e-01 1.336144e-01 4.550026e-02 1.615133e-01 5.743312e-02 4.814328e-01 9.322376e-03 2.301393e-01 2.780690e-02 5.713938e-01 1.241933e-02 3.487586e-01 4.225530e-01 8.540135e-01 9.688904e-01 8.926119e-01 1.615133e-01 3.723929e-01 5.981936e-01 5.182794e-01 4.876822e-01 7.166049e-01 7.414000e-01 4.466571e-01 2.713321e-01 1.936010e-01 3.211975e-01 3.826631e-01 6.744855e-01 1.615133e-01 1.615133e-01 8.913093e-02 1.095986e-01 8.913093e-02 9.728772e-01 3.365522e-01 9.912234e-01 4.820557e-01 6.030636e-01 4.312819e-01 6.086510e-01 4.472546e-01 5.131118e-01 5.898869e-01 4.248705e-01 9.187567e-01 7.451811e-01
ENSBTAG00000000683 2.301393e-01 3.173105e-01 4.520511e-01 2.713321e-01 2.713321e-01 8.289877e-01 3.487586e-01 4.876822e-01 7.436679e-01 8.149850e-01 3.815739e-01 9.529521e-01 7.293427e-01 6.326502e-01 9.864366e-01 5.182794e-01 3.173105e-01 3.436388e-01 8.002682e-01 8.134327e-01 3.365522e-01 6.957972e-01 9.601224e-01 7.748781e-01 5.511752e-01 9.792573e-01 3.633501e-01 8.033608e-01 7.580823e-01 7.315985e-01 8.485256e-01 3.173105e-01 1.615133e-01 8.188689e-01 4.801881e-01 5.686777e-01 7.248383e-01 3.173105e-01 9.585287e-01 9.784597e-01 9.808526e-01 4.139284e-01 3.482444e-01 2.301393e-01 5.558613e-01 1.936010e-01 6.957972e-01 8.219793e-01 7.151114e-01 6.810725e-01 9.259036e-01 3.375587e-01 7.315985e-01 9.816503e-01 4.190906e-01 7.956352e-01
ENSBTAG00000000684 5.795788e-01 8.126568e-01 2.713321e-01 2.713321e-01 5.850659e-01 1.615133e-01 4.514499e-01 6.051562e-01 3.173105e-01 2.301393e-01 4.739913e-01 3.467049e-01 1.615133e-01 2.713321e-01 3.992284e-01 1.936010e-01 2.713321e-01 3.173105e-01 2.713321e-01 3.173105e-01 4.550026e-02 3.360496e-01 8.610796e-01 1.336144e-01 2.301393e-01 1.615133e-01 2.713321e-01 9.211383e-01 7.186064e-02 3.832084e-01 5.545204e-01 3.370552e-01 3.173105e-01 2.713321e-01 1.615133e-01 8.344482e-01 1.615133e-01 8.913093e-02 3.173105e-01 2.301393e-01 3.707871e-01 2.713321e-01 2.301393e-01 3.202229e-01 3.173105e-01 6.832737e-01 3.572884e-02 3.572884e-02 2.713321e-01 5.743312e-02 2.301393e-01 3.345448e-01 7.825481e-01 8.618655e-01 4.550026e-02 4.442715e-01
ENSBTAG00000000686 1.374276e-03 2.780690e-02 2.699796e-03 3.718572e-01 9.322376e-03 2.301393e-01 3.731627e-03 1.639507e-02 1.936010e-01 1.336144e-01 9.920213e-01 5.471741e-01 6.933948e-03 1.374276e-03 7.121277e-01 5.110261e-03 8.913093e-02 3.731627e-03 3.173105e-01 2.780690e-02 6.548751e-01 5.110261e-03 1.095986e-01 6.766784e-01 1.374276e-03 2.780690e-02 1.936010e-01 1.095986e-01 1.936010e-01 1.336144e-01 2.780690e-02 1.336144e-01 5.221726e-01 3.870388e-01 2.780690e-02 9.322376e-03 1.615133e-01 3.275800e-01 8.913093e-02 6.933948e-03 9.668483e-04 9.668483e-04 1.936010e-01 3.981108e-01 9.322376e-03 9.187567e-01 2.713321e-01 3.173105e-01 5.995832e-01 7.186064e-02 2.713321e-01 1.936010e-01 7.902392e-01 2.699796e-03 1.241933e-02 1.615133e-01
ENSBTAG00000000687 9.668483e-04 4.550026e-02 1.374276e-03 3.187645e-01 6.933948e-03 4.652582e-04 1.615133e-01 7.550405e-01 3.731627e-03 2.301393e-01 9.688904e-01 3.766962e-01 NA 4.550026e-02 7.940925e-01 5.392153e-01 4.971379e-01 7.173520e-01 8.705184e-01 8.274291e-01 3.843004e-01 9.322376e-03 1.336144e-01 3.731627e-03 4.054089e-01 1.241933e-02 1.336144e-01 9.668483e-04 4.550026e-02 1.095986e-01 2.301393e-01 2.144822e-02 2.301393e-01 6.980160e-01 3.731627e-03 7.764104e-01 9.760671e-01 2.301393e-01 4.544602e-01 2.301393e-01 8.157614e-01 4.224909e-06 1.241933e-02 8.913093e-02 3.182172e-04 6.023668e-01 2.301393e-01 4.920827e-01 5.850659e-01 1.095986e-01 1.095986e-01 6.818059e-01 9.649044e-01 9.744721e-01 1.336144e-01 5.612405e-01
ENSBTAG00000000694 8.736689e-01 2.301393e-01 8.041344e-01 7.173520e-01 8.493091e-01 5.518435e-01 3.628225e-01 3.853943e-01 9.394191e-01 3.975527e-01 9.298767e-01 8.360099e-01 7.098928e-01 4.401144e-01 7.293427e-01 8.657966e-01 1.936010e-01 7.046879e-01 3.251155e-01 8.610796e-01 8.981490e-01 6.030636e-01 8.305471e-01 6.519895e-01 5.105381e-01 5.202241e-01 4.532547e-01 5.176319e-01 7.270893e-01 6.965365e-01 5.215227e-01 6.737551e-01 8.002682e-01 2.301393e-01 5.743312e-02 7.702866e-01 7.558006e-01 6.491092e-01 8.791869e-01 6.715658e-01 5.326276e-01 6.498288e-01 9.449896e-01 7.894692e-01 7.474527e-01 8.913093e-02 9.426019e-01 7.894692e-01 8.399167e-01 9.736746e-01 8.957753e-01 9.904256e-01 NA 2.713321e-01 4.826792e-01 1.615133e-01
ENSBTAG00000000695 2.713321e-01 9.808526e-01 9.322376e-03 8.913093e-02 8.555827e-01 4.550026e-02 2.713321e-01 1.615133e-01 2.713321e-01 3.591426e-01 4.550026e-02 2.144822e-02 9.888300e-01 3.456809e-01 2.301393e-01 1.615133e-01 2.301393e-01 4.550026e-02 2.301393e-01 7.186064e-02 1.374276e-03 2.699796e-03 4.666136e-01 2.699796e-03 2.713321e-01 1.095986e-01 7.186064e-02 2.144822e-02 1.639507e-02 9.322376e-03 5.110261e-03 6.933948e-03 2.713321e-01 3.572884e-02 4.752272e-01 2.780690e-02 2.780690e-02 8.913093e-02 4.145001e-01 2.713321e-01 1.336144e-01 1.935206e-03 6.738585e-04 3.713219e-01 1.241933e-02 1.936010e-01 8.913093e-02 2.301393e-01 1.936010e-01 4.550026e-02 5.823194e-01 8.103303e-01 2.301393e-01 2.713321e-01 6.737551e-01 2.301393e-01
ENSBTAG00000000696 3.936593e-01 7.679939e-01 2.713321e-01 3.601916e-01 5.981936e-01 4.271954e-01 6.390696e-01 1.095986e-01 1.615133e-01 7.024614e-01 1.615133e-01 5.105381e-01 2.301393e-01 7.186064e-02 9.545452e-01 4.037177e-01 6.965365e-01 4.764648e-01 4.412999e-01 9.657015e-01 5.228229e-01 3.612425e-01 8.579377e-01 3.360496e-01 9.744721e-01 5.743312e-02 4.550026e-02 4.550026e-02 1.095986e-01 3.718572e-01 4.173657e-01 1.936010e-01 7.856220e-01 8.493091e-01 8.913093e-02 2.301393e-01 1.615133e-01 3.908925e-01 6.906302e-01 3.503039e-01 1.336144e-01 1.936010e-01 7.166049e-01 7.779435e-01 1.336144e-01 NA 1.615133e-01 1.936010e-01 1.095986e-01 1.936010e-01 2.713321e-01 2.301393e-01 NA 6.570426e-01 6.037607e-01 8.913093e-02
ENSBTAG00000000697 4.845520e-01 4.593000e-01 8.344482e-01 6.283859e-01 6.269672e-01 6.965365e-01 9.147890e-01 5.028578e-01 4.185151e-01 4.889373e-01 6.686511e-01 7.032032e-01 7.210918e-01 9.800550e-01 3.750789e-01 6.362132e-01 3.335440e-01 5.809484e-01 7.459380e-01 5.137563e-01 3.173105e-01 9.044831e-01 8.134327e-01 7.641772e-01 8.453929e-01 4.971379e-01 3.638782e-01 5.954188e-01 5.743312e-02 2.301393e-01 5.144012e-01 4.914528e-01 4.666136e-01 9.386235e-01 5.326276e-01 7.039454e-01 5.954188e-01 6.072520e-01 4.407069e-01 2.713321e-01 8.913093e-02 7.611279e-01 7.180994e-01 6.628367e-01 5.306592e-01 NA 1.000000e+00 6.135588e-01 4.826792e-01 2.713321e-01 9.920213e-01 7.186064e-02 NA 7.186064e-02 1.241933e-02 5.110261e-03
ENSBTAG00000000700 8.823428e-01 6.469524e-01 9.744721e-01 4.538572e-01 3.173105e-01 8.697311e-01 6.191891e-01 3.173105e-01 5.768444e-01 7.596046e-01 4.116463e-01 4.789453e-01 8.744568e-01 7.032032e-01 7.414000e-01 9.561385e-01 9.021071e-01 7.840846e-01 6.469524e-01 4.641686e-01 5.619146e-01 7.210918e-01 8.406986e-01 9.641073e-01 9.195505e-01 8.815536e-01 5.273869e-01 5.009473e-01 2.301393e-01 3.723929e-01 3.799437e-01 8.010411e-01 6.248417e-01 6.869482e-01 4.430815e-01 3.472176e-01 3.881375e-01 2.301393e-01 2.301393e-01 2.301393e-01 3.815739e-01 2.713321e-01 7.128732e-01 7.710513e-01 3.665259e-01 4.544602e-01 5.372347e-01 5.747975e-01 9.840434e-01 4.088041e-01 9.060677e-01 5.471741e-01 9.021071e-01 3.173105e-01 7.466952e-01 5.885076e-01
ENSBTAG00000000704 8.642238e-01 6.744855e-01 1.639507e-02 3.586189e-01 6.184840e-01 6.184840e-01 2.301393e-01 1.639507e-02 5.280405e-01 5.743312e-02 6.065530e-01 2.144822e-02 4.672260e-01 3.572884e-02 1.000000e+00 8.540135e-01 6.933948e-03 8.500928e-01 5.743312e-02 5.775274e-01 7.489683e-01 3.572884e-02 1.336144e-01 1.639507e-02 5.431875e-01 6.255498e-01 5.768444e-01 7.925506e-01 5.208732e-01 1.639507e-02 NA 6.933948e-03 8.235355e-01 3.731627e-03 9.147890e-01 5.110261e-03 9.668483e-04 5.968054e-01 3.173105e-01 8.965664e-01 3.173105e-01 8.913093e-02 3.697189e-01 6.412155e-01 3.731627e-03 5.743312e-02 1.336144e-01 8.118811e-01 8.913093e-02 9.505628e-01 1.615133e-01 1.936010e-01 5.995832e-01 2.713321e-01 3.731627e-03 7.186064e-02
ENSBTAG00000000705 8.134327e-01 7.218406e-01 8.540135e-01 4.870553e-01 2.713321e-01 7.856220e-01 4.383397e-01 3.947694e-01 9.553418e-01 8.227573e-01 4.336271e-01 8.878699e-01 3.881375e-01 3.472176e-01 2.301393e-01 2.301393e-01 1.936010e-01 1.095986e-01 4.082371e-01 4.660017e-01 1.095986e-01 4.544602e-01 4.864288e-01 4.684520e-01 4.336271e-01 3.173105e-01 4.037177e-01 8.477422e-01 1.936010e-01 5.720738e-01 3.539265e-01 6.534317e-01 7.879297e-01 8.258712e-01 6.555972e-01 1.095986e-01 4.958715e-01 6.592130e-01 2.301393e-01 3.173105e-01 3.405901e-01 6.269672e-01 1.936010e-01 9.171693e-01 3.211975e-01 4.150723e-01 3.881375e-01 6.058544e-01 9.132025e-01 7.979508e-01 8.360099e-01 8.018141e-01 6.980160e-01 6.491092e-01 3.370552e-01 4.996758e-01
ENSBTAG00000000706 9.505628e-01 9.864366e-01 1.615133e-01 7.186064e-02 1.615133e-01 2.301393e-01 1.936010e-01 3.305533e-01 1.615133e-01 3.173105e-01 1.095986e-01 3.173105e-01 1.936010e-01 2.301393e-01 3.702528e-01 1.615133e-01 3.256074e-01 2.301393e-01 3.211975e-01 2.301393e-01 2.713321e-01 8.399167e-01 7.240884e-01 1.615133e-01 7.186064e-02 2.713321e-01 8.913093e-02 5.700350e-01 1.615133e-01 8.087802e-01 6.170751e-01 9.633102e-01 3.881375e-01 1.095986e-01 7.186064e-02 9.171693e-01 1.336144e-01 8.453929e-01 7.186064e-02 4.071044e-01 7.520025e-01 7.733467e-01 4.248705e-01 6.498288e-01 3.360496e-01 9.378281e-01 8.547980e-01 6.383550e-01 9.092378e-01 7.151114e-01 8.847109e-01 5.905770e-01 8.344482e-01 7.017198e-01 7.702866e-01 4.544602e-01
ENSBTAG00000000710 9.044831e-01 5.565323e-01 3.821183e-01 5.498399e-01 7.263387e-01 4.454634e-01 3.173105e-01 3.265927e-01 7.588434e-01 4.971379e-01 2.713321e-01 6.803394e-01 7.894692e-01 7.825481e-01 7.489683e-01 5.438509e-01 9.633102e-01 1.336144e-01 9.928191e-01 6.693793e-01 7.779435e-01 6.642884e-01 7.032032e-01 4.690657e-01 6.781419e-01 5.365753e-01 4.139284e-01 4.110769e-01 7.596046e-01 4.508492e-01 9.179630e-01 8.010411e-01 6.921050e-01 9.657015e-01 8.126568e-01 8.493091e-01 7.940925e-01 7.718162e-01 6.044583e-01 5.169850e-01 5.659678e-01 8.383535e-01 5.940336e-01 5.686777e-01 4.990406e-01 5.761617e-01 6.825397e-01 7.300944e-01 7.497265e-01 9.529521e-01 9.593255e-01 7.520025e-01 5.111809e-01 3.173105e-01 5.124678e-01 3.986694e-01
ENSBTAG00000000711 2.713321e-01 4.652582e-04 7.173520e-01 6.980160e-01 9.619269e-05 9.179630e-01 4.224909e-06 7.186064e-02 4.550026e-02 3.173105e-01 6.738585e-04 3.572884e-02 1.095986e-01 2.601615e-06 9.481740e-01 1.707981e-05 4.224909e-06 4.224909e-06 2.713321e-01 5.110261e-03 1.241933e-02 2.699796e-03 4.224909e-06 1.936010e-01 9.322376e-03 4.454634e-01 3.572884e-02 2.699796e-03 1.639507e-02 9.619269e-05 2.780690e-02 8.913093e-02 3.182172e-04 1.615133e-01 1.336144e-01 3.182172e-04 1.615133e-01 8.563676e-01 7.346097e-01 7.987231e-01 3.330444e-01 9.668483e-04 9.619269e-05 8.913093e-02 2.301393e-01 1.095986e-01 7.186064e-02 1.936010e-01 8.913093e-02 5.968054e-01 4.702945e-01 8.913093e-02 7.879297e-01 2.780690e-02 2.144822e-02 9.322376e-03
ENSBTAG00000000712 5.743312e-02 3.572884e-02 6.737551e-01 5.405378e-01 8.878699e-01 1.095986e-01 8.799757e-01 3.848471e-01 7.300944e-01 9.649044e-01 8.894501e-01 2.301393e-01 4.116463e-01 1.095986e-01 NA 9.330564e-01 5.974993e-01 3.173105e-01 6.002785e-01 3.832084e-01 8.041344e-01 8.657966e-01 1.615133e-01 4.666136e-01 4.219747e-01 7.710513e-01 6.220126e-01 7.195951e-01 1.336144e-01 1.095986e-01 1.336144e-01 2.301393e-01 1.336144e-01 3.221741e-01 9.672959e-01 8.913093e-02 1.615133e-01 9.028990e-01 5.372347e-01 9.338515e-01 9.021071e-01 1.615133e-01 5.743312e-02 3.740031e-01 4.248705e-01 2.301393e-01 2.713321e-01 4.996758e-01 1.936010e-01 1.095986e-01 5.652913e-01 9.362373e-01 7.894692e-01 5.743312e-02 7.186064e-02 2.144822e-02
ENSBTAG00000000713 4.342146e-01 2.301393e-01 5.954188e-01 3.173105e-01 6.891565e-01 6.613863e-01 8.360099e-01 2.713321e-01 6.241339e-01 7.263387e-01 4.162181e-01 2.713321e-01 8.188689e-01 4.348025e-01 6.701078e-01 6.715658e-01 3.903405e-01 2.713321e-01 3.173105e-01 1.336144e-01 3.804866e-01 3.750789e-01 2.301393e-01 7.482104e-01 5.761617e-01 7.833162e-01 6.884201e-01 7.825481e-01 8.618655e-01 8.602939e-01 9.728772e-01 5.418618e-01 9.513592e-01 9.537486e-01 4.690657e-01 8.913093e-02 5.418618e-01 7.158580e-01 6.796066e-01 6.592130e-01 6.390696e-01 2.713321e-01 3.350459e-01 2.713321e-01 2.713321e-01 2.301393e-01 2.713321e-01 1.936010e-01 2.713321e-01 5.066903e-01 2.301393e-01 2.713321e-01 6.298059e-01 8.807646e-01 3.919978e-01 8.056822e-01
ENSBTAG00000000717 6.599371e-01 4.514499e-01 6.933948e-03 2.780690e-02 3.794013e-01 1.336144e-01 8.913093e-02 3.572884e-02 1.095986e-01 NA 1.935206e-03 NA 9.619269e-05 8.500928e-01 1.241933e-02 2.713321e-01 2.699796e-03 1.639507e-02 5.105381e-01 1.615133e-01 2.713321e-01 9.322376e-03 1.639507e-02 1.935206e-03 4.025926e-01 1.936010e-01 1.639507e-02 2.301393e-01 2.144822e-02 9.668483e-04 1.446961e-04 4.652582e-04 2.713321e-01 1.936010e-01 9.139957e-01 2.780690e-02 5.659678e-01 6.738585e-04 3.503039e-01 1.639507e-02 5.743312e-02 1.936010e-01 1.336144e-01 3.731627e-03 1.639507e-02 1.707981e-05 1.336144e-01 2.713321e-01 5.743312e-02 1.615133e-01 1.935206e-03 2.699796e-03 4.652582e-04 2.669150e-05 9.619269e-05 1.586656e-06
ENSBTAG00000000720 9.179630e-01 8.274291e-01 5.111809e-01 2.301393e-01 1.936010e-01 8.913093e-02 3.173105e-01 4.889373e-01 7.315985e-01 9.211383e-01 8.250924e-01 4.870553e-01 8.913093e-02 2.301393e-01 5.968054e-01 1.615133e-01 7.565610e-01 4.550026e-02 9.410104e-01 5.189272e-01 4.715250e-01 4.984060e-01 1.615133e-01 3.986694e-01 2.713321e-01 2.301393e-01 5.743312e-02 4.231316e-01 1.336144e-01 4.122161e-01 6.788741e-01 4.556674e-01 7.802448e-01 7.203433e-01 1.095986e-01 4.430815e-01 5.823194e-01 5.022205e-01 5.163384e-01 9.696877e-01 3.702528e-01 1.936010e-01 2.301393e-01 8.913093e-02 6.980160e-01 4.472546e-01 1.936010e-01 3.345448e-01 2.301393e-01 1.095986e-01 8.913093e-02 7.186064e-02 1.615133e-01 8.461759e-01 9.314664e-01 7.069169e-01
ENSBTAG00000000721 4.690657e-01 1.936010e-01 2.713321e-01 6.433644e-01 6.570426e-01 6.128566e-01 6.921050e-01 6.248417e-01 7.748781e-01 6.016703e-01 7.186064e-02 1.615133e-01 3.572884e-02 2.301393e-01 5.215227e-01 4.330401e-01 6.255498e-01 8.383535e-01 8.965664e-01 5.306592e-01 2.301393e-01 1.615133e-01 4.739913e-01 2.301393e-01 2.301393e-01 2.301393e-01 1.095986e-01 1.336144e-01 7.186064e-02 4.550026e-02 7.186064e-02 1.615133e-01 6.227193e-01 8.760330e-01 4.550026e-02 7.186064e-02 7.725814e-01 8.587230e-01 4.133572e-01 6.093511e-01 6.774100e-01 1.095986e-01 1.336144e-01 4.666136e-01 8.913093e-02 5.743312e-02 3.221741e-01 7.173520e-01 4.442715e-01 4.071044e-01 4.162181e-01 1.615133e-01 7.186064e-02 5.202241e-01 8.453929e-01 6.957972e-01
ENSBTAG00000000725 1.936010e-01 1.095986e-01 3.173105e-01 3.544460e-01 4.593000e-01 2.301393e-01 4.568765e-01 2.713321e-01 5.734349e-01 4.684520e-01 5.619146e-01 2.301393e-01 5.864415e-01 7.076605e-01 8.126568e-01 9.513592e-01 3.173105e-01 3.697189e-01 9.354420e-01 9.672959e-01 2.713321e-01 2.301393e-01 2.780690e-02 3.487586e-01 2.713321e-01 1.936010e-01 4.550026e-02 7.186064e-02 1.336144e-01 3.572884e-02 3.173105e-01 1.615133e-01 2.780690e-02 6.227193e-01 6.326502e-01 1.615133e-01 1.615133e-01 7.186064e-02 6.671956e-01 7.994956e-01 9.848411e-01 7.186064e-02 1.936010e-01 8.041344e-01 4.653902e-01 5.864415e-01 1.936010e-01 8.595084e-01 8.227573e-01 5.015837e-01 7.398893e-01 3.290645e-01 2.301393e-01 8.913093e-02 8.913093e-02 1.336144e-01
ENSBTAG00000000727 5.254284e-01 8.196462e-01 3.173105e-01 3.492732e-01 9.888300e-01 3.173105e-01 7.504849e-01 7.128732e-01 6.891565e-01 1.936010e-01 5.823194e-01 5.673220e-01 5.551906e-01 8.855005e-01 8.571526e-01 9.832457e-01 9.617162e-01 6.227193e-01 2.301393e-01 4.162181e-01 5.313149e-01 4.538572e-01 8.705184e-01 4.110769e-01 6.276763e-01 2.301393e-01 1.936010e-01 5.912676e-01 1.936010e-01 7.489683e-01 9.601224e-01 5.079712e-01 6.455162e-01 5.372347e-01 1.095986e-01 3.654654e-01 2.301393e-01 9.529521e-01 9.370326e-01 6.957972e-01 4.031549e-01 3.173105e-01 5.498399e-01 2.301393e-01 7.186064e-02 1.936010e-01 4.330401e-01 5.505074e-01 5.372347e-01 2.713321e-01 2.301393e-01 3.173105e-01 3.628225e-01 5.028578e-01 8.103303e-01 1.936010e-01
ENSBTAG00000000735 7.871603e-01 8.477422e-01 9.928191e-01 6.255498e-01 6.227193e-01 5.118241e-01 5.707142e-01 2.301393e-01 3.947694e-01 9.553418e-01 6.114533e-01 2.713321e-01 9.680931e-01 8.973576e-01 6.198944e-01 5.345996e-01 8.618655e-01 2.301393e-01 6.943195e-01 3.410970e-01 1.936010e-01 3.622954e-01 1.936010e-01 8.087802e-01 4.225530e-01 6.980160e-01 8.547980e-01 4.684520e-01 7.158580e-01 3.340442e-01 3.340442e-01 5.809484e-01 5.693561e-01 8.657966e-01 6.114533e-01 5.720738e-01 5.425244e-01 9.235206e-01 3.681203e-01 5.079712e-01 8.095551e-01 6.248417e-01 9.816503e-01 8.634375e-01 6.891565e-01 6.023668e-01 4.122161e-01 7.482104e-01 6.913675e-01 5.260808e-01 7.151114e-01 9.433978e-01 5.445148e-01 7.679939e-01 2.713321e-01 4.059736e-01
ENSBTAG00000000736 1.936010e-01 2.144822e-02 1.615133e-01 5.743312e-02 3.572884e-02 7.186064e-02 3.969951e-01 2.713321e-01 5.110261e-03 4.185151e-01 2.144822e-02 1.241933e-02 3.731627e-03 1.935206e-03 9.619269e-05 2.144822e-02 1.446961e-04 2.301393e-01 5.743312e-02 1.095986e-01 5.743312e-02 1.936010e-01 1.095986e-01 3.173105e-01 6.715658e-01 1.241933e-02 5.144012e-01 6.362132e-01 8.642238e-01 4.110769e-01 1.336144e-01 4.814328e-01 4.365690e-01 8.266500e-01 5.743312e-02 1.936010e-01 5.639395e-01 3.365522e-01 9.465817e-01 4.003479e-01 4.908233e-01 7.186064e-02 3.681203e-01 8.791869e-01 2.780690e-02 2.780690e-02 1.241933e-02 8.913093e-02 7.186064e-02 1.615133e-01 3.572884e-02 1.241933e-02 5.110261e-03 1.615133e-01 7.840846e-01 2.144822e-02
ENSBTAG00000000737 7.323509e-01 7.964069e-01 7.091484e-01 6.234264e-01 6.584892e-01 5.215227e-01 6.606615e-01 2.144822e-02 4.484510e-01 1.095986e-01 7.323509e-01 8.878699e-01 3.772363e-01 1.936010e-01 8.282083e-01 3.591426e-01 8.949843e-01 2.713321e-01 3.173105e-01 6.980160e-01 8.064564e-01 2.713321e-01 6.913675e-01 7.186064e-02 9.529521e-01 4.550026e-02 1.615133e-01 1.095986e-01 3.173105e-01 8.025873e-01 4.678388e-01 8.282083e-01 2.301393e-01 8.870800e-01 2.713321e-01 9.784597e-01 5.974993e-01 7.421557e-01 4.490499e-01 5.458436e-01 7.603662e-01 3.570504e-01 2.301393e-01 1.095986e-01 8.913093e-02 8.913093e-02 4.550026e-02 1.936010e-01 2.780690e-02 2.713321e-01 5.110261e-03 6.933948e-03 2.144822e-02 6.142614e-01 8.720934e-01 4.933439e-01
ENSBTAG00000000738 2.144822e-02 1.095986e-01 2.713321e-01 7.195951e-01 1.336144e-01 5.743312e-02 2.713321e-01 3.290645e-01 5.743312e-02 6.044583e-01 7.039454e-01 9.076525e-01 5.518435e-01 8.913093e-02 4.242904e-01 4.502490e-01 4.202428e-01 8.610796e-01 4.122161e-01 4.550026e-02 6.206001e-01 1.615133e-01 7.886993e-01 1.336144e-01 4.933439e-01 2.713321e-01 1.615133e-01 5.015837e-01 2.301393e-01 4.248705e-01 5.761617e-01 6.333621e-01 7.186064e-02 4.342146e-01 2.301393e-01 2.713321e-01 6.283859e-01 1.936010e-01 4.271954e-01 9.290819e-01 3.173105e-01 5.365753e-01 4.914528e-01 6.738585e-04 7.186064e-02 2.713321e-01 1.095986e-01 8.422627e-01 5.743312e-02 4.550026e-02 1.095986e-01 1.336144e-01 1.336144e-01 1.095986e-01 6.383550e-01 1.336144e-01
ENSBTAG00000000742 6.933948e-03 1.639507e-02 8.913093e-02 6.519895e-01 2.713321e-01 8.783983e-01 6.354999e-01 7.186064e-02 8.913093e-02 2.301393e-01 5.451790e-01 2.713321e-01 2.713321e-01 1.336144e-01 9.219323e-01 9.688904e-01 5.912676e-01 9.728772e-01 5.352578e-01 9.060677e-01 2.699796e-03 1.374276e-03 2.780690e-02 4.550026e-02 2.713321e-01 2.780690e-02 1.935206e-03 3.572884e-02 3.572884e-02 1.639507e-02 5.110261e-03 2.699796e-03 3.173105e-01 7.024614e-01 1.241933e-02 2.699796e-03 5.743312e-02 7.166049e-01 5.110261e-03 3.731627e-03 2.144822e-02 2.780690e-02 1.615133e-01 9.577319e-01 1.095986e-01 7.848532e-01 3.745408e-01 6.715658e-01 7.459380e-01 8.783983e-01 1.615133e-01 2.301393e-01 2.301393e-01 1.935206e-03 9.668483e-04 1.639507e-02
ENSBTAG00000000744 1.935206e-03 2.155995e-04 5.286946e-01 2.144822e-02 2.699796e-03 1.241933e-02 1.639507e-02 8.532290e-01 2.780690e-02 1.935206e-03 2.669150e-05 2.669150e-05 9.968085e-01 2.713321e-01 1.936010e-01 4.550026e-02 3.173105e-01 1.615133e-01 6.933948e-03 5.743312e-02 3.731627e-03 6.933948e-03 2.155995e-04 3.572884e-02 3.182172e-04 2.301393e-01 4.190906e-01 4.550026e-02 4.550026e-02 3.182172e-04 5.110261e-03 8.913093e-02 3.182172e-04 7.009784e-01 3.280743e-01 6.738585e-04 5.110261e-03 8.149850e-01 2.301393e-01 1.095986e-01 7.186064e-02 2.144822e-02 1.241933e-02 2.301393e-01 1.639507e-02 1.241933e-02 5.727541e-01 8.103303e-01 4.876822e-01 2.713321e-01 8.321070e-01 8.650101e-01 2.301393e-01 1.639507e-02 5.871298e-01 2.301393e-01
ENSBTAG00000000745 3.572884e-02 2.780690e-02 5.743312e-02 7.186064e-02 1.936010e-01 4.550026e-02 1.336144e-01 7.186064e-02 1.615133e-01 2.301393e-01 2.301393e-01 1.615133e-01 4.550026e-02 4.550026e-02 7.186064e-02 5.743312e-02 1.095986e-01 7.186064e-02 8.913093e-02 7.186064e-02 3.596669e-01 1.336144e-01 4.306967e-01 8.913093e-02 3.173105e-01 5.273869e-01 2.713321e-01 2.713321e-01 1.615133e-01 3.202229e-01 9.952127e-01 1.095986e-01 4.758458e-01 1.615133e-01 3.914449e-01 3.173105e-01 2.301393e-01 9.060677e-01 2.301393e-01 2.713321e-01 4.914528e-01 5.743312e-02 9.322376e-03 4.684520e-01 8.018141e-01 7.879297e-01 7.933214e-01 7.687579e-01 9.553418e-01 8.776097e-01 7.817801e-01 8.453929e-01 3.947694e-01 8.227573e-01 6.455162e-01 6.613863e-01
ENSBTAG00000000746 1.336144e-01 1.936010e-01 8.913093e-02 7.764104e-01 2.301393e-01 9.346467e-01 3.187645e-01 4.436763e-01 1.615133e-01 8.913093e-02 5.775274e-01 5.743312e-02 5.047721e-01 7.186064e-02 7.186064e-02 2.713321e-01 7.186064e-02 8.002682e-01 1.935206e-03 2.301393e-01 4.395224e-01 5.110261e-03 4.883096e-01 1.936010e-01 2.301393e-01 7.580823e-01 6.803394e-01 9.473778e-01 4.764648e-01 1.336144e-01 2.780690e-02 1.639507e-02 5.572037e-01 2.713321e-01 3.173105e-01 1.095986e-01 4.353909e-01 5.816337e-01 3.804866e-01 3.350459e-01 3.173105e-01 8.571526e-01 9.712824e-01 8.212014e-01 8.913093e-02 5.788947e-01 8.469590e-01 2.713321e-01 4.684520e-01 8.934026e-01 4.702945e-01 5.673220e-01 7.406445e-01 3.251155e-01 7.626521e-01 1.336144e-01
ENSBTAG00000000748 4.653902e-01 8.243139e-01 7.186064e-02 3.572884e-02 2.301393e-01 1.336144e-01 2.713321e-01 1.095986e-01 1.336144e-01 4.789453e-01 8.149850e-01 3.572884e-02 3.649359e-01 8.973576e-01 1.336144e-01 2.713321e-01 2.780690e-02 1.241933e-02 2.144822e-02 1.639507e-02 1.615133e-01 7.098928e-01 6.642884e-01 8.913093e-02 3.173105e-01 8.516606e-01 8.997319e-01 5.743312e-02 9.211383e-01 3.173105e-01 4.833030e-01 7.825481e-01 5.182794e-01 1.336144e-01 6.262583e-01 8.595084e-01 5.795788e-01 4.550026e-02 1.936010e-01 1.615133e-01 3.617687e-01 1.095986e-01 3.355475e-01 1.095986e-01 1.095986e-01 4.342146e-01 1.095986e-01 2.144822e-02 7.186064e-02 4.550026e-02 3.572884e-02 1.936010e-01 1.336144e-01 1.095986e-01 3.173105e-01 5.015837e-01
ENSBTAG00000000750 9.290819e-01 8.807646e-01 4.883096e-01 5.947260e-01 7.756441e-01 6.319386e-01 5.968054e-01 1.615133e-01 9.864366e-01 3.482444e-01 9.497665e-01 7.787104e-01 4.460600e-01 2.713321e-01 4.071044e-01 2.301393e-01 2.713321e-01 3.320465e-01 5.425244e-01 1.615133e-01 3.892380e-01 9.688904e-01 6.426477e-01 4.448672e-01 3.173105e-01 8.736689e-01 7.466952e-01 7.679939e-01 7.353632e-01 8.728811e-01 9.585287e-01 8.204237e-01 9.784597e-01 1.336144e-01 3.173105e-01 8.807646e-01 4.179402e-01 4.490499e-01 2.301393e-01 5.339419e-01 5.639395e-01 9.840434e-01 5.912676e-01 3.580956e-01 6.722953e-01 6.825397e-01 7.802448e-01 9.752695e-01 8.618655e-01 8.344482e-01 6.170751e-01 2.713321e-01 3.964380e-01 6.298059e-01 3.173105e-01 5.022205e-01
ENSBTAG00000000753 3.335440e-01 1.615133e-01 6.708367e-01 6.541532e-01 5.352578e-01 2.301393e-01 7.346097e-01 5.864415e-01 5.182794e-01 9.013153e-01 4.150723e-01 3.740031e-01 4.110769e-01 6.943195e-01 5.743312e-02 5.332845e-01 5.743312e-02 9.124094e-01 3.355475e-01 5.775274e-01 6.781419e-01 8.910308e-01 8.430451e-01 7.794775e-01 1.615133e-01 9.036910e-01 5.182794e-01 9.028990e-01 4.920827e-01 8.870800e-01 6.840080e-01 9.664987e-01 8.375721e-01 1.936010e-01 4.617307e-01 5.451790e-01 9.306715e-01 9.021071e-01 4.508492e-01 5.418618e-01 6.730250e-01 6.803394e-01 8.571526e-01 2.301393e-01 6.766784e-01 1.336144e-01 7.894692e-01 6.679232e-01 9.076525e-01 9.147890e-01 4.586934e-01 6.290957e-01 6.340744e-01 6.206001e-01 2.713321e-01 2.713321e-01
ENSBTAG00000000754 6.933948e-03 2.780690e-02 2.713321e-01 1.615133e-01 3.853943e-01 4.990406e-01 2.301393e-01 5.392153e-01 5.189272e-01 4.752272e-01 2.301393e-01 1.095986e-01 9.322376e-03 7.186064e-02 1.936010e-01 7.756441e-01 4.808102e-01 6.213062e-01 2.713321e-01 9.147890e-01 2.713321e-01 3.572884e-02 3.211975e-01 1.095986e-01 3.925511e-01 9.322376e-03 1.639507e-02 1.241933e-02 4.550026e-02 2.780690e-02 7.186064e-02 7.406445e-01 7.398893e-01 6.752161e-01 1.615133e-01 1.936010e-01 3.777768e-01 1.615133e-01 7.964069e-01 3.173105e-01 1.336144e-01 7.186064e-02 5.743312e-02 5.202241e-01 1.336144e-01 1.615133e-01 1.241933e-02 4.550026e-02 1.639507e-02 7.186064e-02 2.301393e-01 7.186064e-02 1.095986e-01 1.095986e-01 1.336144e-01 5.124678e-01
ENSBTAG00000000759 2.713321e-01 3.903405e-01 4.839273e-01 6.100515e-01 3.572884e-02 8.018141e-01 4.020307e-01 2.301393e-01 1.615133e-01 3.572884e-02 5.743312e-02 1.639507e-02 4.550026e-02 1.615133e-01 3.173105e-01 1.615133e-01 3.173105e-01 9.680931e-01 9.322376e-03 4.901942e-01 7.504849e-01 9.322614e-01 2.144822e-02 1.935206e-03 2.301393e-01 4.014693e-01 4.702945e-01 5.438509e-01 7.626521e-01 3.572884e-02 3.508200e-01 7.186064e-02 8.913093e-02 1.936010e-01 7.626521e-01 2.780690e-02 9.936170e-01 6.227193e-01 8.328873e-01 7.756441e-01 9.936170e-01 1.241933e-02 2.780690e-02 4.283607e-01 7.186064e-02 4.237108e-01 1.095986e-01 8.949843e-01 8.913093e-02 8.673700e-01 1.936010e-01 8.587230e-01 5.086123e-01 8.196462e-01 4.156450e-01 8.913093e-02
ENSBTAG00000000764 9.322376e-03 1.639507e-02 5.743312e-02 8.516606e-01 3.436388e-01 3.572884e-02 3.975527e-01 1.095986e-01 7.917799e-01 2.301393e-01 1.095986e-01 3.173105e-01 3.492732e-01 5.405378e-01 9.641073e-01 1.095986e-01 4.652582e-04 1.374276e-03 8.913093e-02 3.731627e-03 1.639507e-02 6.933948e-03 1.639507e-02 6.933948e-03 1.936010e-01 1.241933e-02 1.241933e-02 9.322376e-03 3.572884e-02 1.639507e-02 1.374276e-03 2.699796e-03 9.322376e-03 6.376407e-01 2.713321e-01 1.241933e-02 2.713321e-01 5.743312e-02 1.241933e-02 5.743312e-02 1.639507e-02 5.743312e-02 3.572884e-02 3.173105e-01 1.936010e-01 2.301393e-01 9.322376e-03 4.653902e-01 1.936010e-01 1.095986e-01 9.124094e-01 3.572884e-02 7.186064e-02 5.743312e-02 3.572884e-02 4.550026e-02
ENSBTAG00000000767 6.803394e-01 7.626521e-01 8.713059e-01 7.687579e-01 8.973576e-01 2.713321e-01 4.617307e-01 8.587230e-01 4.014693e-01 5.632641e-01 8.918213e-01 7.009784e-01 7.848532e-01 7.248383e-01 6.312274e-01 9.457856e-01 9.259036e-01 5.041336e-01 8.626514e-01 3.644068e-01 4.271954e-01 2.301393e-01 6.065530e-01 7.879297e-01 5.028578e-01 5.411996e-01 5.365753e-01 7.173520e-01 9.346467e-01 3.936593e-01 7.032032e-01 7.391343e-01 3.421123e-01 6.628367e-01 8.002682e-01 7.596046e-01 8.321070e-01 5.531812e-01 8.173148e-01 9.013153e-01 6.913675e-01 9.346467e-01 9.354420e-01 5.300039e-01 7.917799e-01 6.788741e-01 6.023668e-01 6.613863e-01 7.886993e-01 7.580823e-01 8.997319e-01 6.527104e-01 5.260808e-01 9.108234e-01 5.022205e-01 4.365690e-01
ENSBTAG00000000770 9.259036e-01 2.301393e-01 5.947260e-01 8.453929e-01 5.743312e-02 9.290819e-01 3.572884e-02 6.100515e-01 2.301393e-01 6.972761e-01 7.263387e-01 1.615133e-01 7.002374e-01 3.544460e-01 3.707871e-01 9.864366e-01 8.949843e-01 6.994967e-01 6.774100e-01 4.647792e-01 5.743312e-02 2.301393e-01 1.336144e-01 6.693793e-01 1.336144e-01 3.370552e-01 7.186064e-02 1.639507e-02 2.780690e-02 2.780690e-02 2.713321e-01 5.047721e-01 4.550026e-02 4.678388e-01 7.186064e-02 5.558613e-01 1.615133e-01 3.572884e-02 2.780690e-02 8.913093e-02 2.144822e-02 4.306967e-01 1.095986e-01 2.144822e-02 7.186064e-02 1.095986e-01 6.241339e-01 7.779435e-01 5.572037e-01 9.896278e-01 3.740031e-01 6.002785e-01 6.928429e-01 1.336144e-01 1.936010e-01 3.173105e-01
ENSBTAG00000000771 1.615133e-01 1.095986e-01 3.325452e-01 1.095986e-01 4.550026e-02 1.095986e-01 1.095986e-01 6.957972e-01 1.241933e-02 2.144822e-02 1.241933e-02 1.936010e-01 2.713321e-01 2.301393e-01 1.936010e-01 6.693793e-01 1.936010e-01 3.390722e-01 1.095986e-01 7.406445e-01 4.412999e-01 8.126568e-01 6.548751e-01 1.095986e-01 1.336144e-01 8.313270e-01 1.936010e-01 9.322376e-03 7.894692e-01 1.336144e-01 2.144822e-02 4.550026e-02 2.780690e-02 3.572884e-02 6.044583e-01 7.323509e-01 6.319386e-01 2.713321e-01 5.743312e-02 7.186064e-02 4.550026e-02 6.227193e-01 7.186064e-02 1.639507e-02 4.653902e-01 3.305533e-01 3.832084e-01 7.657032e-01 2.155995e-04 2.301393e-01 1.336144e-01 3.731627e-03 1.336144e-01 2.144822e-02 5.110261e-03 5.110261e-03
ENSBTAG00000000773 5.578755e-01 5.398763e-01 6.693793e-01 7.779435e-01 7.596046e-01 4.424872e-01 9.171693e-01 5.150465e-01 2.301393e-01 3.718572e-01 4.526527e-01 4.971379e-01 4.550026e-02 4.110769e-01 1.936010e-01 3.385673e-01 5.478400e-01 8.807646e-01 4.359797e-01 6.114533e-01 7.741123e-01 9.489702e-01 9.147890e-01 3.745408e-01 3.173105e-01 3.649359e-01 3.482444e-01 2.713321e-01 1.336144e-01 3.914449e-01 3.173105e-01 8.095551e-01 5.176319e-01 9.290819e-01 1.336144e-01 2.713321e-01 2.301393e-01 6.037607e-01 5.105381e-01 3.345448e-01 4.666136e-01 7.398893e-01 8.204237e-01 3.350459e-01 2.713321e-01 7.361169e-01 6.262583e-01 7.032032e-01 2.713321e-01 4.550026e-02 2.713321e-01 1.336144e-01 1.615133e-01 5.003113e-01 7.886993e-01 5.300039e-01
ENSBTAG00000000778 2.780690e-02 1.639507e-02 3.665259e-01 9.928191e-01 2.144822e-02 1.336144e-01 7.186064e-02 1.336144e-01 5.619146e-01 2.713321e-01 4.430815e-01 7.376251e-01 5.418618e-01 8.025873e-01 6.086510e-01 5.306592e-01 5.425244e-01 5.686777e-01 2.301393e-01 5.686777e-01 5.743312e-02 4.550026e-02 2.144822e-02 4.353909e-01 2.301393e-01 1.639507e-02 2.780690e-02 1.615133e-01 1.336144e-01 4.550026e-02 2.301393e-01 9.481740e-01 2.301393e-01 4.568765e-01 7.482104e-01 8.913093e-02 4.248705e-01 2.301393e-01 2.713321e-01 1.336144e-01 1.336144e-01 3.572884e-02 1.336144e-01 1.615133e-01 1.639507e-02 3.285692e-01 4.550026e-02 2.713321e-01 8.913093e-02 3.565286e-01 5.743312e-02 1.095986e-01 4.550026e-02 6.933948e-03 9.322376e-03 4.550026e-02
ENSBTAG00000000781 8.913093e-02 2.144822e-02 6.657414e-01 5.646152e-01 5.319711e-01 5.572037e-01 2.301393e-01 3.731627e-03 5.743312e-02 1.615133e-01 3.572884e-02 6.715658e-01 4.623395e-01 7.186064e-02 6.206001e-01 3.572884e-02 8.344482e-01 5.743312e-02 8.180918e-01 1.639507e-02 3.565286e-01 3.173105e-01 6.333621e-01 9.314664e-01 2.301393e-01 3.572884e-02 3.173105e-01 7.186064e-02 8.910308e-01 6.708367e-01 9.617162e-01 9.362373e-01 8.886600e-01 9.960106e-01 5.345996e-01 1.936010e-01 2.144822e-02 7.933214e-01 3.575728e-01 8.965664e-01 2.713321e-01 2.301393e-01 1.615133e-01 1.639507e-02 5.743312e-02 8.815536e-01 5.743312e-02 8.547980e-01 5.743312e-02 4.739913e-01 2.144822e-02 3.686527e-01 3.487586e-01 2.301393e-01 7.626521e-01 3.766962e-01
ENSBTAG00000000782 8.913093e-02 1.095986e-01 1.936010e-01 1.615133e-01 4.071044e-01 1.936010e-01 6.156675e-01 9.013153e-01 7.618899e-01 5.743312e-02 4.550026e-02 1.936010e-01 2.713321e-01 9.473778e-01 3.467049e-01 5.431875e-01 9.410104e-01 1.936010e-01 8.087802e-01 9.521556e-01 5.652913e-01 1.095986e-01 3.310505e-01 9.044831e-01 2.301393e-01 2.713321e-01 2.713321e-01 1.336144e-01 1.336144e-01 2.301393e-01 3.513365e-01 5.743312e-02 6.058544e-01 7.376251e-01 6.469524e-01 4.550026e-02 1.095986e-01 2.713321e-01 3.305533e-01 4.076705e-01 8.018141e-01 8.219793e-01 9.402147e-01 2.301393e-01 3.881375e-01 5.743312e-02 5.247764e-01 1.615133e-01 1.936010e-01 1.336144e-01 1.615133e-01 1.095986e-01 1.336144e-01 7.186064e-02 7.186064e-02 4.550026e-02
ENSBTAG00000000783 3.554863e-01 6.534317e-01 1.000000e+00 4.550026e-02 1.336144e-01 7.186064e-02 1.336144e-01 3.182172e-04 1.446961e-04 7.186064e-02 1.615133e-01 4.312819e-01 9.322376e-03 6.933948e-03 1.241933e-02 5.743312e-02 1.336144e-01 1.095986e-01 8.886600e-01 2.713321e-01 9.235206e-01 4.133572e-01 2.780690e-02 7.444244e-01 1.336144e-01 3.173105e-01 8.010411e-01 7.188471e-01 9.219323e-01 8.579377e-01 3.986694e-01 6.220126e-01 1.936010e-01 9.195505e-01 8.965664e-01 8.989404e-01 4.678388e-01 2.301393e-01 3.936593e-01 4.990406e-01 6.023668e-01 3.572884e-02 7.186064e-02 7.580823e-01 9.235206e-01 5.110261e-03 9.322376e-03 6.198944e-01 5.743312e-02 1.615133e-01 5.110261e-03 1.374276e-03 1.935206e-03 6.519895e-01 8.913093e-02 1.095986e-01
ENSBTAG00000000784 7.917799e-01 7.186064e-02 1.336144e-01 3.859420e-01 1.936010e-01 3.670569e-01 3.601916e-01 5.843787e-01 1.936010e-01 9.139957e-01 4.623395e-01 1.639507e-02 3.919978e-01 2.301393e-01 3.270861e-01 7.756441e-01 7.186064e-02 6.847426e-01 1.936010e-01 7.143651e-01 2.780690e-02 2.301393e-01 7.186064e-02 2.713321e-01 2.301393e-01 6.534317e-01 6.227193e-01 7.634145e-01 8.913093e-02 1.336144e-01 6.433644e-01 9.617162e-01 1.615133e-01 4.318675e-01 3.280743e-01 5.743312e-02 7.436679e-01 8.642238e-01 3.572884e-02 3.731627e-03 4.550026e-02 3.173105e-01 6.255498e-01 3.436388e-01 7.459380e-01 2.301393e-01 3.173105e-01 1.095986e-01 1.936010e-01 1.336144e-01 4.709095e-01 3.421123e-01 7.076605e-01 6.255498e-01 4.139284e-01 6.928429e-01
ENSBTAG00000000785 1.095986e-01 5.118241e-01 9.668483e-04 2.699796e-03 3.173105e-01 5.110261e-03 2.713321e-01 8.913093e-02 3.870388e-01 8.103303e-01 9.657015e-01 7.710513e-01 3.936593e-01 3.572884e-02 4.173657e-01 7.482104e-01 9.108234e-01 1.241933e-02 3.675883e-01 7.618899e-01 4.003479e-01 1.095986e-01 7.186064e-02 1.374276e-03 9.625132e-01 2.699796e-03 1.336144e-01 2.144822e-02 5.254284e-01 8.540135e-01 1.095986e-01 5.743312e-02 3.285692e-01 5.743312e-02 9.680931e-01 7.466952e-01 1.336144e-01 6.023668e-01 2.780690e-02 2.780690e-02 2.780690e-02 4.127864e-01 1.936010e-01 7.186064e-02 4.605144e-01 4.752272e-01 3.173105e-01 9.441937e-01 3.607168e-01 9.872344e-01 2.301393e-01 7.444244e-01 1.936010e-01 9.672959e-01 6.854775e-01 9.800550e-01
ENSBTAG00000000786 2.713321e-01 8.610796e-01 8.913093e-02 4.660017e-01 4.342146e-01 6.390696e-01 1.615133e-01 6.950582e-01 5.451790e-01 8.913093e-02 4.550026e-02 5.208732e-01 2.713321e-01 1.336144e-01 7.580823e-01 2.713321e-01 1.615133e-01 4.883096e-01 4.185151e-01 7.024614e-01 9.322376e-03 8.913093e-02 5.498399e-01 5.743312e-02 1.336144e-01 2.713321e-01 5.795788e-01 2.713321e-01 8.634375e-01 8.926119e-01 2.301393e-01 1.936010e-01 2.144822e-02 NA 1.095986e-01 8.602939e-01 3.173105e-01 1.615133e-01 8.728811e-01 2.713321e-01 1.336144e-01 7.195951e-01 2.301393e-01 7.794775e-01 3.270861e-01 1.639507e-02 5.280405e-01 4.156450e-01 3.173105e-01 1.336144e-01 4.727573e-01 3.675883e-01 4.864288e-01 3.265927e-01 9.561385e-01 9.513592e-01
ENSBTAG00000000789 5.365753e-01 8.282083e-01 4.550026e-02 1.336144e-01 3.837542e-01 4.225530e-01 1.936010e-01 9.433978e-01 8.878699e-01 4.758458e-01 7.218406e-01 3.659954e-01 3.275800e-01 5.202241e-01 8.313270e-01 3.675883e-01 5.431875e-01 1.095986e-01 4.933439e-01 7.353632e-01 8.913093e-02 1.095986e-01 3.638782e-01 2.144822e-02 7.956352e-01 3.572884e-02 1.336144e-01 7.186064e-02 1.936010e-01 4.231316e-01 1.936010e-01 1.095986e-01 4.727573e-01 1.615133e-01 4.666136e-01 7.802448e-01 8.913093e-02 5.795788e-01 3.596669e-01 7.188471e-01 6.613863e-01 2.144822e-02 6.933948e-03 3.681203e-01 5.267336e-01 4.946068e-01 7.186064e-02 4.213970e-01 1.936010e-01 7.002374e-01 2.713321e-01 1.615133e-01 7.186064e-02 4.901942e-01 7.825481e-01 9.505628e-01
ENSBTAG00000000793 3.919978e-01 1.336144e-01 8.383535e-01 8.997319e-01 6.016703e-01 6.825397e-01 8.033608e-01 9.609193e-01 8.383535e-01 7.710513e-01 2.301393e-01 4.795665e-01 7.933214e-01 7.180994e-01 4.190906e-01 5.768444e-01 6.788741e-01 9.402147e-01 9.784597e-01 5.933415e-01 7.186064e-02 5.802634e-01 5.743312e-02 1.615133e-01 1.936010e-01 1.615133e-01 1.095986e-01 1.615133e-01 8.913093e-02 2.301393e-01 9.728772e-01 6.354999e-01 2.301393e-01 6.476710e-01 8.049082e-01 8.913093e-02 4.532547e-01 3.431295e-01 6.248417e-01 6.527104e-01 4.629487e-01 7.833162e-01 8.610796e-01 5.864415e-01 3.575728e-01 3.461926e-01 1.336144e-01 1.336144e-01 4.550026e-02 1.095986e-01 8.913093e-02 5.743312e-02 5.743312e-02 8.913093e-02 2.301393e-01 1.615133e-01
ENSBTAG00000000795 4.377490e-01 4.131501e-05 9.619269e-05 6.397846e-01 1.639507e-02 3.572884e-02 2.144822e-02 1.615133e-01 2.780690e-02 6.933948e-03 1.082509e-05 1.198074e-08 5.743312e-02 2.301393e-01 3.731627e-03 6.933948e-03 9.619269e-05 1.936010e-01 2.669150e-05 8.902404e-01 2.669150e-05 4.520511e-01 5.733031e-07 6.334248e-05 4.652582e-04 2.713321e-01 1.935206e-03 6.334248e-05 1.586656e-06 2.084195e-11 3.572884e-02 4.652582e-04 6.664090e-08 5.933415e-01 6.738585e-04 1.198074e-08 2.780690e-02 2.144822e-02 3.340442e-01 6.738585e-04 4.224909e-06 3.216856e-01 8.383535e-01 4.412999e-01 3.750789e-01 8.913093e-02 3.182172e-04 4.652582e-04 1.707981e-05 1.241933e-02 1.936010e-01 1.446961e-04 4.901942e-01 1.374276e-03 2.669150e-05 5.110261e-03
ENSBTAG00000000797 2.301393e-01 1.936010e-01 7.180994e-01 6.847426e-01 1.936010e-01 3.173105e-01 7.069169e-01 5.118241e-01 7.186064e-02 3.173105e-01 4.042810e-01 6.592130e-01 7.186064e-02 3.572884e-02 1.936010e-01 2.780690e-02 5.878185e-01 1.936010e-01 9.203443e-01 2.301393e-01 2.713321e-01 6.891565e-01 2.301393e-01 9.976063e-01 8.910308e-01 5.028578e-01 5.961119e-01 6.241339e-01 8.626514e-01 5.598933e-01 9.243148e-01 2.301393e-01 1.336144e-01 3.528891e-01 7.186064e-02 9.449896e-01 9.888300e-01 2.713321e-01 3.580956e-01 7.113825e-01 8.642238e-01 2.713321e-01 1.936010e-01 1.095986e-01 4.550026e-02 3.622954e-01 6.298059e-01 8.791869e-01 2.301393e-01 8.180918e-01 6.220126e-01 4.839273e-01 9.792573e-01 6.505487e-01 9.108234e-01 3.256074e-01
ENSBTAG00000000799 5.267336e-01 4.190906e-01 5.775274e-01 8.878699e-01 5.727541e-01 5.092538e-01 5.768444e-01 2.301393e-01 3.173105e-01 5.234737e-01 1.615133e-01 5.625892e-01 5.144012e-01 2.301393e-01 9.306715e-01 2.713321e-01 3.596669e-01 1.336144e-01 8.524448e-01 3.187645e-01 1.615133e-01 4.348025e-01 6.298059e-01 3.931050e-01 4.795665e-01 2.713321e-01 8.839214e-01 5.431875e-01 4.556674e-01 8.461759e-01 4.173657e-01 8.461759e-01 3.173105e-01 5.511752e-01 4.150723e-01 4.418933e-01 9.433978e-01 8.282083e-01 4.777041e-01 8.258712e-01 9.593255e-01 5.843787e-01 4.484510e-01 6.527104e-01 1.936010e-01 7.779435e-01 5.558613e-01 2.713321e-01 9.219323e-01 3.426206e-01 9.696877e-01 7.166049e-01 5.679996e-01 4.353909e-01 5.652913e-01 8.547980e-01
ENSBTAG00000000801 3.290645e-01 1.336144e-01 3.794013e-01 6.832737e-01 6.840080e-01 4.617307e-01 6.142614e-01 3.285692e-01 7.166049e-01 3.395777e-01 3.575728e-01 7.771768e-01 4.586934e-01 8.768213e-01 7.186064e-02 5.693561e-01 7.840846e-01 3.173105e-01 3.436388e-01 6.156675e-01 6.933948e-03 3.675883e-01 8.815536e-01 9.354420e-01 3.482444e-01 2.713321e-01 3.997880e-01 7.436679e-01 7.293427e-01 8.103303e-01 6.390696e-01 3.953251e-01 5.228229e-01 5.092538e-01 4.330401e-01 2.713321e-01 9.601224e-01 6.527104e-01 5.110261e-03 1.095986e-01 1.615133e-01 3.395777e-01 4.330401e-01 4.550026e-02 5.491729e-01 1.639507e-02 9.298767e-01 2.713321e-01 9.362373e-01 5.359164e-01 6.563198e-01 8.673700e-01 4.550026e-02 1.615133e-01 8.041344e-01 5.293491e-01
ENSBTAG00000000802 5.795788e-01 4.593000e-01 4.808102e-01 3.456809e-01 5.156922e-01 4.202428e-01 2.713321e-01 6.766784e-01 7.186064e-02 3.518536e-01 1.936010e-01 2.713321e-01 4.946068e-01 4.260320e-01 9.848411e-01 4.179402e-01 9.688904e-01 5.028578e-01 9.920213e-01 8.815536e-01 9.370326e-01 4.502490e-01 4.715250e-01 3.503039e-01 3.410970e-01 7.046879e-01 6.276763e-01 4.820557e-01 3.173105e-01 3.783178e-01 4.318675e-01 4.927131e-01 4.814328e-01 1.615133e-01 8.689440e-01 3.477307e-01 3.815739e-01 5.047721e-01 6.950582e-01 6.701078e-01 3.173105e-01 6.541532e-01 9.068601e-01 4.777041e-01 8.957753e-01 6.455162e-01 9.235206e-01 5.445148e-01 8.768213e-01 8.957753e-01 6.276763e-01 3.997880e-01 5.092538e-01 7.084043e-01 4.820557e-01 3.628225e-01
ENSBTAG00000000803 8.913093e-02 1.095986e-01 1.615133e-01 2.713321e-01 4.110769e-01 1.336144e-01 8.642238e-01 1.936010e-01 8.157614e-01 7.741123e-01 7.353632e-01 3.586189e-01 1.936010e-01 6.483900e-01 3.572884e-02 4.145001e-01 1.936010e-01 4.839273e-01 3.572884e-02 1.936010e-01 8.142087e-01 4.105080e-01 2.301393e-01 3.544460e-01 3.173105e-01 4.946068e-01 2.713321e-01 2.713321e-01 4.093716e-01 4.003479e-01 5.306592e-01 5.254284e-01 1.936010e-01 9.052754e-01 5.666447e-01 7.948638e-01 1.936010e-01 1.936010e-01 3.173105e-01 6.862127e-01 3.897890e-01 7.657032e-01 9.601224e-01 7.346097e-01 2.780690e-02 2.144822e-02 8.212014e-01 9.116163e-01 5.933415e-01 3.192501e-01 7.002374e-01 4.617307e-01 8.913093e-02 6.333621e-01 7.002374e-01 9.211383e-01
ENSBTAG00000000804 4.348025e-01 4.173657e-01 5.743312e-02 6.933948e-03 2.780690e-02 2.144822e-02 2.144822e-02 1.936010e-01 5.110261e-03 6.933948e-03 8.913093e-02 2.780690e-02 9.322376e-03 1.241933e-02 1.639507e-02 2.780690e-02 4.550026e-02 1.095986e-01 2.713321e-01 5.743312e-02 3.870388e-01 4.965045e-01 3.345448e-01 5.247764e-01 3.572884e-02 5.743312e-02 2.713321e-01 7.956352e-01 3.211975e-01 8.041344e-01 5.131118e-01 8.886600e-01 9.649044e-01 3.731627e-03 1.936010e-01 9.824480e-01 3.731627e-03 2.144822e-02 3.173105e-01 2.301393e-01 8.913093e-02 3.788593e-01 9.282872e-01 3.518536e-01 6.362132e-01 7.186064e-02 1.639507e-02 1.639507e-02 1.639507e-02 1.374276e-03 1.935206e-03 1.241933e-02 4.652582e-04 7.186064e-02 4.110769e-01 2.713321e-01
ENSBTAG00000000806 2.713321e-01 1.095986e-01 4.783245e-01 2.301393e-01 2.301393e-01 4.359797e-01 5.372347e-01 5.743312e-02 8.446102e-01 1.936010e-01 1.336144e-01 3.572884e-02 8.744568e-01 5.968054e-01 7.833162e-01 6.107522e-01 9.116163e-01 1.936010e-01 3.173105e-01 3.173105e-01 7.186064e-02 4.371588e-01 5.073306e-01 5.578755e-01 3.173105e-01 1.936010e-01 4.965045e-01 2.301393e-01 1.336144e-01 4.550026e-02 3.964380e-01 1.336144e-01 5.485062e-01 2.301393e-01 1.936010e-01 1.095986e-01 3.173105e-01 1.095986e-01 6.686511e-01 9.672959e-01 7.979508e-01 2.301393e-01 1.615133e-01 8.018141e-01 2.713321e-01 3.864902e-01 8.406986e-01 6.592130e-01 8.524448e-01 5.124678e-01 6.847426e-01 8.235355e-01 4.605144e-01 5.313149e-01 8.282083e-01 4.990406e-01
ENSBTAG00000000807 3.622954e-01 4.965045e-01 1.936010e-01 4.833030e-01 7.186064e-02 2.713321e-01 7.240884e-01 2.713321e-01 3.864902e-01 4.550026e-02 9.856389e-01 7.421557e-01 1.336144e-01 5.652913e-01 1.336144e-01 2.713321e-01 1.615133e-01 3.410970e-01 3.572884e-02 6.555972e-01 5.743312e-02 NA 6.722953e-01 7.391343e-01 5.754794e-01 6.469524e-01 2.301393e-01 4.914528e-01 5.228229e-01 3.310505e-01 5.743312e-02 3.997880e-01 5.988882e-01 2.713321e-01 3.572884e-02 3.375587e-01 5.545204e-01 6.577657e-01 7.573215e-01 5.385547e-01 2.301393e-01 2.780690e-02 3.572884e-02 7.186064e-02 3.572884e-02 1.615133e-01 3.750789e-01 3.173105e-01 8.610796e-01 5.525121e-01 4.185151e-01 4.876822e-01 8.913093e-02 1.615133e-01 1.615133e-01 7.186064e-02
ENSBTAG00000000808 6.898932e-01 6.369268e-01 1.936010e-01 2.144822e-02 1.639507e-02 2.301393e-01 5.743312e-02 4.952390e-01 3.173105e-01 2.713321e-01 1.615133e-01 1.936010e-01 1.936010e-01 7.186064e-02 6.037607e-01 3.350459e-01 7.186064e-02 1.095986e-01 7.391343e-01 2.301393e-01 8.180918e-01 4.401144e-01 1.936010e-01 8.913093e-02 6.738585e-04 5.679996e-01 3.686527e-01 8.913093e-02 2.301393e-01 1.936010e-01 3.992284e-01 1.095986e-01 1.241933e-02 4.550026e-02 2.780690e-02 1.336144e-01 2.780690e-02 7.186064e-02 7.848532e-01 8.913093e-02 6.933948e-03 9.187567e-01 7.504849e-01 6.037607e-01 9.633102e-01 6.269672e-01 6.519895e-01 4.306967e-01 9.800550e-01 5.505074e-01 5.666447e-01 4.733741e-01 6.220126e-01 6.433644e-01 6.220126e-01 4.025926e-01
ENSBTAG00000000809 5.319711e-01 9.005236e-01 6.671956e-01 5.131118e-01 5.995832e-01 8.375721e-01 5.022205e-01 9.904256e-01 3.761566e-01 6.730250e-01 6.519895e-01 7.710513e-01 9.211383e-01 4.162181e-01 9.680931e-01 7.535210e-01 7.218406e-01 8.406986e-01 5.538506e-01 5.518435e-01 8.913093e-02 1.936010e-01 2.713321e-01 5.802634e-01 1.936010e-01 4.870553e-01 7.451811e-01 7.203433e-01 6.548751e-01 9.021071e-01 5.105381e-01 6.606615e-01 9.696877e-01 5.605667e-01 9.593255e-01 8.313270e-01 9.736746e-01 8.657966e-01 9.752695e-01 8.305471e-01 7.940925e-01 8.791869e-01 3.832084e-01 5.565323e-01 8.041344e-01 7.106375e-01 2.301393e-01 1.615133e-01 2.301393e-01 5.425244e-01 7.725814e-01 7.482104e-01 7.979508e-01 4.162181e-01 5.743312e-02 2.780690e-02
ENSBTAG00000000810 7.687579e-01 7.054306e-01 2.144822e-02 1.241933e-02 6.933948e-03 5.110261e-03 2.780690e-02 6.913675e-01 1.374276e-03 1.639507e-02 1.241933e-02 4.977717e-01 1.639507e-02 1.639507e-02 2.301393e-01 1.336144e-01 2.144822e-02 1.336144e-01 7.565610e-01 9.179630e-01 8.913093e-02 1.615133e-01 6.170751e-01 9.322376e-03 6.933948e-03 3.173105e-01 6.825397e-01 5.545204e-01 9.744721e-01 3.236426e-01 8.913093e-02 3.421123e-01 8.913093e-02 4.550026e-02 5.743312e-02 1.095986e-01 2.699796e-03 1.241933e-02 8.913093e-02 1.336144e-01 2.780690e-02 6.933948e-03 2.780690e-02 3.572884e-02 2.144822e-02 8.913093e-02 4.550026e-02 3.173105e-01 1.615133e-01 8.847109e-01 3.446589e-01 3.173105e-01 3.788593e-01 4.202428e-01 9.322376e-03 9.668483e-04
ENSBTAG00000000811 4.927131e-01 1.615133e-01 2.713321e-01 2.713321e-01 7.856220e-01 2.301393e-01 9.251092e-01 5.228229e-01 5.830054e-01 5.713938e-01 5.864415e-01 5.385547e-01 4.122161e-01 3.241331e-01 7.069169e-01 9.187567e-01 6.965365e-01 5.545204e-01 2.713321e-01 8.321070e-01 2.713321e-01 8.913093e-02 9.322376e-03 5.926499e-01 7.406445e-01 2.713321e-01 2.713321e-01 5.905770e-01 1.095986e-01 1.936010e-01 2.713321e-01 5.066903e-01 2.713321e-01 9.912234e-01 5.313149e-01 2.144822e-02 8.602939e-01 9.944149e-01 3.456809e-01 6.994967e-01 8.352290e-01 1.615133e-01 2.713321e-01 8.665833e-01 4.514499e-01 3.586189e-01 5.995832e-01 1.936010e-01 5.788947e-01 1.336144e-01 3.173105e-01 3.572884e-02 2.713321e-01 1.336144e-01 5.743312e-02 9.163758e-01
ENSBTAG00000000813 8.913093e-02 1.615133e-01 9.601224e-01 8.111056e-01 9.044831e-01 7.195951e-01 6.965365e-01 1.615133e-01 8.352290e-01 6.957972e-01 8.610796e-01 1.936010e-01 5.092538e-01 5.144012e-01 1.615133e-01 4.208197e-01 1.936010e-01 4.460600e-01 7.535210e-01 8.913093e-02 2.301393e-01 3.173105e-01 3.173105e-01 5.047721e-01 9.688904e-01 1.095986e-01 8.913093e-02 1.615133e-01 8.913093e-02 2.713321e-01 1.336144e-01 6.548751e-01 1.095986e-01 4.946068e-01 8.650101e-01 4.301120e-01 3.750789e-01 5.267336e-01 4.042810e-01 1.336144e-01 5.234737e-01 9.649044e-01 9.553418e-01 3.612425e-01 3.723929e-01 8.665833e-01 3.864902e-01 2.301393e-01 2.301393e-01 2.713321e-01 2.301393e-01 4.202428e-01 5.830054e-01 3.560072e-01 6.051562e-01 3.241331e-01
ENSBTAG00000000815 5.405378e-01 4.196665e-01 6.023668e-01 7.406445e-01 9.441937e-01 8.949843e-01 8.212014e-01 2.713321e-01 9.449896e-01 6.142614e-01 7.346097e-01 9.585287e-01 4.248705e-01 7.764104e-01 5.176319e-01 9.649044e-01 4.454634e-01 5.451790e-01 9.266980e-01 6.635624e-01 5.182794e-01 3.173105e-01 8.823428e-01 4.496492e-01 8.328873e-01 6.933948e-03 1.936010e-01 9.936170e-01 1.615133e-01 5.047721e-01 8.949843e-01 7.300944e-01 5.431875e-01 8.274291e-01 6.774100e-01 3.881375e-01 1.336144e-01 4.389308e-01 6.854775e-01 7.810124e-01 3.472176e-01 2.713321e-01 4.550026e-02 6.505487e-01 8.783983e-01 3.345448e-01 8.642238e-01 5.743312e-02 3.750789e-01 4.550026e-02 4.266135e-01 2.713321e-01 3.914449e-01 6.933948e-03 3.586189e-01 2.780690e-02
ENSBTAG00000000816 9.824480e-01 1.336144e-01 4.550026e-02 3.572884e-02 6.476710e-01 2.780690e-02 7.151114e-01 2.713321e-01 1.095986e-01 5.531812e-01 6.679232e-01 3.572884e-02 1.336144e-01 2.144822e-02 1.639507e-02 2.780690e-02 9.322376e-03 6.030636e-01 1.615133e-01 1.639507e-02 2.699796e-03 6.606615e-01 3.390722e-01 1.336144e-01 5.124678e-01 5.743312e-02 6.943195e-01 4.550026e-02 4.550026e-02 2.301393e-01 5.743312e-02 3.173105e-01 6.933948e-03 7.186064e-02 3.697189e-01 2.144822e-02 8.973576e-01 1.446961e-04 5.598933e-01 4.353909e-01 2.713321e-01 9.668483e-04 5.110261e-03 3.173105e-01 2.301393e-01 4.271954e-01 5.981936e-01 1.615133e-01 7.002374e-01 9.760671e-01 6.170751e-01 1.936010e-01 5.009473e-01 1.241933e-02 3.572884e-02 1.639507e-02
ENSBTAG00000000817 8.791869e-01 4.139284e-01 5.707142e-01 8.025873e-01 5.679996e-01 6.671956e-01 6.079513e-01 6.030636e-01 9.800550e-01 7.520025e-01 3.612425e-01 6.621113e-01 7.406445e-01 6.369268e-01 6.671956e-01 5.280405e-01 8.142087e-01 7.278402e-01 4.629487e-01 4.870553e-01 7.649400e-01 9.195505e-01 8.855005e-01 6.847426e-01 9.760671e-01 6.825397e-01 8.918213e-01 3.702528e-01 6.220126e-01 6.340744e-01 8.422627e-01 6.283859e-01 5.775274e-01 6.898932e-01 9.744721e-01 4.122161e-01 8.321070e-01 2.301393e-01 4.306967e-01 6.100515e-01 6.397846e-01 3.761566e-01 2.713321e-01 6.170751e-01 1.615133e-01 9.952127e-01 9.100306e-01 5.458436e-01 8.728811e-01 6.570426e-01 3.881375e-01 6.262583e-01 7.308463e-01 9.641073e-01 9.290819e-01 9.505628e-01
ENSBTAG00000000818 4.213970e-01 7.634145e-01 8.328873e-01 9.928191e-01 6.298059e-01 8.508767e-01 7.032032e-01 7.871603e-01 5.974993e-01 9.322376e-03 2.301393e-01 4.301120e-01 2.144822e-02 3.221741e-01 1.936010e-01 9.521556e-01 1.000000e+00 3.173105e-01 7.158580e-01 2.301393e-01 5.743312e-02 7.203433e-01 5.300039e-01 2.713321e-01 3.472176e-01 7.300944e-01 5.761617e-01 7.186064e-02 9.465817e-01 1.639507e-02 1.936010e-01 4.088041e-01 1.936010e-01 7.186064e-02 5.060505e-01 5.802634e-01 5.326276e-01 7.779435e-01 1.936010e-01 3.572884e-02 1.639507e-02 3.173105e-01 2.713321e-01 4.550026e-02 6.715658e-01 3.472176e-01 8.862902e-01 5.885076e-01 6.079513e-01 3.853943e-01 7.186064e-02 4.025926e-01 5.734349e-01 3.320465e-01 9.457856e-01 4.864288e-01
ENSBTAG00000000819 8.783983e-01 8.126568e-01 9.124094e-01 5.511752e-01 8.453929e-01 5.775274e-01 3.826631e-01 8.728811e-01 9.553418e-01 1.615133e-01 3.173105e-01 3.456809e-01 6.058544e-01 5.189272e-01 8.041344e-01 4.371588e-01 4.883096e-01 8.839214e-01 2.713321e-01 9.680931e-01 5.891970e-01 7.641772e-01 3.202229e-01 9.784597e-01 9.211383e-01 6.462342e-01 6.016703e-01 4.150723e-01 6.928429e-01 8.516606e-01 9.386235e-01 3.794013e-01 5.009473e-01 7.512436e-01 6.766784e-01 2.713321e-01 4.611223e-01 8.587230e-01 4.377490e-01 1.936010e-01 2.713321e-01 8.965664e-01 6.100515e-01 8.453929e-01 9.808526e-01 1.095986e-01 1.936010e-01 2.301393e-01 4.653902e-01 3.173105e-01 9.872344e-01 8.768213e-01 4.845520e-01 7.414000e-01 5.836919e-01 9.704850e-01
ENSBTAG00000000820 3.772363e-01 7.657032e-01 6.980160e-01 7.353632e-01 2.713321e-01 9.457856e-01 2.713321e-01 4.958715e-01 1.095986e-01 9.521556e-01 1.936010e-01 1.336144e-01 4.514499e-01 3.670569e-01 5.551906e-01 1.615133e-01 1.615133e-01 4.550026e-02 3.330444e-01 7.186064e-02 3.549659e-01 9.832457e-01 6.369268e-01 1.336144e-01 4.348025e-01 3.173105e-01 7.128732e-01 7.917799e-01 2.713321e-01 2.713321e-01 1.336144e-01 4.025926e-01 4.289440e-01 1.336144e-01 5.743312e-02 7.039454e-01 7.113825e-01 3.799437e-01 1.336144e-01 3.580956e-01 6.980160e-01 4.839273e-01 6.030636e-01 9.760671e-01 5.260808e-01 2.301393e-01 2.713321e-01 3.572884e-02 1.336144e-01 5.743312e-02 3.173105e-01 4.048447e-01 5.885076e-01 1.095986e-01 3.173105e-01 5.306592e-01
ENSBTAG00000000824 1.095986e-01 2.301393e-01 2.301393e-01 2.301393e-01 7.979508e-01 1.615133e-01 6.898932e-01 8.602939e-01 5.518435e-01 2.301393e-01 3.670569e-01 9.976063e-01 2.301393e-01 3.622954e-01 1.095986e-01 2.301393e-01 2.301393e-01 3.173105e-01 3.173105e-01 2.301393e-01 3.300565e-01 8.134327e-01 1.936010e-01 5.313149e-01 4.122161e-01 8.282083e-01 5.241248e-01 5.511752e-01 5.652913e-01 5.878185e-01 3.173105e-01 1.936010e-01 2.301393e-01 8.375721e-01 6.023668e-01 4.641686e-01 1.336144e-01 3.572884e-02 1.936010e-01 1.336144e-01 1.336144e-01 4.110769e-01 5.418618e-01 5.898869e-01 9.944149e-01 5.673220e-01 2.144822e-02 5.743312e-02 1.336144e-01 1.336144e-01 8.913093e-02 2.713321e-01 1.936010e-01 8.087802e-01 4.266135e-01 8.949843e-01
ENSBTAG00000000825 8.219793e-01 4.330401e-01 8.760330e-01 6.898932e-01 5.578755e-01 8.212014e-01 4.709095e-01 8.894501e-01 3.241331e-01 9.410104e-01 2.713321e-01 2.713321e-01 7.886993e-01 5.686777e-01 6.987562e-01 6.290957e-01 5.339419e-01 NA 2.713321e-01 7.979508e-01 1.336144e-01 4.116463e-01 6.534317e-01 4.037177e-01 8.516606e-01 6.891565e-01 9.481740e-01 8.446102e-01 6.664684e-01 5.267336e-01 8.383535e-01 3.713219e-01 8.913093e-02 4.318675e-01 8.913093e-02 3.173105e-01 9.856389e-01 8.103303e-01 8.064564e-01 6.433644e-01 8.266500e-01 3.226631e-01 1.095986e-01 4.110769e-01 2.301393e-01 5.385547e-01 3.305533e-01 7.588434e-01 8.235355e-01 7.756441e-01 7.840846e-01 8.579377e-01 8.610796e-01 7.186064e-02 3.572884e-02 1.615133e-01
ENSBTAG00000000827 5.919586e-01 8.422627e-01 5.850659e-01 5.518435e-01 5.405378e-01 5.511752e-01 4.009084e-01 6.774100e-01 7.856220e-01 5.531812e-01 7.987231e-01 6.965365e-01 6.340744e-01 4.082371e-01 9.235206e-01 8.973576e-01 8.878699e-01 9.625132e-01 5.041336e-01 7.489683e-01 9.330564e-01 7.664665e-01 5.912676e-01 6.862127e-01 4.789453e-01 5.713938e-01 5.926499e-01 6.198944e-01 6.913675e-01 6.255498e-01 9.688904e-01 8.705184e-01 5.060505e-01 4.520511e-01 5.392153e-01 9.100306e-01 4.927131e-01 6.440813e-01 4.653902e-01 6.476710e-01 7.948638e-01 8.547980e-01 7.489683e-01 5.465087e-01 9.633102e-01 7.994956e-01 5.926499e-01 8.989404e-01 7.649400e-01 8.941934e-01 9.179630e-01 8.438275e-01 7.588434e-01 9.776622e-01 9.235206e-01 9.386235e-01
ENSBTAG00000000829 2.301393e-01 1.936010e-01 1.336144e-01 1.639507e-02 8.913093e-02 1.639507e-02 2.144822e-02 3.173105e-01 4.520511e-01 1.936010e-01 3.492732e-01 5.531812e-01 2.713321e-01 3.380628e-01 2.713321e-01 7.664665e-01 5.458436e-01 8.989404e-01 8.913093e-02 9.968085e-01 7.186064e-02 1.095986e-01 1.936010e-01 8.516606e-01 2.780690e-02 2.713321e-01 2.713321e-01 2.713321e-01 6.170751e-01 1.936010e-01 3.456809e-01 8.360099e-01 5.131118e-01 4.599070e-01 2.713321e-01 1.095986e-01 7.186064e-02 3.670569e-01 3.528891e-01 1.336144e-01 4.550026e-02 7.186064e-02 3.953251e-01 7.863910e-01 6.255498e-01 7.017198e-01 6.107522e-01 8.547980e-01 8.941934e-01 8.414806e-01 5.041336e-01 5.221726e-01 7.315985e-01 7.069169e-01 3.173105e-01 7.535210e-01
ENSBTAG00000000830 2.780690e-02 1.095986e-01 9.704850e-01 5.743312e-02 1.241933e-02 8.791869e-01 5.110261e-03 5.105381e-01 4.550026e-02 9.497665e-01 2.713321e-01 6.086510e-01 1.095986e-01 1.336144e-01 8.768213e-01 1.336144e-01 4.196665e-01 6.149643e-01 6.744855e-01 3.707871e-01 5.747975e-01 7.186064e-02 3.665259e-01 5.639395e-01 2.144822e-02 3.681203e-01 3.518536e-01 3.173105e-01 5.754794e-01 3.794013e-01 1.095986e-01 8.913093e-02 5.385547e-01 2.301393e-01 2.780690e-02 1.336144e-01 7.948638e-01 1.936010e-01 1.615133e-01 1.936010e-01 1.095986e-01 1.639507e-02 7.186064e-02 1.615133e-01 1.095986e-01 6.933948e-03 3.330444e-01 1.095986e-01 1.336144e-01 8.913093e-02 7.186064e-02 1.639507e-02 8.913093e-02 4.312819e-01 6.606615e-01 7.649400e-01
ENSBTAG00000000831 5.912676e-01 5.968054e-01 1.639507e-02 6.933948e-03 3.821183e-01 6.933948e-03 2.144822e-02 2.713321e-01 8.913093e-02 7.186064e-02 2.301393e-01 1.936010e-01 2.713321e-01 7.186064e-02 4.550026e-02 1.936010e-01 1.336144e-01 1.615133e-01 1.095986e-01 1.936010e-01 7.186064e-02 4.353909e-01 3.173105e-01 1.615133e-01 4.550026e-02 3.628225e-01 3.853943e-01 4.150723e-01 9.084451e-01 4.359797e-01 7.398893e-01 2.301393e-01 2.713321e-01 1.095986e-01 7.725814e-01 1.615133e-01 7.186064e-02 9.346467e-01 3.969951e-01 7.186064e-02 5.743312e-02 1.936010e-01 7.069169e-01 5.878185e-01 1.936010e-01 6.548751e-01 2.301393e-01 5.286946e-01 6.262583e-01 9.013153e-01 3.405901e-01 2.713321e-01 5.015837e-01 8.697311e-01 8.913093e-02 5.156922e-01
ENSBTAG00000000833 3.707871e-01 7.054306e-01 6.884201e-01 6.290957e-01 2.713321e-01 8.453929e-01 4.271954e-01 4.260320e-01 8.142087e-01 5.947260e-01 5.511752e-01 5.267336e-01 3.436388e-01 6.766784e-01 6.333621e-01 5.933415e-01 4.025926e-01 7.128732e-01 3.903405e-01 8.383535e-01 9.314664e-01 6.548751e-01 7.672301e-01 9.449896e-01 3.612425e-01 9.736746e-01 7.833162e-01 7.195951e-01 8.768213e-01 4.490499e-01 5.625892e-01 6.354999e-01 9.920213e-01 9.235206e-01 5.768444e-01 8.934026e-01 1.936010e-01 2.713321e-01 5.478400e-01 4.958715e-01 3.265927e-01 9.410104e-01 9.100306e-01 3.804866e-01 4.190906e-01 7.618899e-01 3.173105e-01 2.713321e-01 3.173105e-01 4.116463e-01 5.280405e-01 5.176319e-01 4.641686e-01 7.331036e-01 4.538572e-01 2.301393e-01
ENSBTAG00000000835 5.471741e-01 9.545452e-01 6.541532e-01 3.731627e-03 2.713321e-01 5.743312e-02 2.301393e-01 6.788741e-01 7.186064e-02 1.336144e-01 9.005236e-01 9.808526e-01 7.346097e-01 8.689440e-01 1.095986e-01 2.301393e-01 2.301393e-01 7.964069e-01 6.950582e-01 1.615133e-01 4.076705e-01 7.186064e-02 1.336144e-01 7.158580e-01 7.098928e-01 1.936010e-01 4.611223e-01 7.331036e-01 6.086510e-01 9.880322e-01 5.531812e-01 6.114533e-01 1.336144e-01 2.301393e-01 5.558613e-01 1.936010e-01 1.936010e-01 7.186064e-02 8.180918e-01 4.568765e-01 1.936010e-01 3.325452e-01 2.713321e-01 8.957753e-01 5.047721e-01 2.155995e-04 2.699796e-03 2.699796e-03 2.699796e-03 9.322376e-03 3.731627e-03 5.110261e-03 1.935206e-03 8.913093e-02 9.672959e-01 7.203433e-01
ENSBTAG00000000836 2.780690e-02 8.913093e-02 1.336144e-01 2.713321e-01 3.572884e-02 1.936010e-01 2.144822e-02 8.913093e-02 9.322376e-03 7.186064e-02 4.550026e-02 8.913093e-02 2.780690e-02 5.743312e-02 1.095986e-01 2.144822e-02 7.121277e-01 4.520511e-01 1.615133e-01 5.743312e-02 1.336144e-01 5.743312e-02 7.186064e-02 8.913093e-02 2.713321e-01 3.497883e-01 4.283607e-01 3.173105e-01 5.743312e-02 NA 5.743312e-02 1.095986e-01 7.679939e-01 2.144822e-02 8.399167e-01 3.572884e-02 4.550026e-02 5.850659e-01 3.886875e-01 9.481740e-01 5.086123e-01 2.780690e-02 3.572884e-02 4.167916e-01 2.780690e-02 1.241933e-02 2.699796e-03 3.731627e-03 1.935206e-03 6.933948e-03 3.731627e-03 9.322376e-03 5.110261e-03 2.144822e-02 1.336144e-01 3.456809e-01
ENSBTAG00000000837 2.301393e-01 2.713321e-01 9.394191e-01 8.913093e-02 NA 5.679996e-01 2.713321e-01 7.017198e-01 4.820557e-01 9.736746e-01 6.362132e-01 1.615133e-01 3.285692e-01 6.312274e-01 1.336144e-01 3.173105e-01 4.599070e-01 1.615133e-01 7.186064e-02 8.913093e-02 4.336271e-01 2.301393e-01 3.772363e-01 1.615133e-01 3.539265e-01 5.743312e-02 5.743312e-02 8.913093e-02 1.336144e-01 1.615133e-01 2.713321e-01 5.531812e-01 9.203443e-01 5.747975e-01 1.095986e-01 4.071044e-01 6.715658e-01 8.768213e-01 7.069169e-01 7.466952e-01 5.768444e-01 4.758458e-01 5.118241e-01 1.336144e-01 3.761566e-01 3.549659e-01 4.544602e-01 3.508200e-01 7.771768e-01 6.383550e-01 6.876840e-01 9.147890e-01 5.816337e-01 8.913093e-02 2.301393e-01 7.186064e-02
ENSBTAG00000000838 5.228229e-01 7.121277e-01 8.430451e-01 9.298767e-01 7.315985e-01 8.422627e-01 3.892380e-01 8.134327e-01 3.659954e-01 7.535210e-01 5.905770e-01 8.610796e-01 6.686511e-01 3.772363e-01 5.047721e-01 2.713321e-01 6.030636e-01 4.173657e-01 6.722953e-01 4.371588e-01 3.335440e-01 6.657414e-01 5.015837e-01 6.847426e-01 9.394191e-01 7.186064e-02 9.481740e-01 6.818059e-01 7.611279e-01 6.563198e-01 4.196665e-01 8.111056e-01 9.736746e-01 7.649400e-01 8.321070e-01 8.367909e-01 6.065530e-01 3.853943e-01 4.952390e-01 7.695222e-01 8.847109e-01 9.680931e-01 8.957753e-01 6.128566e-01 NA 1.615133e-01 1.095986e-01 2.713321e-01 1.936010e-01 5.254284e-01 2.301393e-01 1.936010e-01 1.615133e-01 2.713321e-01 1.615133e-01 2.713321e-01
ENSBTAG00000000841 2.301393e-01 7.106375e-01 2.301393e-01 9.266980e-01 3.601916e-01 1.336144e-01 2.713321e-01 3.707871e-01 6.599371e-01 4.984060e-01 7.504849e-01 1.936010e-01 2.713321e-01 6.030636e-01 8.913093e-02 5.788947e-01 4.196665e-01 7.504849e-01 2.301393e-01 3.410970e-01 5.137563e-01 9.322376e-03 2.301393e-01 3.572884e-02 8.913093e-02 2.699796e-03 3.731627e-03 1.639507e-02 1.095986e-01 6.943195e-01 9.617162e-01 2.301393e-01 4.014693e-01 9.521556e-01 5.743312e-02 1.336144e-01 1.615133e-01 8.913093e-02 3.697189e-01 1.336144e-01 1.336144e-01 6.213062e-01 1.936010e-01 1.336144e-01 7.186064e-02 5.411996e-01 1.336144e-01 3.649359e-01 8.913093e-02 1.095986e-01 1.936010e-01 1.336144e-01 1.936010e-01 7.444244e-01 2.713321e-01 8.910308e-01
ENSBTAG00000000842 3.947694e-01 3.173105e-01 7.756441e-01 9.060677e-01 1.095986e-01 8.180918e-01 2.301393e-01 8.080054e-01 4.777041e-01 4.623395e-01 5.047721e-01 5.619146e-01 1.095986e-01 5.632641e-01 3.310505e-01 2.301393e-01 2.713321e-01 8.870800e-01 9.601224e-01 4.715250e-01 1.615133e-01 2.301393e-01 1.095986e-01 5.092538e-01 8.913093e-02 5.551906e-01 7.225896e-01 2.713321e-01 3.761566e-01 5.747975e-01 3.544460e-01 5.300039e-01 2.301393e-01 7.535210e-01 7.076605e-01 1.936010e-01 5.727541e-01 9.736746e-01 8.965664e-01 7.323509e-01 2.301393e-01 4.133572e-01 4.076705e-01 6.340744e-01 4.721409e-01 8.422627e-01 3.570504e-01 5.131118e-01 3.173105e-01 5.679996e-01 5.306592e-01 7.512436e-01 3.241331e-01 5.215227e-01 9.282872e-01 8.080054e-01
ENSBTAG00000000843 1.095986e-01 1.241933e-02 1.446961e-04 3.731627e-03 3.572884e-02 1.446961e-04 1.095986e-01 2.144822e-02 3.173105e-01 4.088041e-01 9.619269e-05 1.446961e-04 9.668483e-04 1.241933e-02 5.733031e-07 1.707981e-05 1.707981e-05 9.668483e-04 1.935206e-03 2.155995e-04 6.933948e-03 8.913093e-02 6.933948e-03 1.446961e-04 1.374276e-03 5.625892e-01 2.144822e-02 6.334248e-05 2.155995e-04 1.374276e-03 1.639507e-02 3.182172e-04 6.738585e-04 2.699796e-03 2.144822e-02 2.144822e-02 6.933948e-03 7.225896e-01 6.397846e-01 6.679232e-01 9.513592e-01 1.241933e-02 2.301393e-01 1.935206e-03 6.933948e-03 3.718572e-01 3.182172e-04 1.446961e-04 1.446961e-04 1.082509e-05 2.713321e-01 4.312819e-01 8.180918e-01 7.186064e-02 9.497665e-01 1.615133e-01
ENSBTAG00000000848 9.668483e-04 9.322376e-03 1.936010e-01 1.336144e-01 1.095986e-01 8.913093e-02 1.615133e-01 4.550026e-02 5.743312e-02 2.713321e-01 1.336144e-01 2.301393e-01 6.738585e-04 1.446961e-04 7.186064e-02 2.699796e-03 2.713321e-01 8.913093e-02 7.971788e-01 1.936010e-01 6.933948e-03 1.936010e-01 2.144822e-02 3.572884e-02 1.615133e-01 2.713321e-01 2.713321e-01 5.743312e-02 1.241933e-02 1.615133e-01 4.514499e-01 2.780690e-02 9.322376e-03 9.076525e-01 8.799757e-01 1.241933e-02 4.550026e-02 1.241933e-02 2.301393e-01 3.897890e-01 3.265927e-01 3.270861e-01 1.936010e-01 5.431875e-01 2.301393e-01 1.336144e-01 4.020307e-01 2.713321e-01 3.173105e-01 3.572884e-02 3.572884e-02 1.241933e-02 5.743312e-02 9.601224e-01 2.699796e-03 7.186064e-02
ENSBTAG00000000851 3.572884e-02 1.615133e-01 3.182172e-04 1.935206e-03 1.336144e-01 1.374276e-03 4.550026e-02 6.009743e-01 1.936010e-01 6.891565e-01 8.913093e-02 2.144822e-02 7.225896e-01 1.095986e-01 8.913093e-02 5.743312e-02 2.780690e-02 1.336144e-01 8.913093e-02 1.095986e-01 4.653902e-01 1.095986e-01 5.110261e-03 3.572884e-02 1.936010e-01 1.095986e-01 2.780690e-02 2.780690e-02 2.780690e-02 2.144822e-02 1.241933e-02 3.731627e-03 6.933948e-03 1.336144e-01 4.082371e-01 4.550026e-02 3.572884e-02 2.713321e-01 7.039454e-01 3.766962e-01 8.289877e-01 5.809484e-01 5.131118e-01 7.024614e-01 8.981490e-01 5.359164e-01 7.626521e-01 3.718572e-01 3.570504e-01 3.572884e-02 2.713321e-01 1.935206e-03 1.615133e-01 3.572884e-02 1.095986e-01 1.336144e-01
ENSBTAG00000000854 7.039454e-01 2.144822e-02 5.743312e-02 6.854775e-01 2.780690e-02 9.338515e-01 1.095986e-01 3.853943e-01 7.725814e-01 6.206001e-01 3.275800e-01 4.709095e-01 4.550026e-02 6.759471e-01 3.572884e-02 9.116163e-01 5.605667e-01 5.743312e-02 2.713321e-01 5.572037e-01 8.913093e-02 4.946068e-01 5.743312e-02 7.871603e-01 3.572884e-02 7.186064e-02 4.550026e-02 7.361169e-01 1.336144e-01 6.980160e-01 6.340744e-01 1.336144e-01 7.186064e-02 3.173105e-01 2.780690e-02 3.173105e-01 5.743312e-02 3.848471e-01 6.803394e-01 3.173105e-01 3.345448e-01 3.173105e-01 1.615133e-01 3.335440e-01 3.173105e-01 3.870388e-01 7.061736e-01 3.251155e-01 1.095986e-01 3.173105e-01 9.577319e-01 5.743312e-02 3.325452e-01 8.493091e-01 5.743312e-02 9.880322e-01
ENSBTAG00000000855 1.095986e-01 1.336144e-01 2.713321e-01 8.807646e-01 2.301393e-01 3.612425e-01 6.832737e-01 5.743312e-02 4.996758e-01 3.975527e-01 7.398893e-01 4.672260e-01 2.713321e-01 9.664987e-01 6.744855e-01 7.248383e-01 8.799757e-01 3.942141e-01 2.301393e-01 5.551906e-01 8.913093e-02 2.301393e-01 7.558006e-01 3.513365e-01 9.617162e-01 5.385547e-01 3.788593e-01 5.411996e-01 1.095986e-01 1.936010e-01 1.336144e-01 9.537486e-01 3.192501e-01 5.313149e-01 6.440813e-01 1.095986e-01 9.968085e-01 8.002682e-01 8.913093e-02 4.336271e-01 5.345996e-01 3.251155e-01 1.615133e-01 1.336144e-01 7.718162e-01 5.345996e-01 5.545204e-01 6.383550e-01 6.326502e-01 6.340744e-01 9.354420e-01 9.378281e-01 8.033608e-01 4.702945e-01 4.629487e-01 3.843004e-01
ENSBTAG00000000856 6.738585e-04 8.913093e-02 4.550026e-02 3.173105e-01 6.527104e-01 4.550026e-02 7.917799e-01 5.241248e-01 9.378281e-01 2.301393e-01 2.301393e-01 2.301393e-01 1.095986e-01 7.186064e-02 4.814328e-01 5.518435e-01 5.782109e-01 2.713321e-01 4.826792e-01 5.666447e-01 1.241933e-02 2.144822e-02 1.336144e-01 4.550026e-02 4.122161e-01 3.731627e-03 1.374276e-03 9.322376e-03 5.110261e-03 1.095986e-01 1.241933e-02 1.639507e-02 1.936010e-01 2.713321e-01 8.025873e-01 3.572884e-02 4.550026e-02 5.110261e-03 8.250924e-01 4.914528e-01 9.553418e-01 3.572884e-02 2.780690e-02 8.328873e-01 1.936010e-01 NA 8.126568e-01 4.139284e-01 9.577319e-01 4.065388e-01 6.933948e-03 5.110261e-03 3.731627e-03 2.144822e-02 1.095986e-01 1.095986e-01
ENSBTAG00000000857 2.155995e-04 6.933948e-03 4.660017e-01 8.634375e-01 2.301393e-01 2.301393e-01 4.150723e-01 3.539265e-01 9.489702e-01 1.936010e-01 1.639507e-02 1.935206e-03 9.668483e-04 2.699796e-03 2.301393e-01 2.713321e-01 2.301393e-01 3.731627e-03 1.936010e-01 1.936010e-01 6.738585e-04 6.738585e-04 9.322376e-03 7.186064e-02 1.095986e-01 2.144822e-02 1.639507e-02 1.935206e-03 6.738585e-04 3.731627e-03 1.935206e-03 1.615133e-01 1.241933e-02 1.615133e-01 6.818059e-01 1.446961e-04 7.186064e-02 4.550026e-02 1.336144e-01 9.322376e-03 8.913093e-02 1.374276e-03 1.935206e-03 3.607168e-01 4.550026e-02 NA 4.466571e-01 9.449896e-01 6.476710e-01 7.069169e-01 1.935206e-03 6.334248e-05 6.933948e-03 2.301393e-01 7.091484e-01 7.504849e-01
ENSBTAG00000000859 2.144822e-02 7.186064e-02 1.615133e-01 5.743312e-02 2.713321e-01 1.095986e-01 8.913093e-02 4.920827e-01 3.731627e-03 1.374276e-03 3.572884e-02 7.186064e-02 1.241933e-02 7.641772e-01 2.144822e-02 5.743312e-02 1.336144e-01 9.251092e-01 3.173105e-01 1.095986e-01 7.979508e-01 4.653902e-01 5.743312e-02 9.076525e-01 1.095986e-01 3.173105e-01 3.173105e-01 6.621113e-01 5.612405e-01 3.853943e-01 4.556674e-01 7.128732e-01 7.429117e-01 2.713321e-01 1.615133e-01 3.859420e-01 1.936010e-01 1.095986e-01 3.285692e-01 2.144822e-02 5.743312e-02 4.318675e-01 3.320465e-01 5.919586e-01 4.876822e-01 2.780690e-02 1.095986e-01 2.144822e-02 1.615133e-01 2.301393e-01 7.186064e-02 2.713321e-01 4.550026e-02 4.538572e-01 2.713321e-01 3.405901e-01
ENSBTAG00000000868 5.743312e-02 3.572884e-02 9.848411e-01 9.132025e-01 7.933214e-01 4.173657e-01 9.418061e-01 4.783245e-01 1.336144e-01 3.360496e-01 2.713321e-01 1.936010e-01 6.072520e-01 6.796066e-01 1.336144e-01 9.219323e-01 7.565610e-01 9.952127e-01 3.572884e-02 6.170751e-01 7.596046e-01 5.359164e-01 7.186064e-02 7.391343e-01 7.979508e-01 4.330401e-01 6.255498e-01 8.025873e-01 7.848532e-01 2.301393e-01 7.718162e-01 2.713321e-01 3.821183e-01 8.165380e-01 4.336271e-01 4.876822e-01 9.465817e-01 8.235355e-01 5.418618e-01 5.022205e-01 7.039454e-01 4.580873e-01 3.487586e-01 4.715250e-01 9.044831e-01 2.301393e-01 6.248417e-01 4.306967e-01 4.436763e-01 5.060505e-01 9.545452e-01 7.323509e-01 3.560072e-01 3.436388e-01 3.908925e-01 6.987562e-01
ENSBTAG00000000871 5.034955e-01 6.921050e-01 4.377490e-01 5.565323e-01 5.747975e-01 9.068601e-01 6.796066e-01 8.913093e-02 7.017198e-01 8.165380e-01 5.491729e-01 9.449896e-01 7.573215e-01 9.856389e-01 9.005236e-01 7.886993e-01 5.761617e-01 8.855005e-01 9.211383e-01 9.243148e-01 3.173105e-01 5.137563e-01 9.521556e-01 2.713321e-01 6.928429e-01 3.886875e-01 4.213970e-01 5.339419e-01 3.549659e-01 5.905770e-01 6.170751e-01 4.914528e-01 8.760330e-01 8.033608e-01 3.665259e-01 5.445148e-01 5.359164e-01 8.665833e-01 3.931050e-01 3.226631e-01 5.352578e-01 8.422627e-01 9.585287e-01 5.802634e-01 6.722953e-01 8.266500e-01 3.231526e-01 5.339419e-01 8.587230e-01 9.936170e-01 6.563198e-01 9.370326e-01 9.664987e-01 5.372347e-01 7.626521e-01 4.254510e-01
ENSBTAG00000000873 4.895655e-01 1.336144e-01 1.639507e-02 2.699796e-03 5.110261e-03 1.935206e-03 6.933948e-03 1.615133e-01 9.322376e-03 9.322376e-03 7.733467e-01 1.615133e-01 3.731627e-03 5.110261e-03 5.110261e-03 6.933948e-03 5.110261e-03 2.780690e-02 2.144822e-02 2.780690e-02 9.577319e-01 9.577319e-01 6.933948e-03 7.186064e-02 2.699796e-03 5.864415e-01 4.401144e-01 1.336144e-01 6.555972e-01 7.925506e-01 1.936010e-01 1.935206e-03 5.743312e-02 1.336144e-01 5.110261e-03 4.301120e-01 5.110261e-03 5.110261e-03 1.615133e-01 5.743312e-02 6.933948e-03 7.186064e-02 1.936010e-01 2.713321e-01 3.572884e-02 5.110261e-03 3.572884e-02 5.110261e-03 1.639507e-02 4.550026e-02 1.639507e-02 9.322376e-03 1.935206e-03 8.095551e-01 5.306592e-01 6.818059e-01
ENSBTAG00000000874 3.718572e-01 1.336144e-01 3.892380e-01 3.173105e-01 3.236426e-01 1.095986e-01 5.741160e-01 1.639507e-02 2.780690e-02 5.411996e-01 5.830054e-01 7.956352e-01 4.599070e-01 1.936010e-01 1.936010e-01 7.588434e-01 2.713321e-01 5.047721e-01 3.914449e-01 6.234264e-01 8.274291e-01 4.048447e-01 1.336144e-01 7.054306e-01 3.173105e-01 8.018141e-01 2.301393e-01 5.545204e-01 1.095986e-01 7.779435e-01 4.690657e-01 1.615133e-01 5.326276e-01 4.389308e-01 4.990406e-01 7.113825e-01 5.015837e-01 5.215227e-01 2.699796e-03 1.615133e-01 3.173105e-01 5.743312e-02 3.350459e-01 8.446102e-01 4.460600e-01 9.441937e-01 2.780690e-02 3.572884e-02 2.699796e-03 2.301393e-01 3.731627e-03 1.336144e-01 2.144822e-02 9.274926e-01 3.788593e-01 9.402147e-01
ENSBTAG00000000875 4.739913e-01 4.110769e-01 3.750789e-01 4.430815e-01 9.521556e-01 9.203443e-01 8.610796e-01 9.760671e-01 1.615133e-01 4.508492e-01 5.885076e-01 3.848471e-01 1.615133e-01 5.003113e-01 8.913093e-02 3.539265e-01 2.144822e-02 1.936010e-01 1.336144e-01 4.167916e-01 4.532547e-01 3.810300e-01 2.713321e-01 9.441937e-01 6.170751e-01 2.713321e-01 1.936010e-01 9.864366e-01 5.857535e-01 5.816337e-01 6.114533e-01 3.173105e-01 3.173105e-01 6.671956e-01 8.453929e-01 3.320465e-01 6.491092e-01 2.713321e-01 1.336144e-01 9.808526e-01 5.202241e-01 7.504849e-01 7.779435e-01 1.615133e-01 3.649359e-01 7.504849e-01 8.634375e-01 9.617162e-01 3.173105e-01 2.301393e-01 8.910308e-01 7.186064e-02 4.946068e-01 2.301393e-01 3.365522e-01 1.936010e-01
ENSBTAG00000000877 6.426477e-01 4.150723e-01 1.336144e-01 1.639507e-02 4.652582e-04 4.430815e-01 1.639507e-02 8.913093e-02 6.534317e-01 3.958813e-01 1.095986e-01 4.550026e-02 1.336144e-01 1.241933e-02 1.095986e-01 1.615133e-01 7.186064e-02 6.722953e-01 5.458436e-01 2.780690e-02 7.444244e-01 4.851772e-01 1.095986e-01 4.014693e-01 1.241933e-02 5.743312e-02 4.550026e-02 2.780690e-02 3.572884e-02 7.186064e-02 5.743312e-02 4.071044e-01 2.699796e-03 2.780690e-02 2.780690e-02 1.336144e-01 2.780690e-02 6.933948e-03 6.933948e-03 4.190906e-01 1.639507e-02 8.134327e-01 2.713321e-01 5.144012e-01 2.713321e-01 2.713321e-01 8.886600e-01 9.124094e-01 5.947260e-01 3.832084e-01 4.666136e-01 2.713321e-01 1.936010e-01 4.283607e-01 6.884201e-01 9.720797e-01
ENSBTAG00000000878 1.936010e-01 2.713321e-01 2.713321e-01 8.524448e-01 4.647792e-01 5.525121e-01 3.461926e-01 5.131118e-01 7.186064e-02 9.529521e-01 4.520511e-01 1.936010e-01 1.936010e-01 3.431295e-01 1.615133e-01 6.234264e-01 9.394191e-01 6.933948e-03 1.615133e-01 8.157614e-01 4.009084e-01 3.892380e-01 6.065530e-01 5.003113e-01 3.173105e-01 5.652913e-01 5.431875e-01 6.376407e-01 8.823428e-01 2.713321e-01 1.936010e-01 1.095986e-01 5.747975e-01 1.336144e-01 8.918213e-01 4.952390e-01 4.795665e-01 2.713321e-01 2.713321e-01 4.383397e-01 4.733741e-01 5.743312e-02 1.336144e-01 7.679939e-01 4.550026e-02 5.743312e-02 1.241933e-02 2.713321e-01 7.158580e-01 1.336144e-01 4.377490e-01 4.672260e-01 4.550026e-02 4.977717e-01 7.580823e-01 1.936010e-01
ENSBTAG00000000879 7.091484e-01 7.917799e-01 8.913093e-02 7.186064e-02 4.814328e-01 1.336144e-01 9.465817e-01 5.300039e-01 1.615133e-01 5.060505e-01 9.338515e-01 4.599070e-01 1.336144e-01 4.099396e-01 2.144822e-02 6.876840e-01 3.799437e-01 7.293427e-01 8.657966e-01 9.537486e-01 3.799437e-01 5.809484e-01 4.889373e-01 4.312819e-01 7.558006e-01 9.968085e-01 6.262583e-01 7.368709e-01 7.725814e-01 6.312274e-01 8.831320e-01 2.713321e-01 8.064564e-01 5.339419e-01 8.508767e-01 6.184840e-01 8.610796e-01 4.901942e-01 3.192501e-01 7.825481e-01 3.892380e-01 9.609193e-01 9.928191e-01 4.472546e-01 9.816503e-01 6.079513e-01 7.710513e-01 9.633102e-01 7.444244e-01 6.283859e-01 8.540135e-01 6.128566e-01 8.634375e-01 7.106375e-01 9.084451e-01 1.936010e-01
ENSBTAG00000000880 1.615133e-01 5.098958e-01 1.639507e-02 8.913093e-02 7.376251e-01 5.743312e-02 7.315985e-01 6.906302e-01 4.076705e-01 5.871298e-01 3.487586e-01 3.461926e-01 3.173105e-01 1.936010e-01 9.108234e-01 8.791869e-01 9.243148e-01 1.336144e-01 1.336144e-01 5.761617e-01 4.927131e-01 1.336144e-01 3.691855e-01 1.241933e-02 5.015837e-01 3.997880e-01 1.615133e-01 1.095986e-01 7.186064e-02 8.913093e-02 1.336144e-01 2.780690e-02 4.764648e-01 1.936010e-01 3.295603e-01 9.848411e-01 5.612405e-01 5.254284e-01 9.569352e-01 6.584892e-01 6.023668e-01 9.704850e-01 5.565323e-01 6.933948e-03 5.743312e-02 5.458436e-01 2.144822e-02 2.713321e-01 1.095986e-01 5.169850e-01 1.336144e-01 2.713321e-01 1.336144e-01 9.601224e-01 2.301393e-01 1.336144e-01
ENSBTAG00000000892 1.639507e-02 2.301393e-01 8.839214e-01 5.743312e-02 9.668483e-04 2.713321e-01 6.738585e-04 1.615133e-01 1.336144e-01 5.047721e-01 5.110261e-03 8.913093e-02 8.913093e-02 2.301393e-01 1.615133e-01 1.241933e-02 2.301393e-01 1.936010e-01 3.290645e-01 1.095986e-01 5.933415e-01 1.615133e-01 9.619269e-05 5.286946e-01 9.668483e-04 4.826792e-01 2.144822e-02 8.414806e-01 6.950582e-01 6.592130e-01 9.561385e-01 3.173105e-01 7.186064e-02 1.336144e-01 9.668483e-04 3.405901e-01 1.336144e-01 8.913093e-02 1.936010e-01 5.743312e-02 5.743312e-02 4.977717e-01 6.505487e-01 2.713321e-01 5.857535e-01 1.095986e-01 4.490499e-01 2.301393e-01 5.359164e-01 9.052754e-01 7.444244e-01 3.544460e-01 9.944149e-01 1.936010e-01 5.747975e-01 9.633102e-01
ENSBTAG00000000897 1.936010e-01 2.301393e-01 2.144822e-02 1.336144e-01 9.848411e-01 7.186064e-02 1.615133e-01 7.278402e-01 8.204237e-01 4.105080e-01 6.044583e-01 9.394191e-01 3.173105e-01 4.254510e-01 5.619146e-01 3.173105e-01 9.840434e-01 1.615133e-01 8.446102e-01 4.702945e-01 1.615133e-01 4.864288e-01 6.766784e-01 5.700350e-01 5.189272e-01 9.928191e-01 6.664684e-01 8.602939e-01 4.617307e-01 6.220126e-01 7.248383e-01 9.473778e-01 2.780690e-02 9.370326e-01 5.260808e-01 1.000000e+00 9.816503e-01 8.997319e-01 9.513592e-01 8.157614e-01 1.615133e-01 7.186064e-02 8.831320e-01 3.335440e-01 3.197363e-01 6.072520e-01 4.254510e-01 8.815536e-01 7.596046e-01 8.103303e-01 6.621113e-01 7.994956e-01 4.295278e-01 7.186064e-02 8.258712e-01 8.297673e-01
ENSBTAG00000000898 2.301393e-01 6.679232e-01 5.743312e-02 2.713321e-01 1.615133e-01 1.095986e-01 3.173105e-01 5.110261e-03 5.313149e-01 6.426477e-01 4.412999e-01 3.472176e-01 2.301393e-01 4.466571e-01 9.171693e-01 6.156675e-01 1.095986e-01 7.573215e-01 5.009473e-01 9.633102e-01 6.628367e-01 4.702945e-01 1.095986e-01 6.933948e-03 1.936010e-01 2.301393e-01 6.933948e-03 1.095986e-01 4.271954e-01 3.572884e-02 1.095986e-01 6.933948e-03 4.550026e-02 1.095986e-01 8.913093e-02 4.952390e-01 6.730250e-01 7.121277e-01 1.095986e-01 1.936010e-01 4.952390e-01 5.060505e-01 5.743312e-02 8.913093e-02 3.472176e-01 3.173105e-01 1.336144e-01 2.301393e-01 2.301393e-01 2.713321e-01 4.466571e-01 4.952390e-01 1.936010e-01 8.430451e-01 4.593000e-01 8.025873e-01
ENSBTAG00000000899 7.186064e-02 1.095986e-01 3.731627e-03 1.374276e-03 1.936010e-01 5.110261e-03 3.173105e-01 2.301393e-01 4.490499e-01 4.342146e-01 1.615133e-01 1.639507e-02 2.144822e-02 5.743312e-02 1.615133e-01 2.144822e-02 1.374276e-03 6.334248e-05 9.322376e-03 2.699796e-03 7.634145e-01 8.799757e-01 3.345448e-01 2.144822e-02 3.886875e-01 2.780690e-02 2.699796e-03 2.699796e-03 6.298059e-01 2.144822e-02 3.572884e-02 7.195951e-01 9.728772e-01 4.550026e-02 6.170751e-01 3.173105e-01 4.895655e-01 1.336144e-01 3.295603e-01 8.913093e-02 9.609193e-01 5.531812e-01 7.186064e-02 8.165380e-01 2.713321e-01 1.336144e-01 4.652582e-04 1.615133e-01 5.743312e-02 6.412155e-01 9.322376e-03 7.664665e-01 2.713321e-01 8.087802e-01 9.322614e-01 4.550026e-02
ENSBTAG00000000900 1.446961e-04 9.668483e-04 2.601615e-06 7.489683e-01 2.713321e-01 6.642884e-01 1.336144e-01 6.334248e-05 1.336144e-01 2.789034e-15 2.601615e-06 8.807646e-01 1.973175e-09 1.615133e-01 2.713321e-01 5.110261e-03 6.738585e-04 2.144822e-02 6.994967e-01 4.020307e-01 3.870388e-01 1.992885e-07 2.669150e-05 1.082509e-05 2.301393e-01 3.635016e-09 1.935206e-03 6.679232e-01 7.186064e-02 3.572884e-02 6.795346e-06 1.198074e-08 8.697311e-01 9.322376e-03 6.781419e-01 3.731627e-03 6.631492e-09 1.095986e-01 1.095986e-01 6.795346e-06 5.733031e-07 5.200254e-12 9.619269e-05 9.583666e-07 5.646316e-10 1.082509e-05 3.797912e-08 6.738585e-04 1.198074e-08 6.738585e-04 2.559625e-12 2.789034e-15 3.396535e-07 2.144822e-02 6.795346e-06 6.021256e-13
ENSBTAG00000000911 9.147890e-01 4.996758e-01 3.903405e-01 5.898869e-01 2.713321e-01 8.768213e-01 4.678388e-01 4.266135e-01 4.037177e-01 1.936010e-01 2.713321e-01 1.936010e-01 3.554863e-01 2.713321e-01 1.615133e-01 1.095986e-01 8.913093e-02 1.336144e-01 1.615133e-01 1.936010e-01 7.414000e-01 9.426019e-01 1.615133e-01 8.815536e-01 2.713321e-01 1.336144e-01 2.301393e-01 1.615133e-01 5.028578e-01 8.461759e-01 6.149643e-01 4.254510e-01 2.301393e-01 7.098928e-01 3.380628e-01 3.810300e-01 4.965045e-01 5.968054e-01 5.747975e-01 2.713321e-01 1.095986e-01 3.919978e-01 9.187567e-01 6.412155e-01 9.171693e-01 2.713321e-01 4.764648e-01 4.952390e-01 1.615133e-01 6.541532e-01 3.173105e-01 6.943195e-01 5.465087e-01 9.824480e-01 5.919586e-01 4.248705e-01
ENSBTAG00000000913 8.157614e-01 9.832457e-01 6.759471e-01 2.713321e-01 2.301393e-01 4.990406e-01 1.615133e-01 1.615133e-01 4.242904e-01 3.173105e-01 7.902392e-01 6.913675e-01 3.892380e-01 4.076705e-01 8.282083e-01 5.612405e-01 9.449896e-01 6.701078e-01 7.285913e-01 5.871298e-01 4.746090e-01 5.431875e-01 7.558006e-01 5.632641e-01 4.260320e-01 4.914528e-01 7.098928e-01 7.180994e-01 8.563676e-01 8.650101e-01 7.451811e-01 8.430451e-01 5.086123e-01 7.933214e-01 5.345996e-01 8.610796e-01 8.918213e-01 8.831320e-01 5.418618e-01 2.301393e-01 4.283607e-01 4.971379e-01 1.936010e-01 2.713321e-01 2.713321e-01 7.925506e-01 1.336144e-01 3.919978e-01 1.936010e-01 3.173105e-01 4.653902e-01 6.476710e-01 7.398893e-01 8.180918e-01 7.771768e-01 7.391343e-01
ENSBTAG00000000917 NA 8.913093e-02 9.171693e-01 5.646152e-01 6.584892e-01 7.611279e-01 3.173105e-01 4.088041e-01 8.862902e-01 5.293491e-01 5.679996e-01 5.405378e-01 8.508767e-01 7.331036e-01 7.210918e-01 8.910308e-01 8.446102e-01 6.584892e-01 4.502490e-01 7.527617e-01 8.406986e-01 3.173105e-01 3.370552e-01 3.821183e-01 5.743312e-02 1.615133e-01 6.534317e-01 4.514499e-01 9.187567e-01 9.585287e-01 2.780690e-02 5.743312e-02 1.095986e-01 2.780690e-02 7.158580e-01 1.000000e+00 8.913093e-02 1.336144e-01 4.330401e-01 7.300944e-01 4.864288e-01 NA 2.301393e-01 8.274291e-01 2.301393e-01 9.752695e-01 1.095986e-01 5.034955e-01 2.713321e-01 5.378945e-01 5.743312e-02 1.615133e-01 1.936010e-01 1.639507e-02 7.346097e-01 2.301393e-01
ENSBTAG00000000918 5.110261e-03 5.743312e-02 1.446961e-04 5.110261e-03 6.994967e-01 4.652582e-04 1.936010e-01 7.687579e-01 7.285913e-01 6.774100e-01 5.612405e-01 3.654654e-01 7.444244e-01 2.301393e-01 8.752448e-01 6.170751e-01 4.336271e-01 1.336144e-01 8.406986e-01 4.914528e-01 3.173105e-01 3.192501e-01 1.241933e-02 2.155995e-04 5.110261e-03 1.639507e-02 2.713321e-01 2.301393e-01 1.095986e-01 6.248417e-01 4.348025e-01 4.550026e-02 1.095986e-01 6.933948e-03 1.336144e-01 3.173105e-01 3.572884e-02 8.768213e-01 2.144822e-02 7.255883e-01 4.629487e-01 2.780690e-02 1.095986e-01 3.843004e-01 3.182172e-04 2.713321e-01 7.186064e-02 3.731627e-03 5.743312e-02 7.186064e-02 8.913093e-02 1.615133e-01 3.572884e-02 6.305165e-01 1.095986e-01 5.850659e-01
ENSBTAG00000000919 6.483900e-01 1.936010e-01 6.255498e-01 7.588434e-01 2.301393e-01 8.274291e-01 3.173105e-01 4.150723e-01 5.110261e-03 1.936010e-01 1.639507e-02 2.144822e-02 1.241933e-02 5.743312e-02 5.743312e-02 2.144822e-02 4.826792e-01 2.301393e-01 9.243148e-01 4.514499e-01 8.219793e-01 7.024614e-01 8.913093e-02 9.211383e-01 6.906302e-01 6.483900e-01 9.497665e-01 5.319711e-01 7.733467e-01 8.862902e-01 7.764104e-01 8.103303e-01 3.783178e-01 7.848532e-01 4.139284e-01 3.518536e-01 7.331036e-01 8.453929e-01 3.173105e-01 8.642238e-01 1.936010e-01 1.336144e-01 1.936010e-01 2.780690e-02 5.700350e-01 8.142087e-01 8.025873e-01 3.231526e-01 4.586934e-01 7.695222e-01 3.572884e-02 5.505074e-01 8.049082e-01 5.700350e-01 9.625132e-01 9.116163e-01
ENSBTAG00000000920 7.024614e-01 6.933948e-03 3.572884e-02 6.933948e-03 5.525121e-01 9.322376e-03 9.920213e-01 9.569352e-01 9.322376e-03 2.713321e-01 5.110261e-03 5.995832e-01 1.000000e+00 3.731627e-03 9.060677e-01 9.322376e-03 3.702528e-01 6.795346e-06 1.615133e-01 3.182172e-04 5.110261e-03 8.913093e-02 5.743312e-02 3.612425e-01 2.301393e-01 2.301393e-01 1.095986e-01 4.550026e-02 9.322376e-03 8.913093e-02 9.649044e-01 2.144822e-02 9.322376e-03 5.743312e-02 5.743312e-02 1.639507e-02 6.440813e-01 7.151114e-01 7.076605e-01 1.241933e-02 2.699796e-03 9.668483e-04 9.322376e-03 1.446961e-04 4.237108e-01 7.203433e-01 3.182172e-04 5.743312e-02 2.699796e-03 9.720797e-01 3.182172e-04 3.290645e-01 3.572884e-02 6.933948e-03 1.095986e-01 4.883096e-01
ENSBTAG00000000925 4.514499e-01 9.187567e-01 2.144822e-02 6.933948e-03 1.936010e-01 5.110261e-03 6.738585e-04 2.780690e-02 5.110261e-03 1.374276e-03 1.936010e-01 3.173105e-01 3.731627e-03 4.550026e-02 4.652582e-04 1.639507e-02 3.731627e-03 2.780690e-02 1.446961e-04 2.780690e-02 1.446961e-04 9.619269e-05 2.301393e-01 1.336144e-01 5.110261e-03 2.301393e-01 9.386235e-01 3.975527e-01 4.996758e-01 6.527104e-01 5.451790e-01 1.241933e-02 2.780690e-02 3.731627e-03 1.639507e-02 3.572884e-02 2.301393e-01 1.935206e-03 9.619269e-05 4.652582e-04 6.334248e-05 1.936010e-01 4.412999e-01 7.186064e-02 2.301393e-01 5.743312e-02 4.550026e-02 5.743312e-02 5.110261e-03 1.935206e-03 3.572884e-02 5.743312e-02 9.322376e-03 2.301393e-01 8.446102e-01 2.780690e-02
ENSBTAG00000000928 3.731627e-03 6.334248e-05 2.713321e-01 3.572884e-02 5.110261e-03 3.335440e-01 2.144822e-02 2.155995e-04 9.266980e-01 1.586656e-06 2.780690e-02 1.336144e-01 2.301393e-01 7.186064e-02 4.031549e-01 4.224909e-06 2.155995e-04 2.155995e-04 2.084195e-11 9.619269e-05 5.124678e-01 1.936010e-01 6.248417e-01 1.936010e-01 6.738585e-04 2.301393e-01 1.936010e-01 1.935206e-03 4.330401e-01 2.301393e-01 9.497665e-01 2.301393e-01 1.615133e-01 3.892380e-01 2.699796e-03 1.374276e-03 7.940925e-01 9.441937e-01 2.301393e-01 6.869482e-01 1.615133e-01 3.731627e-03 6.334248e-05 2.601615e-06 1.935206e-03 1.336144e-01 6.390696e-01 9.171693e-01 5.385547e-01 2.713321e-01 8.103303e-01 7.641772e-01 7.186064e-02 1.615133e-01 8.500928e-01 1.615133e-01
ENSBTAG00000000933 9.760671e-01 1.095986e-01 5.124678e-01 3.487586e-01 2.301393e-01 2.301393e-01 1.615133e-01 7.512436e-01 3.942141e-01 1.336144e-01 2.713321e-01 6.058544e-01 5.707142e-01 4.514499e-01 5.234737e-01 1.336144e-01 3.441486e-01 2.301393e-01 1.615133e-01 5.720738e-01 1.095986e-01 9.824480e-01 4.550026e-02 2.713321e-01 1.336144e-01 5.816337e-01 6.693793e-01 7.527617e-01 6.862127e-01 9.060677e-01 5.015837e-01 5.768444e-01 5.241248e-01 4.952390e-01 8.438275e-01 7.406445e-01 2.713321e-01 1.936010e-01 2.301393e-01 5.605667e-01 9.235206e-01 9.848411e-01 3.612425e-01 6.854775e-01 9.433978e-01 7.186064e-02 9.338515e-01 1.336144e-01 8.165380e-01 1.936010e-01 3.173105e-01 3.654654e-01 2.713321e-01 3.783178e-01 2.713321e-01 4.870553e-01
ENSBTAG00000000939 4.550026e-02 3.173105e-01 1.936010e-01 3.848471e-01 8.913093e-02 2.713321e-01 1.095986e-01 8.913093e-02 1.615133e-01 6.276763e-01 3.256074e-01 3.644068e-01 1.639507e-02 3.731627e-03 1.241933e-02 3.572884e-02 4.550026e-02 8.913093e-02 5.747975e-01 3.572884e-02 1.615133e-01 4.139284e-01 3.997880e-01 8.406986e-01 7.186064e-02 4.996758e-01 7.218406e-01 3.586189e-01 8.438275e-01 4.156450e-01 3.622954e-01 7.054306e-01 4.538572e-01 2.713321e-01 1.936010e-01 5.743312e-02 8.913093e-02 9.298767e-01 8.913093e-02 2.780690e-02 1.241933e-02 5.110261e-03 7.186064e-02 7.024614e-01 2.699796e-03 3.804866e-01 4.150723e-01 1.615133e-01 9.680931e-01 4.295278e-01 1.336144e-01 4.660017e-01 5.816337e-01 5.743312e-02 8.913093e-02 1.336144e-01
ENSBTAG00000000940 4.965045e-01 6.037607e-01 9.410104e-01 2.713321e-01 5.485062e-01 8.508767e-01 4.739913e-01 9.441937e-01 6.534317e-01 9.776622e-01 7.558006e-01 6.577657e-01 8.173148e-01 6.527104e-01 5.741160e-01 8.274291e-01 6.149643e-01 7.588434e-01 7.933214e-01 8.134327e-01 8.165380e-01 6.455162e-01 7.810124e-01 6.935810e-01 3.173105e-01 6.921050e-01 6.498288e-01 7.725814e-01 9.593255e-01 9.394191e-01 6.957972e-01 8.500928e-01 7.710513e-01 6.527104e-01 1.936010e-01 4.933439e-01 8.981490e-01 8.965664e-01 8.965664e-01 6.248417e-01 8.204237e-01 4.733741e-01 7.825481e-01 9.633102e-01 7.002374e-01 5.079712e-01 2.713321e-01 2.301393e-01 3.416044e-01 1.936010e-01 8.913093e-02 2.301393e-01 2.301393e-01 7.240884e-01 7.331036e-01 8.297673e-01
ENSBTAG00000000941 9.848411e-01 6.621113e-01 3.914449e-01 3.586189e-01 4.839273e-01 4.025926e-01 3.958813e-01 3.870388e-01 5.066903e-01 8.072308e-01 8.587230e-01 2.713321e-01 2.301393e-01 4.550026e-02 5.743312e-02 7.186064e-02 3.731627e-03 5.743312e-02 1.936010e-01 3.572884e-02 9.561385e-01 7.910095e-01 7.741123e-01 3.310505e-01 1.936010e-01 5.592203e-01 3.216856e-01 3.345448e-01 3.826631e-01 1.936010e-01 6.037607e-01 7.308463e-01 5.809484e-01 2.713321e-01 3.702528e-01 2.713321e-01 3.513365e-01 3.173105e-01 5.940336e-01 3.236426e-01 7.186064e-02 2.713321e-01 2.301393e-01 6.577657e-01 4.580873e-01 3.197363e-01 9.322376e-03 2.780690e-02 1.336144e-01 2.713321e-01 3.350459e-01 6.584892e-01 6.469524e-01 3.173105e-01 8.681570e-01 4.389308e-01
ENSBTAG00000000942 5.092538e-01 5.741160e-01 5.679996e-01 7.186064e-02 7.725814e-01 2.713321e-01 4.162181e-01 8.328873e-01 4.908233e-01 1.615133e-01 7.285913e-01 5.885076e-01 8.227573e-01 5.425244e-01 8.776097e-01 9.473778e-01 8.274291e-01 8.516606e-01 7.353632e-01 2.301393e-01 8.305471e-01 6.376407e-01 8.886600e-01 9.370326e-01 7.391343e-01 2.713321e-01 8.902404e-01 6.527104e-01 6.326502e-01 9.577319e-01 8.997319e-01 6.744855e-01 7.076605e-01 8.446102e-01 9.243148e-01 3.560072e-01 1.336144e-01 1.095986e-01 1.095986e-01 8.913093e-02 7.186064e-02 5.919586e-01 1.095986e-01 2.301393e-01 4.870553e-01 2.713321e-01 1.095986e-01 8.243139e-01 5.345996e-01 5.431875e-01 5.954188e-01 9.672959e-01 9.465817e-01 6.397846e-01 8.997319e-01 7.218406e-01
ENSBTAG00000000943 4.196665e-01 2.713321e-01 8.989404e-01 8.913093e-02 1.095986e-01 5.743312e-02 1.936010e-01 8.913093e-02 9.235206e-01 4.448672e-01 5.727541e-01 3.586189e-01 4.099396e-01 5.747975e-01 4.150723e-01 2.301393e-01 6.128566e-01 3.441486e-01 1.936010e-01 1.095986e-01 5.137563e-01 1.336144e-01 2.780690e-02 9.322614e-01 2.713321e-01 2.780690e-02 4.550026e-02 1.615133e-01 1.095986e-01 4.283607e-01 4.946068e-01 3.649359e-01 3.380628e-01 5.652913e-01 1.095986e-01 8.913093e-02 3.750789e-01 1.095986e-01 6.369268e-01 9.537486e-01 7.596046e-01 8.965664e-01 5.131118e-01 8.188689e-01 1.615133e-01 1.095986e-01 4.550026e-02 4.550026e-02 7.186064e-02 3.572884e-02 1.336144e-01 2.780690e-02 4.550026e-02 5.743312e-02 5.743312e-02 1.095986e-01
ENSBTAG00000000944 7.848532e-01 1.095986e-01 2.713321e-01 3.659954e-01 1.615133e-01 4.139284e-01 2.780690e-02 3.572884e-02 2.780690e-02 9.513592e-01 5.598933e-01 8.913093e-02 1.095986e-01 1.336144e-01 1.336144e-01 1.936010e-01 1.615133e-01 6.142614e-01 2.713321e-01 1.615133e-01 5.754794e-01 9.274926e-01 2.155995e-04 5.795788e-01 1.336144e-01 5.498399e-01 3.492732e-01 8.941934e-01 4.562717e-01 8.913093e-02 3.477307e-01 4.550026e-02 1.639507e-02 5.673220e-01 4.196665e-01 3.451696e-01 9.235206e-01 8.799757e-01 1.336144e-01 3.572884e-02 5.743312e-02 7.482104e-01 9.187567e-01 1.336144e-01 1.095986e-01 7.565610e-01 7.186064e-02 3.815739e-01 6.290957e-01 3.772363e-01 8.768213e-01 2.301393e-01 7.233389e-01 8.913093e-02 9.282872e-01 5.743312e-02
ENSBTAG00000000945 7.634145e-01 8.705184e-01 1.936010e-01 1.095986e-01 1.615133e-01 2.713321e-01 2.301393e-01 1.615133e-01 7.186064e-02 3.969951e-01 7.186064e-02 5.743312e-02 8.934026e-01 2.713321e-01 5.743312e-02 4.466571e-01 5.743312e-02 7.331036e-01 1.615133e-01 1.336144e-01 8.913093e-02 4.599070e-01 5.073306e-01 7.069169e-01 9.896278e-01 3.886875e-01 7.444244e-01 1.615133e-01 7.825481e-01 3.345448e-01 8.500928e-01 6.671956e-01 2.713321e-01 2.713321e-01 4.550026e-02 6.943195e-01 1.936010e-01 5.118241e-01 1.936010e-01 3.211975e-01 7.856220e-01 2.713321e-01 6.935810e-01 7.391343e-01 4.219747e-01 1.639507e-02 2.301393e-01 3.173105e-01 1.936010e-01 3.649359e-01 1.336144e-01 3.761566e-01 7.186064e-02 7.158580e-01 3.173105e-01 3.596669e-01
ENSBTAG00000000948 7.186064e-02 1.336144e-01 1.095986e-01 3.375587e-01 9.960106e-01 3.173105e-01 3.837542e-01 8.913093e-02 1.241933e-02 6.933948e-03 4.550026e-02 5.743312e-02 1.241933e-02 8.913093e-02 2.144822e-02 2.144822e-02 3.572884e-02 4.550026e-02 3.572884e-02 3.572884e-02 3.612425e-01 2.301393e-01 1.615133e-01 5.679996e-01 7.353632e-01 7.550405e-01 6.326502e-01 2.301393e-01 6.854775e-01 4.556674e-01 3.953251e-01 1.095986e-01 7.017198e-01 1.336144e-01 1.936010e-01 4.795665e-01 8.913093e-02 4.696799e-01 6.037607e-01 8.188689e-01 2.301393e-01 2.713321e-01 1.936010e-01 1.615133e-01 1.615133e-01 4.764648e-01 1.336144e-01 3.572884e-02 8.913093e-02 5.743312e-02 6.933948e-03 7.186064e-02 1.095986e-01 4.550026e-02 4.208197e-01 5.743312e-02
ENSBTAG00000000949 6.058544e-01 8.918213e-01 1.615133e-01 3.875879e-01 8.305471e-01 1.095986e-01 6.354999e-01 2.713321e-01 6.862127e-01 9.298767e-01 8.383535e-01 4.920827e-01 5.131118e-01 9.473778e-01 7.848532e-01 5.788947e-01 6.305165e-01 7.046879e-01 6.234264e-01 8.025873e-01 6.397846e-01 6.369268e-01 4.099396e-01 3.173105e-01 8.212014e-01 8.313270e-01 5.182794e-01 6.255498e-01 5.431875e-01 2.713321e-01 8.383535e-01 2.713321e-01 1.000000e+00 7.186064e-02 8.391350e-01 5.438509e-01 2.713321e-01 5.871298e-01 1.336144e-01 2.301393e-01 4.196665e-01 4.009084e-01 6.262583e-01 1.615133e-01 3.173105e-01 3.675883e-01 3.534076e-01 4.071044e-01 4.946068e-01 4.984060e-01 4.996758e-01 4.110769e-01 2.301393e-01 3.192501e-01 7.091484e-01 3.173105e-01
ENSBTAG00000000950 6.354999e-01 2.713321e-01 9.968085e-01 6.447986e-01 8.266500e-01 2.713321e-01 6.079513e-01 8.532290e-01 8.243139e-01 2.301393e-01 8.602939e-01 3.560072e-01 6.708367e-01 4.353909e-01 9.633102e-01 4.190906e-01 9.402147e-01 8.196462e-01 1.615133e-01 8.886600e-01 8.087802e-01 5.782109e-01 3.395777e-01 9.712824e-01 9.720797e-01 9.394191e-01 5.864415e-01 9.251092e-01 5.741160e-01 4.219747e-01 9.521556e-01 4.407069e-01 3.586189e-01 2.713321e-01 9.641073e-01 7.718162e-01 7.588434e-01 7.902392e-01 8.752448e-01 9.856389e-01 9.274926e-01 5.208732e-01 1.936010e-01 5.150465e-01 7.024614e-01 2.301393e-01 4.895655e-01 8.913093e-02 3.975527e-01 3.596669e-01 5.743312e-02 5.743312e-02 5.743312e-02 6.276763e-01 7.240884e-01 8.399167e-01
ENSBTAG00000000951 9.668483e-04 2.780690e-02 5.110261e-03 6.469524e-01 7.186064e-02 4.088041e-01 2.301393e-01 2.713321e-01 2.713321e-01 3.702528e-01 2.301393e-01 9.028990e-01 9.195505e-01 3.173105e-01 2.144822e-02 4.196665e-01 2.301393e-01 1.639507e-02 1.935206e-03 8.375721e-01 1.707981e-05 1.374276e-03 3.731627e-03 1.639507e-02 4.789453e-01 1.374276e-03 2.155995e-04 1.586656e-06 1.446961e-04 9.619269e-05 1.935206e-03 2.699796e-03 8.913093e-02 7.994956e-01 6.933948e-03 6.738585e-04 2.699796e-03 4.131501e-05 9.163758e-01 7.482104e-01 4.605144e-01 9.668483e-04 9.619269e-05 9.848411e-01 2.301393e-01 6.933948e-03 5.795788e-01 5.345996e-01 4.920827e-01 6.980160e-01 5.743312e-02 3.731627e-03 4.330401e-01 4.179402e-01 4.586934e-01 3.875879e-01
ENSBTAG00000000957 8.072308e-01 8.610796e-01 7.474527e-01 6.847426e-01 8.103303e-01 8.243139e-01 3.908925e-01 3.280743e-01 3.275800e-01 1.936010e-01 5.228229e-01 3.572884e-02 7.779435e-01 8.563676e-01 7.338565e-01 8.783983e-01 5.857535e-01 6.584892e-01 4.478526e-01 6.248417e-01 9.696877e-01 8.010411e-01 8.227573e-01 8.500928e-01 8.212014e-01 9.545452e-01 4.709095e-01 1.336144e-01 6.347870e-01 6.002785e-01 1.615133e-01 7.166049e-01 6.548751e-01 2.301393e-01 7.098928e-01 8.438275e-01 5.954188e-01 6.781419e-01 3.330444e-01 5.411996e-01 6.825397e-01 8.728811e-01 9.266980e-01 4.490499e-01 7.188471e-01 5.431875e-01 8.831320e-01 8.180918e-01 5.111809e-01 7.527617e-01 6.774100e-01 5.713938e-01 9.386235e-01 7.558006e-01 5.398763e-01 9.744721e-01
ENSBTAG00000000959 8.579377e-01 9.465817e-01 4.617307e-01 2.713321e-01 9.394191e-01 4.502490e-01 7.459380e-01 3.173105e-01 9.537486e-01 3.461926e-01 6.933948e-03 2.301393e-01 2.713321e-01 1.336144e-01 5.009473e-01 8.855005e-01 7.002374e-01 6.135588e-01 4.054089e-01 8.705184e-01 9.856389e-01 8.274291e-01 4.544602e-01 8.894501e-01 6.505487e-01 1.336144e-01 2.301393e-01 7.186064e-02 4.647792e-01 5.981936e-01 9.139957e-01 8.367909e-01 9.266980e-01 4.544602e-01 8.165380e-01 8.227573e-01 6.170751e-01 3.572884e-02 5.743312e-02 8.913093e-02 5.326276e-01 5.743312e-02 2.699796e-03 6.891565e-01 1.639507e-02 3.815739e-01 1.639507e-02 4.550026e-02 7.186064e-02 1.639507e-02 4.330401e-01 9.171693e-01 7.128732e-01 6.671956e-01 2.713321e-01 4.971379e-01
ENSBTAG00000000962 1.615133e-01 2.301393e-01 4.031549e-01 3.173105e-01 6.965365e-01 6.657414e-01 7.361169e-01 6.774100e-01 9.044831e-01 2.713321e-01 2.301393e-01 4.088041e-01 4.514499e-01 5.995832e-01 1.000000e+00 9.704850e-01 9.664987e-01 6.847426e-01 6.347870e-01 7.270893e-01 1.336144e-01 1.336144e-01 2.713321e-01 2.713321e-01 8.657966e-01 2.713321e-01 1.336144e-01 1.615133e-01 1.936010e-01 3.315483e-01 3.549659e-01 3.607168e-01 5.700350e-01 6.577657e-01 3.256074e-01 1.936010e-01 2.713321e-01 5.646152e-01 7.278402e-01 6.950582e-01 5.788947e-01 7.391343e-01 9.219323e-01 5.326276e-01 4.371588e-01 5.981936e-01 4.635584e-01 9.816503e-01 5.124678e-01 7.802448e-01 8.461759e-01 NA 5.505074e-01 5.465087e-01 6.128566e-01 3.197363e-01
ENSBTAG00000000964 5.743312e-02 4.550026e-02 5.743312e-02 1.336144e-01 1.095986e-01 2.780690e-02 7.657032e-01 5.189272e-01 3.572884e-02 2.301393e-01 9.808526e-01 5.208732e-01 1.615133e-01 2.301393e-01 1.936010e-01 4.653902e-01 9.800550e-01 5.795788e-01 7.186064e-02 1.615133e-01 9.171693e-01 3.659954e-01 1.615133e-01 4.550026e-02 1.095986e-01 1.936010e-01 1.336144e-01 1.095986e-01 1.615133e-01 7.186064e-02 3.572884e-02 5.743312e-02 2.780690e-02 1.936010e-01 4.496492e-01 2.301393e-01 5.743312e-02 3.572884e-02 7.573215e-01 1.095986e-01 1.095986e-01 4.301120e-01 3.997880e-01 7.186064e-02 9.824480e-01 6.847426e-01 5.871298e-01 1.936010e-01 8.180918e-01 6.455162e-01 5.968054e-01 3.456809e-01 4.162181e-01 1.615133e-01 4.312819e-01 4.550026e-02
ENSBTAG00000000967 5.110261e-03 2.144822e-02 9.322376e-03 7.186064e-02 3.345448e-01 1.639507e-02 1.936010e-01 7.346097e-01 7.186064e-02 1.095986e-01 1.336144e-01 1.936010e-01 1.095986e-01 2.144822e-02 1.336144e-01 5.743312e-02 1.615133e-01 2.780690e-02 2.713321e-01 7.186064e-02 7.186064e-02 6.933948e-03 8.913093e-02 1.639507e-02 1.336144e-01 6.334248e-05 6.738585e-04 5.110261e-03 6.933948e-03 1.374276e-03 3.731627e-03 9.322376e-03 8.913093e-02 7.186064e-02 6.440813e-01 6.933948e-03 5.743312e-02 7.186064e-02 7.657032e-01 1.615133e-01 3.713219e-01 5.743312e-02 1.241933e-02 7.338565e-01 8.913093e-02 2.713321e-01 6.397846e-01 2.713321e-01 8.360099e-01 5.995832e-01 4.167916e-01 4.550026e-02 1.615133e-01 7.186064e-02 1.095986e-01 5.743312e-02
ENSBTAG00000000973 3.731627e-03 9.322376e-03 8.313270e-01 1.336144e-01 1.615133e-01 7.091484e-01 2.713321e-01 5.169850e-01 8.500928e-01 5.585477e-01 1.095986e-01 3.969951e-01 7.810124e-01 5.110261e-03 9.235206e-01 2.144822e-02 5.743312e-02 5.110261e-03 2.301393e-01 4.550026e-02 2.144822e-02 1.241933e-02 3.731627e-03 2.713321e-01 2.713321e-01 9.668483e-04 6.738585e-04 5.110261e-03 6.738585e-04 1.935206e-03 1.936010e-01 1.336144e-01 2.699796e-03 3.691855e-01 3.591426e-01 2.144822e-02 5.182794e-01 4.550026e-02 4.082371e-01 6.086510e-01 5.208732e-01 1.639507e-02 8.913093e-02 9.728772e-01 1.095986e-01 5.538506e-01 9.619269e-05 3.182172e-04 1.374276e-03 1.639507e-02 4.652582e-04 2.144822e-02 6.933948e-03 3.182172e-04 1.241933e-02 2.144822e-02
ENSBTAG00000000977 2.780690e-02 2.144822e-02 2.713321e-01 9.322614e-01 1.336144e-01 7.186064e-02 6.037607e-01 5.511752e-01 4.795665e-01 6.803394e-01 3.892380e-01 8.493091e-01 5.215227e-01 2.713321e-01 8.173148e-01 8.720934e-01 3.385673e-01 6.491092e-01 7.069169e-01 6.642884e-01 1.336144e-01 7.186064e-02 4.502490e-01 1.936010e-01 4.127864e-01 2.301393e-01 2.301393e-01 2.301393e-01 1.095986e-01 4.702945e-01 4.550026e-02 4.550026e-02 6.635624e-01 2.301393e-01 5.060505e-01 5.743312e-02 1.936010e-01 3.670569e-01 6.262583e-01 3.173105e-01 3.295603e-01 8.399167e-01 7.725814e-01 4.889373e-01 3.897890e-01 1.095986e-01 4.478526e-01 6.679232e-01 6.030636e-01 5.267336e-01 7.840846e-01 9.410104e-01 4.514499e-01 5.110261e-03 1.095986e-01 1.336144e-01
ENSBTAG00000000978 3.731627e-03 3.182172e-04 1.615133e-01 2.780690e-02 3.572884e-02 3.731627e-03 1.615133e-01 8.642238e-01 6.933948e-03 7.308463e-01 1.935206e-03 1.241933e-02 9.736746e-01 4.946068e-01 8.902404e-01 5.352578e-01 4.764648e-01 9.657015e-01 9.880322e-01 6.722953e-01 6.933948e-03 5.743312e-02 2.780690e-02 5.961119e-01 1.615133e-01 3.591426e-01 2.713321e-01 1.095986e-01 2.699796e-03 3.431295e-01 1.095986e-01 2.699796e-03 8.913093e-02 1.615133e-01 2.301393e-01 4.550026e-02 7.186064e-02 3.572884e-02 5.743312e-02 3.305533e-01 5.105381e-01 7.641772e-01 6.269672e-01 1.936010e-01 4.580873e-01 2.780690e-02 1.615133e-01 6.606615e-01 8.587230e-01 8.438275e-01 8.406986e-01 6.002785e-01 4.076705e-01 3.173105e-01 9.680931e-01 7.886993e-01
ENSBTAG00000000979 7.186064e-02 1.336144e-01 7.558006e-01 3.572884e-02 9.322376e-03 7.802448e-01 5.743312e-02 1.095986e-01 5.110261e-03 1.095986e-01 5.150465e-01 3.275800e-01 7.186064e-02 4.550026e-02 7.186064e-02 3.572884e-02 4.550026e-02 1.639507e-02 4.901942e-01 3.572884e-02 3.572884e-02 5.144012e-01 6.447986e-01 7.203433e-01 4.550026e-02 9.132025e-01 1.095986e-01 7.956352e-01 1.936010e-01 4.629487e-01 6.957972e-01 4.208197e-01 3.870388e-01 8.913093e-02 5.743312e-02 2.301393e-01 1.095986e-01 4.574817e-01 1.095986e-01 1.615133e-01 8.913093e-02 8.018141e-01 9.187567e-01 1.000000e+00 8.595084e-01 5.438509e-01 4.927131e-01 7.186064e-02 1.615133e-01 1.615133e-01 2.301393e-01 1.336144e-01 2.301393e-01 9.108234e-01 5.365753e-01 6.469524e-01
ENSBTAG00000000981 1.615133e-01 2.780690e-02 4.550026e-02 3.572884e-02 5.743312e-02 3.572884e-02 1.336144e-01 4.550026e-02 4.550026e-02 8.913093e-02 1.095986e-01 1.095986e-01 7.186064e-02 1.615133e-01 2.713321e-01 3.572884e-02 1.095986e-01 7.186064e-02 4.301120e-01 7.186064e-02 2.301393e-01 5.293491e-01 1.336144e-01 1.615133e-01 7.186064e-02 7.084043e-01 2.301393e-01 2.713321e-01 1.936010e-01 2.144822e-02 3.572884e-02 3.572884e-02 9.322376e-03 4.550026e-02 1.639507e-02 8.913093e-02 1.336144e-01 5.743312e-02 3.173105e-01 1.615133e-01 2.301393e-01 3.370552e-01 5.743312e-02 7.664665e-01 4.550026e-02 9.561385e-01 4.635584e-01 2.713321e-01 3.572884e-02 1.095986e-01 8.760330e-01 9.617162e-01 8.477422e-01 8.618655e-01 9.227264e-01 8.508767e-01
ENSBTAG00000000983 5.438509e-01 5.707142e-01 5.418618e-01 3.601916e-01 1.936010e-01 3.772363e-01 4.550026e-02 2.780690e-02 3.914449e-01 4.295278e-01 5.625892e-01 1.095986e-01 8.025873e-01 2.301393e-01 8.634375e-01 2.713321e-01 4.448672e-01 1.615133e-01 4.550026e-02 4.901942e-01 2.301393e-01 9.370326e-01 7.195951e-01 4.508492e-01 1.336144e-01 9.203443e-01 4.984060e-01 5.878185e-01 9.243148e-01 2.301393e-01 5.511752e-01 6.635624e-01 4.653902e-01 4.946068e-01 3.572884e-02 9.872344e-01 5.885076e-01 6.987562e-01 5.988882e-01 6.234264e-01 5.372347e-01 3.601916e-01 2.713321e-01 3.942141e-01 5.345996e-01 3.173105e-01 7.186064e-02 1.336144e-01 1.615133e-01 4.550026e-02 2.301393e-01 2.301393e-01 4.301120e-01 1.936010e-01 3.953251e-01 1.095986e-01
ENSBTAG00000000985 2.713321e-01 1.936010e-01 2.301393e-01 4.190906e-01 6.114533e-01 7.787104e-01 5.418618e-01 6.766784e-01 5.679996e-01 5.713938e-01 6.693793e-01 5.182794e-01 8.305471e-01 2.144822e-02 3.942141e-01 2.713321e-01 3.173105e-01 4.550026e-02 5.864415e-01 9.322376e-03 1.615133e-01 1.336144e-01 6.107522e-01 1.095986e-01 1.000000e+00 3.572884e-02 6.933948e-03 1.336144e-01 2.780690e-02 1.336144e-01 2.699796e-03 1.241933e-02 4.690657e-01 7.186064e-02 8.095551e-01 1.336144e-01 1.615133e-01 9.545452e-01 4.660017e-01 4.709095e-01 1.936010e-01 4.550026e-02 1.639507e-02 4.185151e-01 2.301393e-01 5.743312e-02 8.563676e-01 8.180918e-01 5.431875e-01 8.025873e-01 7.466952e-01 7.195951e-01 5.176319e-01 9.601224e-01 9.585287e-01 6.447986e-01
ENSBTAG00000000988 7.573215e-01 5.118241e-01 8.610796e-01 7.910095e-01 4.348025e-01 5.545204e-01 5.445148e-01 1.936010e-01 9.920213e-01 9.657015e-01 8.587230e-01 4.814328e-01 9.960106e-01 9.124094e-01 9.465817e-01 3.903405e-01 2.713321e-01 5.686777e-01 8.855005e-01 3.173105e-01 9.752695e-01 6.628367e-01 8.282083e-01 6.206001e-01 5.254284e-01 9.481740e-01 5.478400e-01 6.980160e-01 7.756441e-01 9.370326e-01 8.713059e-01 8.540135e-01 9.418061e-01 6.891565e-01 3.810300e-01 6.671956e-01 5.332845e-01 8.508767e-01 8.752448e-01 9.441937e-01 8.650101e-01 6.555972e-01 9.410104e-01 9.251092e-01 9.912234e-01 6.227193e-01 5.176319e-01 8.831320e-01 5.293491e-01 9.179630e-01 3.173105e-01 2.301393e-01 4.156450e-01 7.863910e-01 9.243148e-01 6.419315e-01
ENSBTAG00000000990 5.968054e-01 3.612425e-01 5.871298e-01 1.936010e-01 5.110261e-03 1.615133e-01 1.936010e-01 7.186064e-02 2.144822e-02 1.336144e-01 2.301393e-01 5.332845e-01 4.231316e-01 1.241933e-02 2.713321e-01 1.936010e-01 4.025926e-01 1.615133e-01 8.744568e-01 1.936010e-01 1.095986e-01 9.896278e-01 9.944149e-01 6.191891e-01 6.312274e-01 1.095986e-01 2.144822e-02 1.336144e-01 5.743312e-02 8.736689e-01 4.131501e-05 2.301393e-01 1.095986e-01 5.451790e-01 9.108234e-01 5.418618e-01 4.430815e-01 7.406445e-01 6.933948e-03 2.144822e-02 9.668483e-04 3.173105e-01 5.176319e-01 5.518435e-01 8.149850e-01 7.520025e-01 9.696877e-01 2.713321e-01 2.713321e-01 5.378945e-01 7.504849e-01 1.336144e-01 5.743312e-02 5.254284e-01 2.780690e-02 1.374276e-03
ENSBTAG00000000991 1.446961e-04 3.731627e-03 4.652582e-04 9.668483e-04 5.111809e-01 3.182172e-04 8.697311e-01 1.374276e-03 6.664090e-08 8.913093e-02 1.935206e-03 5.431875e-01 3.731627e-03 6.774100e-01 2.301393e-01 4.833030e-01 1.639507e-02 1.639507e-02 1.095986e-01 3.572884e-02 2.669150e-05 4.652582e-04 2.713321e-01 1.446961e-04 4.133572e-01 2.143518e-08 1.973175e-09 2.669150e-05 1.992885e-07 7.186064e-02 1.446961e-04 7.069169e-01 5.110261e-03 2.144822e-02 4.550026e-02 1.936010e-01 4.952390e-01 6.534317e-01 7.186064e-02 5.202241e-01 7.186064e-02 9.465817e-01 2.713321e-01 1.936010e-01 1.615133e-01 2.713321e-01 9.346467e-01 2.155995e-04 2.144822e-02 2.155995e-04 1.936010e-01 2.155995e-04 6.933948e-03 5.110261e-03 4.851772e-01 1.935206e-03
ENSBTAG00000000993 6.722953e-01 3.821183e-01 4.901942e-01 6.715658e-01 3.202229e-01 8.957753e-01 3.788593e-01 1.936010e-01 3.305533e-01 7.504849e-01 2.713321e-01 1.615133e-01 9.052754e-01 4.442715e-01 1.936010e-01 1.936010e-01 4.550026e-02 2.301393e-01 1.615133e-01 2.713321e-01 6.781419e-01 7.611279e-01 2.713321e-01 6.810725e-01 5.047721e-01 4.342146e-01 3.360496e-01 8.212014e-01 4.348025e-01 6.913675e-01 9.808526e-01 3.815739e-01 6.170751e-01 7.527617e-01 9.259036e-01 4.733741e-01 5.003113e-01 9.489702e-01 5.782109e-01 6.891565e-01 6.065530e-01 9.251092e-01 4.927131e-01 9.235206e-01 9.864366e-01 7.186064e-02 9.370326e-01 8.391350e-01 8.689440e-01 8.634375e-01 1.615133e-01 4.324536e-01 2.780690e-02 1.000000e+00 6.283859e-01 8.126568e-01
ENSBTAG00000000998 2.713321e-01 2.713321e-01 4.127864e-01 2.301393e-01 3.572884e-02 5.425244e-01 1.336144e-01 4.156450e-01 1.936010e-01 3.718572e-01 8.602939e-01 5.060505e-01 2.780690e-02 3.173105e-01 9.203443e-01 2.713321e-01 6.664684e-01 2.713321e-01 7.542807e-01 1.615133e-01 7.825481e-01 8.949843e-01 3.192501e-01 3.436388e-01 7.039454e-01 4.550026e-02 4.330401e-01 1.336144e-01 1.936010e-01 6.642884e-01 6.298059e-01 5.445148e-01 4.448672e-01 7.098928e-01 1.936010e-01 6.142614e-01 7.061736e-01 8.563676e-01 4.605144e-01 4.727573e-01 8.783983e-01 3.975527e-01 1.936010e-01 1.336144e-01 5.306592e-01 8.642238e-01 2.699796e-03 5.110261e-03 9.322376e-03 3.810300e-01 2.780690e-02 2.713321e-01 1.936010e-01 5.156922e-01 9.132025e-01 7.741123e-01
ENSBTAG00000001002 5.060505e-01 8.446102e-01 5.131118e-01 8.524448e-01 8.297673e-01 9.680931e-01 8.720934e-01 7.017198e-01 8.602939e-01 7.459380e-01 7.687579e-01 7.710513e-01 6.469524e-01 6.950582e-01 7.925506e-01 9.187567e-01 7.833162e-01 9.497665e-01 9.187567e-01 8.103303e-01 4.990406e-01 3.416044e-01 7.113825e-01 5.632641e-01 8.414806e-01 9.617162e-01 7.771768e-01 3.997880e-01 6.404999e-01 7.166049e-01 5.816337e-01 4.167916e-01 7.084043e-01 8.555827e-01 8.157614e-01 6.577657e-01 7.603662e-01 9.410104e-01 9.473778e-01 9.545452e-01 8.118811e-01 5.392153e-01 5.768444e-01 4.208197e-01 2.713321e-01 9.489702e-01 2.301393e-01 8.705184e-01 7.588434e-01 6.796066e-01 5.498399e-01 1.000000e+00 9.960106e-01 5.713938e-01 2.301393e-01 5.646152e-01
ENSBTAG00000001003 4.550026e-02 2.601615e-06 9.060677e-01 6.548751e-01 4.496492e-01 1.935206e-03 2.669150e-05 2.301393e-01 6.213062e-01 4.550026e-02 1.615133e-01 1.615133e-01 5.743312e-02 8.196462e-01 9.668483e-04 7.186064e-02 2.780690e-02 1.241933e-02 4.739913e-01 2.144822e-02 3.797912e-08 1.241933e-02 3.300565e-01 3.761566e-01 2.780690e-02 2.155995e-04 4.939752e-01 3.182172e-04 6.433644e-01 3.236426e-01 7.186064e-02 7.186064e-02 1.336144e-01 6.255498e-01 4.550026e-02 6.170751e-01 1.935206e-03 2.669150e-05 1.095986e-01 8.913093e-02 6.738585e-04 6.795346e-06 1.639507e-02 1.095986e-01 3.182172e-04 4.939752e-01 1.336144e-01 3.182172e-04 1.241933e-02 4.652582e-04 3.731627e-03 6.334248e-05 1.336144e-01 3.182172e-04 6.795346e-06 1.553770e-10
ENSBTAG00000001004 3.492732e-01 4.150723e-01 3.173105e-01 6.862127e-01 9.680931e-01 5.228229e-01 9.100306e-01 6.825397e-01 9.021071e-01 9.784597e-01 8.540135e-01 7.368709e-01 4.099396e-01 6.570426e-01 1.936010e-01 7.971788e-01 5.816337e-01 4.377490e-01 4.733741e-01 7.626521e-01 4.629487e-01 3.446589e-01 7.482104e-01 3.173105e-01 9.489702e-01 2.301393e-01 1.936010e-01 4.814328e-01 2.713321e-01 4.996758e-01 4.952390e-01 3.456809e-01 5.871298e-01 5.438509e-01 8.957753e-01 5.933415e-01 2.713321e-01 5.398763e-01 9.330564e-01 9.896278e-01 8.227573e-01 3.173105e-01 3.451696e-01 7.233389e-01 6.121548e-01 7.186064e-02 2.301393e-01 1.615133e-01 1.336144e-01 1.936010e-01 1.615133e-01 1.936010e-01 1.936010e-01 7.308463e-01 6.950582e-01 9.243148e-01
ENSBTAG00000001005 9.433978e-01 6.079513e-01 4.946068e-01 5.538506e-01 6.362132e-01 8.266500e-01 5.425244e-01 7.106375e-01 3.345448e-01 1.336144e-01 3.395777e-01 5.086123e-01 6.135588e-01 9.960106e-01 7.444244e-01 5.073306e-01 2.301393e-01 7.429117e-01 2.713321e-01 4.009084e-01 8.438275e-01 6.383550e-01 7.787104e-01 5.816337e-01 6.419315e-01 7.002374e-01 5.041336e-01 9.912234e-01 4.260320e-01 9.728772e-01 8.516606e-01 4.088041e-01 4.301120e-01 4.851772e-01 5.878185e-01 7.596046e-01 7.218406e-01 4.635584e-01 4.407069e-01 6.163711e-01 3.750789e-01 7.106375e-01 9.354420e-01 5.891970e-01 9.984042e-01 2.301393e-01 6.592130e-01 8.118811e-01 6.796066e-01 5.202241e-01 5.372347e-01 9.529521e-01 5.919586e-01 6.541532e-01 8.587230e-01 9.688904e-01
ENSBTAG00000001008 1.241933e-02 2.713321e-01 3.731627e-03 7.186064e-02 8.913093e-02 2.699796e-03 9.203443e-01 5.782109e-01 1.336144e-01 2.713321e-01 8.235355e-01 1.095986e-01 2.144822e-02 6.333621e-01 4.652582e-04 6.933948e-03 1.241933e-02 2.301393e-01 1.935206e-03 6.933948e-03 9.322376e-03 1.336144e-01 1.936010e-01 1.935206e-03 2.713321e-01 9.322376e-03 4.550026e-02 1.446961e-04 6.933948e-03 5.713938e-01 8.913093e-02 4.550026e-02 8.041344e-01 4.550026e-02 7.741123e-01 6.354999e-01 1.095986e-01 6.935810e-01 7.687579e-01 8.328873e-01 4.574817e-01 3.572884e-02 1.336144e-01 4.520511e-01 5.625892e-01 5.066903e-01 6.972761e-01 5.743312e-02 1.336144e-01 8.913093e-02 9.306715e-01 9.601224e-01 8.438275e-01 9.322376e-03 5.743312e-02 3.572884e-02
ENSBTAG00000001009 8.508767e-01 3.729292e-01 2.780690e-02 5.743312e-02 3.572884e-02 4.550026e-02 2.780690e-02 1.936010e-01 7.186064e-02 6.933948e-03 2.301393e-01 3.360496e-01 3.572884e-02 3.713219e-01 7.186064e-02 5.743312e-02 1.336144e-01 2.144822e-02 1.615133e-01 1.615133e-01 9.386235e-01 1.936010e-01 8.913093e-02 3.731627e-03 6.933948e-03 3.572884e-02 8.196462e-01 8.010411e-01 7.136190e-01 2.713321e-01 8.913093e-02 5.743312e-02 4.550026e-02 8.913093e-02 1.639507e-02 2.301393e-01 7.186064e-02 2.301393e-01 3.942141e-01 3.612425e-01 3.173105e-01 9.760671e-01 6.058544e-01 1.935206e-03 2.713321e-01 5.802634e-01 3.207100e-01 4.574817e-01 3.981108e-01 5.720738e-01 4.690657e-01 1.936010e-01 8.360099e-01 6.933948e-03 5.743312e-02 1.615133e-01
ENSBTAG00000001010 4.550026e-02 2.780690e-02 2.713321e-01 1.615133e-01 8.913093e-02 6.693793e-01 5.098958e-01 9.322376e-03 2.699796e-03 6.722953e-01 4.031549e-01 1.095986e-01 5.110261e-03 9.668483e-04 1.935206e-03 9.322376e-03 2.780690e-02 9.322376e-03 1.095986e-01 4.593000e-01 5.247764e-01 7.588434e-01 1.615133e-01 5.843787e-01 7.017198e-01 9.386235e-01 7.186064e-02 4.418933e-01 6.505487e-01 3.173105e-01 1.615133e-01 1.336144e-01 1.936010e-01 1.336144e-01 9.021071e-01 8.305471e-01 6.362132e-01 1.095986e-01 3.572884e-02 2.144822e-02 2.713321e-01 1.241933e-02 6.933948e-03 6.121548e-01 3.182172e-04 2.301393e-01 1.336144e-01 9.617162e-01 2.713321e-01 7.143651e-01 3.345448e-01 3.173105e-01 5.666447e-01 9.322376e-03 5.451790e-01 9.322376e-03
ENSBTAG00000001013 3.992284e-01 9.736746e-01 8.697311e-01 3.173105e-01 7.143651e-01 2.301393e-01 7.725814e-01 9.728772e-01 9.068601e-01 6.100515e-01 3.612425e-01 4.353909e-01 1.615133e-01 2.301393e-01 2.301393e-01 1.336144e-01 7.186064e-02 8.697311e-01 2.713321e-01 6.121548e-01 2.780690e-02 4.550026e-02 5.598933e-01 9.203443e-01 9.840434e-01 8.913093e-02 1.241933e-02 3.572884e-02 2.301393e-01 5.743312e-02 1.095986e-01 5.498399e-01 2.713321e-01 6.220126e-01 8.072308e-01 7.626521e-01 9.680931e-01 2.780690e-02 5.720738e-01 2.301393e-01 3.750789e-01 5.775274e-01 4.635584e-01 3.173105e-01 5.280405e-01 8.391350e-01 7.649400e-01 1.936010e-01 5.169850e-01 2.713321e-01 9.696877e-01 5.445148e-01 7.039454e-01 7.186064e-02 4.550026e-02 1.241933e-02
ENSBTAG00000001014 7.069169e-01 8.602939e-01 3.285692e-01 1.615133e-01 2.713321e-01 2.301393e-01 2.301393e-01 6.650148e-01 4.672260e-01 7.971788e-01 2.713321e-01 5.156922e-01 3.482444e-01 1.095986e-01 6.170751e-01 3.942141e-01 7.725814e-01 4.436763e-01 1.936010e-01 4.116463e-01 7.173520e-01 3.686527e-01 3.881375e-01 4.684520e-01 2.713321e-01 3.859420e-01 4.442715e-01 1.615133e-01 3.173105e-01 5.843787e-01 1.936010e-01 1.095986e-01 4.746090e-01 3.173105e-01 3.837542e-01 3.837542e-01 2.301393e-01 1.095986e-01 8.728811e-01 8.188689e-01 3.607168e-01 9.880322e-01 9.021071e-01 5.891970e-01 9.816503e-01 7.158580e-01 5.066903e-01 6.642884e-01 7.474527e-01 6.016703e-01 4.466571e-01 6.891565e-01 6.044583e-01 5.743312e-02 4.550026e-02 4.550026e-02
ENSBTAG00000001015 6.570426e-01 1.936010e-01 3.554863e-01 5.280405e-01 3.665259e-01 8.823428e-01 3.908925e-01 5.280405e-01 5.471741e-01 7.186064e-02 7.817801e-01 6.142614e-01 6.671956e-01 4.684520e-01 4.568765e-01 7.368709e-01 7.195951e-01 8.807646e-01 1.615133e-01 3.461926e-01 2.713321e-01 1.336144e-01 7.173520e-01 1.095986e-01 3.539265e-01 5.306592e-01 2.301393e-01 7.787104e-01 1.639507e-02 9.864366e-01 1.936010e-01 4.965045e-01 9.187567e-01 8.855005e-01 9.100306e-01 3.992284e-01 3.173105e-01 5.666447e-01 3.295603e-01 4.436763e-01 7.429117e-01 8.321070e-01 2.780690e-02 3.330444e-01 8.913093e-02 3.936593e-01 8.839214e-01 6.570426e-01 1.639507e-02 8.776097e-01 1.936010e-01 3.572884e-02 4.383397e-01 7.186064e-02 8.913093e-02 7.186064e-02
ENSBTAG00000001016 7.376251e-01 6.241339e-01 9.577319e-01 7.840846e-01 7.368709e-01 9.108234e-01 8.266500e-01 9.968085e-01 6.766784e-01 9.179630e-01 7.300944e-01 5.734349e-01 4.746090e-01 4.977717e-01 5.734349e-01 6.541532e-01 6.269672e-01 7.588434e-01 5.163384e-01 9.076525e-01 9.052754e-01 7.158580e-01 8.328873e-01 8.360099e-01 9.465817e-01 6.527104e-01 8.870800e-01 7.856220e-01 6.884201e-01 7.421557e-01 9.968085e-01 8.282083e-01 6.803394e-01 8.180918e-01 8.328873e-01 6.255498e-01 7.588434e-01 9.171693e-01 9.116163e-01 8.989404e-01 9.433978e-01 6.037607e-01 7.603662e-01 6.650148e-01 6.262583e-01 8.438275e-01 9.203443e-01 9.928191e-01 9.259036e-01 7.771768e-01 6.548751e-01 6.142614e-01 7.308463e-01 7.771768e-01 7.285913e-01 8.461759e-01
ENSBTAG00000001017 5.511752e-01 5.659678e-01 9.672959e-01 6.447986e-01 5.156922e-01 7.069169e-01 1.336144e-01 6.390696e-01 3.508200e-01 2.301393e-01 2.713321e-01 2.301393e-01 4.550636e-01 5.156922e-01 5.073306e-01 3.897890e-01 2.301393e-01 6.840080e-01 9.195505e-01 5.182794e-01 6.577657e-01 7.263387e-01 3.799437e-01 4.845520e-01 7.994956e-01 7.233389e-01 6.037607e-01 1.615133e-01 9.864366e-01 1.615133e-01 9.928191e-01 6.679232e-01 2.301393e-01 9.068601e-01 9.728772e-01 2.301393e-01 3.740031e-01 9.394191e-01 7.218406e-01 5.411996e-01 3.810300e-01 4.359797e-01 NA 5.176319e-01 9.968085e-01 1.000000e+00 5.782109e-01 9.306715e-01 4.389308e-01 9.235206e-01 6.965365e-01 6.476710e-01 7.009784e-01 5.673220e-01 9.896278e-01 5.974993e-01
ENSBTAG00000001019 9.124094e-01 1.936010e-01 2.699796e-03 2.780690e-02 5.531812e-01 9.322376e-03 3.572884e-02 4.550026e-02 8.204237e-01 9.668483e-04 4.971379e-01 5.864415e-01 7.894692e-01 8.752448e-01 5.438509e-01 8.720934e-01 2.144822e-02 6.491092e-01 1.639507e-02 5.619146e-01 4.550026e-02 5.110261e-03 9.904256e-01 6.334248e-05 3.572884e-02 2.144822e-02 6.933948e-03 1.936010e-01 5.110261e-03 7.679939e-01 4.550026e-02 8.913093e-02 2.713321e-01 3.572884e-02 4.093716e-01 1.936010e-01 2.713321e-01 8.913093e-02 9.124094e-01 3.173105e-01 1.615133e-01 8.289877e-01 7.497265e-01 2.301393e-01 2.699796e-03 5.747975e-01 1.936010e-01 1.336144e-01 2.301393e-01 1.639507e-02 8.336677e-01 7.794775e-01 8.878699e-01 6.404999e-01 3.731627e-03 1.615133e-01
ENSBTAG00000001021 5.558613e-01 2.713321e-01 3.173105e-01 4.908233e-01 9.068601e-01 1.615133e-01 2.713321e-01 6.107522e-01 5.293491e-01 3.340442e-01 6.862127e-01 1.000000e+00 9.084451e-01 2.713321e-01 8.212014e-01 5.047721e-01 8.532290e-01 5.009473e-01 6.170751e-01 9.132025e-01 5.585477e-01 9.720797e-01 1.936010e-01 4.502490e-01 1.615133e-01 8.282083e-01 5.273869e-01 8.227573e-01 9.179630e-01 8.165380e-01 6.426477e-01 8.697311e-01 5.015837e-01 7.580823e-01 6.840080e-01 5.864415e-01 5.981936e-01 3.925511e-01 9.728772e-01 8.391350e-01 3.335440e-01 9.585287e-01 3.256074e-01 6.305165e-01 6.037607e-01 6.891565e-01 5.741160e-01 7.802448e-01 3.718572e-01 2.713321e-01 9.227264e-01 9.386235e-01 9.505628e-01 3.173105e-01 2.301393e-01 7.046879e-01
ENSBTAG00000001022 5.974993e-01 3.173105e-01 7.833162e-01 7.331036e-01 9.457856e-01 8.981490e-01 8.768213e-01 8.973576e-01 6.498288e-01 7.641772e-01 8.033608e-01 5.511752e-01 7.091484e-01 9.378281e-01 3.580956e-01 NA 6.184840e-01 4.093716e-01 5.009473e-01 8.532290e-01 1.615133e-01 6.884201e-01 7.550405e-01 5.743312e-02 9.290819e-01 7.618899e-01 9.593255e-01 8.886600e-01 5.137563e-01 2.301393e-01 1.615133e-01 3.713219e-01 7.725814e-01 2.301393e-01 9.433978e-01 8.018141e-01 4.783245e-01 8.446102e-01 4.532547e-01 9.108234e-01 6.086510e-01 1.936010e-01 3.173105e-01 8.461759e-01 1.095986e-01 2.301393e-01 6.708367e-01 5.592203e-01 7.933214e-01 3.202229e-01 5.398763e-01 1.936010e-01 9.028990e-01 9.132025e-01 6.613863e-01 7.603662e-01
ENSBTAG00000001023 3.981108e-01 9.968085e-01 1.095986e-01 2.713321e-01 9.171693e-01 1.615133e-01 7.979508e-01 4.864288e-01 1.936010e-01 6.058544e-01 1.615133e-01 1.615133e-01 6.781419e-01 2.713321e-01 7.641772e-01 5.933415e-01 5.003113e-01 7.186064e-02 8.344482e-01 4.025926e-01 1.095986e-01 2.301393e-01 7.346097e-01 5.743312e-02 9.155824e-01 7.376251e-01 5.491729e-01 5.445148e-01 6.832737e-01 1.336144e-01 1.095986e-01 1.095986e-01 NA 7.186064e-02 7.270893e-01 4.122161e-01 3.173105e-01 6.913675e-01 4.359797e-01 9.968085e-01 6.333621e-01 1.095986e-01 1.639507e-02 2.713321e-01 2.144822e-02 9.418061e-01 5.372347e-01 2.713321e-01 2.301393e-01 1.095986e-01 4.550026e-02 2.144822e-02 5.743312e-02 3.325452e-01 4.213970e-01 3.659954e-01
ENSBTAG00000001024 6.584892e-01 5.782109e-01 8.461759e-01 9.147890e-01 4.003479e-01 2.301393e-01 2.713321e-01 9.116163e-01 4.758458e-01 4.116463e-01 5.961119e-01 1.936010e-01 5.551906e-01 8.360099e-01 8.736689e-01 5.605667e-01 2.713321e-01 1.336144e-01 3.886875e-01 1.936010e-01 7.550405e-01 8.087802e-01 7.186064e-02 3.173105e-01 1.336144e-01 1.000000e+00 3.622954e-01 6.584892e-01 8.760330e-01 7.186064e-02 1.095986e-01 3.750789e-01 1.615133e-01 4.424872e-01 8.313270e-01 1.936010e-01 1.615133e-01 5.743312e-02 1.095986e-01 4.538572e-01 6.876840e-01 8.913093e-02 4.550026e-02 2.301393e-01 3.173105e-01 9.092378e-01 7.535210e-01 2.713321e-01 3.788593e-01 1.936010e-01 8.414806e-01 7.565610e-01 5.478400e-01 1.615133e-01 1.095986e-01 8.913093e-02
ENSBTAG00000001027 3.572884e-02 2.780690e-02 4.031549e-01 3.853943e-01 7.361169e-01 2.301393e-01 9.394191e-01 6.248417e-01 7.331036e-01 7.186064e-02 1.615133e-01 8.705184e-01 7.504849e-01 4.208197e-01 6.312274e-01 4.389308e-01 4.845520e-01 3.251155e-01 5.857535e-01 8.815536e-01 2.301393e-01 7.128732e-01 2.780690e-02 5.954188e-01 1.936010e-01 1.615133e-01 1.936010e-01 1.336144e-01 4.550026e-02 4.365690e-01 5.558613e-01 1.615133e-01 2.301393e-01 8.399167e-01 7.039454e-01 8.913093e-02 1.336144e-01 1.095986e-01 6.534317e-01 4.139284e-01 6.599371e-01 7.186064e-02 1.936010e-01 8.610796e-01 3.718572e-01 6.933948e-03 4.550026e-02 1.095986e-01 1.336144e-01 5.743312e-02 5.743312e-02 5.743312e-02 5.743312e-02 1.936010e-01 4.412999e-01 2.713321e-01
ENSBTAG00000001029 7.225896e-01 4.789453e-01 NA 9.171693e-01 9.044831e-01 5.300039e-01 4.076705e-01 7.940925e-01 9.800550e-01 2.713321e-01 1.336144e-01 4.048447e-01 9.864366e-01 8.910308e-01 7.158580e-01 8.776097e-01 4.283607e-01 1.936010e-01 2.301393e-01 6.715658e-01 4.623395e-01 6.491092e-01 NA 5.438509e-01 9.545452e-01 3.492732e-01 6.512690e-01 6.913675e-01 5.189272e-01 4.733741e-01 9.100306e-01 7.863910e-01 3.554863e-01 2.713321e-01 7.979508e-01 5.878185e-01 9.108234e-01 6.023668e-01 5.319711e-01 7.451811e-01 8.072308e-01 5.498399e-01 9.728772e-01 7.113825e-01 9.052754e-01 4.093716e-01 8.913093e-02 3.992284e-01 5.234737e-01 6.419315e-01 9.657015e-01 3.256074e-01 3.173105e-01 2.713321e-01 3.295603e-01 2.301393e-01
ENSBTAG00000001030 5.498399e-01 6.269672e-01 6.412155e-01 5.511752e-01 3.513365e-01 2.301393e-01 6.128566e-01 4.933439e-01 3.821183e-01 3.320465e-01 8.913093e-02 1.615133e-01 5.280405e-01 5.850659e-01 8.352290e-01 2.713321e-01 5.707142e-01 4.162181e-01 1.615133e-01 1.615133e-01 9.664987e-01 9.561385e-01 4.208197e-01 7.113825e-01 7.421557e-01 5.247764e-01 6.628367e-01 9.712824e-01 9.251092e-01 7.203433e-01 9.298767e-01 8.862902e-01 4.508492e-01 7.558006e-01 2.713321e-01 3.173105e-01 8.453929e-01 8.886600e-01 9.457856e-01 8.289877e-01 6.142614e-01 9.649044e-01 9.720797e-01 6.333621e-01 6.980160e-01 4.150723e-01 4.611223e-01 3.794013e-01 6.440813e-01 2.301393e-01 8.516606e-01 9.314664e-01 7.603662e-01 4.715250e-01 6.462342e-01 3.211975e-01
ENSBTAG00000001032 4.814328e-01 4.933439e-01 2.301393e-01 2.301393e-01 8.500928e-01 2.301393e-01 1.336144e-01 4.764648e-01 6.921050e-01 9.704850e-01 1.336144e-01 1.095986e-01 9.410104e-01 4.173657e-01 4.851772e-01 6.170751e-01 4.550026e-02 8.913093e-02 NA 3.853943e-01 3.649359e-01 3.173105e-01 1.936010e-01 4.009084e-01 9.274926e-01 2.301393e-01 3.804866e-01 7.128732e-01 4.365690e-01 1.615133e-01 4.082371e-01 6.781419e-01 2.713321e-01 2.713321e-01 9.569352e-01 5.411996e-01 9.848411e-01 3.173105e-01 4.478526e-01 7.113825e-01 8.673700e-01 7.338565e-01 4.647792e-01 2.301393e-01 5.585477e-01 9.537486e-01 1.936010e-01 4.702945e-01 9.696877e-01 5.015837e-01 7.879297e-01 7.338565e-01 6.664684e-01 1.336144e-01 5.286946e-01 2.301393e-01
ENSBTAG00000001034 5.743312e-02 9.322376e-03 6.832737e-01 5.378945e-01 9.657015e-01 3.173105e-01 3.173105e-01 3.607168e-01 3.173105e-01 9.322376e-03 6.933948e-03 1.336144e-01 2.144822e-02 7.649400e-01 2.301393e-01 4.532547e-01 8.461759e-01 8.913093e-02 3.173105e-01 2.713321e-01 1.241933e-02 5.632641e-01 6.933948e-03 8.913093e-02 9.668483e-04 2.301393e-01 3.173105e-01 7.084043e-01 8.973576e-01 6.483900e-01 3.405901e-01 9.680931e-01 3.572884e-02 3.745408e-01 4.550026e-02 1.241933e-02 8.913093e-02 2.155995e-04 2.301393e-01 9.521556e-01 8.406986e-01 5.743312e-02 1.935206e-03 4.550026e-02 3.691855e-01 5.110261e-03 7.186064e-02 2.713321e-01 2.713321e-01 6.933948e-03 7.618899e-01 1.935206e-03 7.002374e-01 1.374276e-03 6.933948e-03 7.725814e-01
ENSBTAG00000001035 6.933948e-03 4.550026e-02 1.935206e-03 1.241933e-02 1.241933e-02 2.144822e-02 2.301393e-01 4.864288e-01 1.936010e-01 2.301393e-01 9.619269e-05 2.144822e-02 3.969951e-01 2.713321e-01 2.713321e-01 8.064564e-01 4.065388e-01 8.913093e-02 1.935206e-03 7.879297e-01 4.652582e-04 3.182172e-04 2.155995e-04 1.095986e-01 9.322376e-03 6.933948e-03 2.699796e-03 1.241933e-02 3.572884e-02 1.374276e-03 2.780690e-02 5.110261e-03 6.980160e-01 4.958715e-01 1.639507e-02 3.572884e-02 8.438275e-01 4.550026e-02 NA 5.743312e-02 7.186064e-02 6.635624e-01 1.615133e-01 3.622954e-01 9.021071e-01 6.933948e-03 2.780690e-02 5.041336e-01 1.095986e-01 2.301393e-01 9.346467e-01 6.206001e-01 1.936010e-01 9.668483e-04 2.780690e-02 1.374276e-03
ENSBTAG00000001036 1.095986e-01 1.936010e-01 3.832084e-01 2.301393e-01 9.617162e-01 3.756175e-01 8.681570e-01 9.282872e-01 9.386235e-01 5.605667e-01 9.497665e-01 5.060505e-01 7.695222e-01 7.794775e-01 7.353632e-01 7.695222e-01 6.462342e-01 7.856220e-01 2.713321e-01 9.744721e-01 3.173105e-01 1.095986e-01 9.179630e-01 3.173105e-01 6.869482e-01 5.743312e-02 8.913093e-02 4.562717e-01 1.336144e-01 5.947260e-01 8.713059e-01 5.286946e-01 6.884201e-01 8.799757e-01 4.377490e-01 8.913093e-02 1.936010e-01 4.984060e-01 4.870553e-01 2.301393e-01 2.301393e-01 2.301393e-01 4.617307e-01 1.336144e-01 7.474527e-01 9.952127e-01 2.301393e-01 5.816337e-01 8.913093e-02 4.789453e-01 9.768646e-01 6.312274e-01 9.704850e-01 9.609193e-01 3.320465e-01 7.810124e-01
ENSBTAG00000001037 4.550026e-02 7.186064e-02 8.697311e-01 9.021071e-01 3.518536e-01 8.941934e-01 9.068601e-01 3.345448e-01 8.736689e-01 8.913093e-02 4.342146e-01 9.593255e-01 1.615133e-01 3.173105e-01 3.173105e-01 1.615133e-01 2.144822e-02 3.315483e-01 8.524448e-01 1.936010e-01 5.743312e-02 8.913093e-02 3.572884e-02 6.803394e-01 2.780690e-02 2.780690e-02 3.572884e-02 2.144822e-02 7.186064e-02 7.186064e-02 4.127864e-01 2.713321e-01 2.301393e-01 6.950582e-01 1.336144e-01 5.743312e-02 5.693561e-01 3.173105e-01 5.743312e-02 8.913093e-02 7.186064e-02 4.586934e-01 6.519895e-01 1.936010e-01 2.301393e-01 5.163384e-01 9.752695e-01 7.121277e-01 5.208732e-01 1.095986e-01 7.188471e-01 7.764104e-01 9.529521e-01 7.186064e-02 1.095986e-01 1.936010e-01
ENSBTAG00000001038 4.436763e-01 3.260998e-01 1.336144e-01 3.173105e-01 3.211975e-01 5.471741e-01 1.936010e-01 8.134327e-01 1.615133e-01 7.482104e-01 3.718572e-01 1.615133e-01 1.336144e-01 6.972761e-01 6.722953e-01 6.390696e-01 4.076705e-01 3.173105e-01 1.336144e-01 5.254284e-01 3.173105e-01 1.936010e-01 6.390696e-01 3.572884e-02 3.451696e-01 1.936010e-01 5.538506e-01 7.121277e-01 4.820557e-01 3.881375e-01 8.313270e-01 5.118241e-01 7.186064e-02 1.615133e-01 6.255498e-01 2.301393e-01 2.301393e-01 9.609193e-01 4.715250e-01 2.713321e-01 3.375587e-01 4.448672e-01 3.572884e-02 1.936010e-01 1.336144e-01 8.555827e-01 2.301393e-01 6.440813e-01 5.816337e-01 9.100306e-01 7.308463e-01 7.917799e-01 8.095551e-01 5.743312e-02 1.095986e-01 1.095986e-01
ENSBTAG00000001042 7.017198e-01 6.664684e-01 2.301393e-01 3.173105e-01 8.807646e-01 3.173105e-01 7.649400e-01 3.638782e-01 6.058544e-01 5.531812e-01 9.394191e-01 8.025873e-01 6.298059e-01 5.339419e-01 9.426019e-01 7.188471e-01 4.845520e-01 5.720738e-01 6.354999e-01 4.990406e-01 3.173105e-01 4.801881e-01 6.002785e-01 3.539265e-01 6.390696e-01 2.301393e-01 2.713321e-01 1.615133e-01 5.022205e-01 1.336144e-01 9.896278e-01 7.459380e-01 4.864288e-01 7.879297e-01 7.270893e-01 3.848471e-01 1.336144e-01 9.433978e-01 6.262583e-01 4.472546e-01 3.477307e-01 2.780690e-02 8.142087e-01 1.936010e-01 4.312819e-01 1.095986e-01 1.936010e-01 3.560072e-01 2.713321e-01 1.336144e-01 5.079712e-01 7.573215e-01 4.739913e-01 2.713321e-01 1.615133e-01 4.709095e-01
ENSBTAG00000001043 1.095986e-01 3.241331e-01 7.940925e-01 6.016703e-01 1.936010e-01 8.508767e-01 4.739913e-01 4.901942e-01 9.052754e-01 4.556674e-01 1.936010e-01 2.713321e-01 1.615133e-01 4.139284e-01 1.336144e-01 1.936010e-01 1.095986e-01 2.713321e-01 3.777768e-01 2.713321e-01 3.385673e-01 7.024614e-01 5.578755e-01 8.602939e-01 3.612425e-01 7.940925e-01 8.165380e-01 8.902404e-01 7.779435e-01 8.391350e-01 9.768646e-01 8.602939e-01 4.116463e-01 8.250924e-01 4.237108e-01 9.052754e-01 4.839273e-01 3.975527e-01 8.344482e-01 5.720738e-01 5.425244e-01 2.713321e-01 4.185151e-01 7.810124e-01 6.383550e-01 3.320465e-01 8.352290e-01 6.121548e-01 6.333621e-01 1.936010e-01 6.326502e-01 5.015837e-01 5.761617e-01 6.891565e-01 6.283859e-01 6.170751e-01
ENSBTAG00000001044 3.360496e-01 7.710513e-01 5.247764e-01 2.301393e-01 5.743312e-02 5.857535e-01 8.913093e-02 8.913093e-02 2.301393e-01 3.390722e-01 7.879297e-01 4.550026e-02 4.225530e-01 8.041344e-01 1.336144e-01 1.615133e-01 1.095986e-01 1.336144e-01 1.095986e-01 5.743312e-02 1.936010e-01 5.518435e-01 5.898869e-01 6.671956e-01 9.076525e-01 4.383397e-01 5.041336e-01 1.336144e-01 4.277778e-01 6.810725e-01 6.781419e-01 8.839214e-01 1.936010e-01 3.870388e-01 2.713321e-01 7.979508e-01 4.914528e-01 6.737551e-01 1.336144e-01 1.095986e-01 1.095986e-01 5.775274e-01 4.783245e-01 2.713321e-01 2.713321e-01 8.910308e-01 1.615133e-01 2.144822e-02 9.322376e-03 6.933948e-03 6.621113e-01 3.285692e-01 1.095986e-01 5.968054e-01 9.251092e-01 8.524448e-01
ENSBTAG00000001050 1.095986e-01 1.936010e-01 8.072308e-01 9.203443e-01 6.980160e-01 4.870553e-01 6.248417e-01 9.513592e-01 9.792573e-01 8.165380e-01 7.195951e-01 5.864415e-01 5.195754e-01 5.558613e-01 8.219793e-01 7.173520e-01 2.713321e-01 7.398893e-01 4.690657e-01 9.100306e-01 3.330444e-01 5.378945e-01 5.498399e-01 9.426019e-01 8.204237e-01 4.858028e-01 2.713321e-01 5.313149e-01 1.615133e-01 3.335440e-01 6.269672e-01 6.621113e-01 4.876822e-01 9.872344e-01 6.715658e-01 2.301393e-01 5.551906e-01 8.618655e-01 6.298059e-01 7.361169e-01 9.553418e-01 7.233389e-01 6.884201e-01 9.306715e-01 2.713321e-01 2.713321e-01 9.274926e-01 7.076605e-01 9.720797e-01 8.328873e-01 4.048447e-01 5.727541e-01 3.832084e-01 9.776622e-01 5.293491e-01 2.713321e-01
ENSBTAG00000001052 2.301393e-01 4.996758e-01 8.913093e-02 1.082509e-05 6.631492e-09 6.738585e-04 3.635016e-09 1.936010e-01 1.241933e-02 2.144822e-02 1.615133e-01 8.095551e-01 3.731627e-03 2.301393e-01 4.312819e-01 5.110261e-03 5.110261e-03 1.615133e-01 1.095986e-01 6.570426e-01 6.664090e-08 1.095986e-01 7.520025e-01 7.061736e-01 1.707981e-05 6.679232e-01 7.098928e-01 2.301393e-01 5.743312e-02 6.170751e-01 1.336144e-01 1.336144e-01 5.022205e-01 2.155995e-04 4.224909e-06 3.173105e-01 5.743312e-02 4.652582e-04 3.173105e-01 6.933948e-03 1.639507e-02 4.652582e-04 6.738585e-04 1.158027e-07 1.935206e-03 2.699796e-03 9.481740e-01 4.131501e-05 2.713321e-01 2.780690e-02 7.186064e-02 1.095986e-01 2.144822e-02 9.322376e-03 5.110261e-03 2.699796e-03
ENSBTAG00000001055 8.041344e-01 8.524448e-01 9.171693e-01 2.301393e-01 2.780690e-02 4.295278e-01 8.913093e-02 9.672959e-01 6.928429e-01 1.936010e-01 2.780690e-02 8.910308e-01 5.747975e-01 1.095986e-01 7.186064e-02 7.894692e-01 1.095986e-01 5.086123e-01 8.913093e-02 8.258712e-01 5.137563e-01 4.550026e-02 1.336144e-01 2.713321e-01 3.572884e-02 4.550026e-02 1.936010e-01 3.456809e-01 5.060505e-01 1.095986e-01 8.913093e-02 3.451696e-01 7.848532e-01 5.891970e-01 4.550026e-02 7.611279e-01 5.743312e-02 8.913093e-02 9.960106e-01 1.936010e-01 8.250924e-01 3.572884e-02 8.913093e-02 8.532290e-01 2.699796e-03 8.752448e-01 9.124094e-01 2.301393e-01 4.139284e-01 1.615133e-01 9.116163e-01 3.173105e-01 7.024614e-01 2.301393e-01 6.290957e-01 2.301393e-01
ENSBTAG00000001057 3.572884e-02 2.301393e-01 1.639507e-02 5.940336e-01 1.336144e-01 2.713321e-01 9.108234e-01 2.713321e-01 8.913093e-02 6.650148e-01 3.497883e-01 1.095986e-01 2.713321e-01 4.927131e-01 2.301393e-01 1.336144e-01 4.289440e-01 2.301393e-01 1.095986e-01 1.336144e-01 1.615133e-01 1.935206e-03 4.550026e-02 9.322376e-03 9.203443e-01 5.743312e-02 1.639507e-02 9.322376e-03 7.186064e-02 5.110261e-03 1.935206e-03 1.241933e-02 5.743312e-02 1.336144e-01 1.336144e-01 2.780690e-02 1.639507e-02 3.864902e-01 2.713321e-01 4.436763e-01 3.953251e-01 1.336144e-01 3.947694e-01 8.204237e-01 8.391350e-01 1.639507e-02 4.266135e-01 6.227193e-01 3.375587e-01 6.369268e-01 5.392153e-01 1.336144e-01 1.095986e-01 5.110261e-03 6.933948e-03 9.322376e-03
ENSBTAG00000001060 3.718572e-01 7.810124e-01 8.862902e-01 9.952127e-01 9.840434e-01 8.847109e-01 6.635624e-01 5.843787e-01 8.485256e-01 8.266500e-01 5.954188e-01 7.121277e-01 9.402147e-01 7.270893e-01 8.180918e-01 6.606615e-01 6.170751e-01 5.707142e-01 6.312274e-01 5.940336e-01 5.843787e-01 4.496492e-01 6.869482e-01 9.848411e-01 7.695222e-01 4.635584e-01 6.390696e-01 9.944149e-01 5.857535e-01 9.728772e-01 4.371588e-01 7.641772e-01 7.687579e-01 7.910095e-01 6.072520e-01 8.149850e-01 4.845520e-01 8.697311e-01 4.858028e-01 6.818059e-01 4.752272e-01 7.987231e-01 8.744568e-01 5.693561e-01 7.482104e-01 6.433644e-01 7.270893e-01 2.713321e-01 3.864902e-01 3.173105e-01 6.693793e-01 8.266500e-01 9.609193e-01 4.777041e-01 4.088041e-01 6.957972e-01
ENSBTAG00000001061 1.936010e-01 3.572884e-02 4.550026e-02 1.095986e-01 7.186064e-02 1.095986e-01 5.743312e-02 9.619269e-05 1.935206e-03 9.322376e-03 5.110261e-03 1.374276e-03 6.933948e-03 2.699796e-03 1.639507e-02 6.933948e-03 9.322376e-03 5.743312e-02 1.095986e-01 3.572884e-02 3.572884e-02 2.144822e-02 3.355475e-01 1.374276e-03 3.528891e-01 1.374276e-03 3.731627e-03 2.699796e-03 1.336144e-01 2.780690e-02 5.545204e-01 4.550026e-02 9.888300e-01 1.241933e-02 6.184840e-01 6.079513e-01 7.186064e-02 1.241933e-02 5.743312e-02 2.301393e-01 8.913093e-02 4.764648e-01 7.611279e-01 8.913093e-02 2.699796e-03 3.182172e-04 6.933948e-03 3.182172e-04 1.374276e-03 6.738585e-04 1.639507e-02 2.155995e-04 9.816503e-01 3.670569e-01 5.110261e-03 1.936010e-01
ENSBTAG00000001066 1.936010e-01 6.376407e-01 2.713321e-01 6.412155e-01 2.713321e-01 5.028578e-01 3.173105e-01 9.585287e-01 1.336144e-01 4.127864e-01 8.547980e-01 6.664684e-01 2.713321e-01 5.652913e-01 6.555972e-01 3.859420e-01 5.741160e-01 1.936010e-01 1.095986e-01 1.095986e-01 2.144822e-02 9.132025e-01 3.503039e-01 6.679232e-01 1.615133e-01 1.095986e-01 5.743312e-02 1.615133e-01 6.933948e-03 3.436388e-01 4.568765e-01 5.788947e-01 6.715658e-01 4.914528e-01 5.585477e-01 6.283859e-01 9.928191e-01 1.936010e-01 9.928191e-01 4.484510e-01 4.752272e-01 3.295603e-01 6.326502e-01 1.936010e-01 3.173105e-01 8.894501e-01 7.833162e-01 2.713321e-01 1.095986e-01 3.572884e-02 1.615133e-01 4.550026e-02 1.936010e-01 1.336144e-01 8.297673e-01 7.971788e-01
ENSBTAG00000001068 4.550026e-02 7.186064e-02 9.561385e-01 6.051562e-01 7.802448e-01 8.212014e-01 9.378281e-01 6.227193e-01 2.713321e-01 9.657015e-01 5.425244e-01 8.776097e-01 1.936010e-01 5.066903e-01 8.862902e-01 6.584892e-01 9.076525e-01 7.825481e-01 9.792573e-01 9.864366e-01 1.095986e-01 2.301393e-01 2.713321e-01 8.665833e-01 7.009784e-01 2.713321e-01 1.615133e-01 7.186064e-02 3.572884e-02 5.898869e-01 3.173105e-01 3.173105e-01 7.203433e-01 7.787104e-01 4.312819e-01 3.572884e-02 6.541532e-01 5.905770e-01 4.939752e-01 2.301393e-01 5.619146e-01 4.845520e-01 7.151114e-01 1.936010e-01 3.431295e-01 9.378281e-01 1.095986e-01 3.340442e-01 7.588434e-01 7.263387e-01 9.928191e-01 9.497665e-01 4.490499e-01 9.163758e-01 6.333621e-01 7.580823e-01
ENSBTAG00000001069 3.853943e-01 1.936010e-01 5.195754e-01 8.913093e-02 5.743312e-02 4.733741e-01 1.336144e-01 1.336144e-01 3.173105e-01 2.301393e-01 8.064564e-01 2.713321e-01 1.336144e-01 1.936010e-01 8.282083e-01 1.095986e-01 8.196462e-01 1.336144e-01 4.851772e-01 1.336144e-01 9.609193e-01 3.654654e-01 2.301393e-01 8.913093e-02 5.743312e-02 1.615133e-01 4.162181e-01 8.414806e-01 9.840434e-01 7.702866e-01 2.301393e-01 5.743312e-02 4.167916e-01 1.095986e-01 9.465817e-01 2.713321e-01 3.572884e-02 2.713321e-01 9.641073e-01 6.447986e-01 2.301393e-01 7.278402e-01 7.825481e-01 9.832457e-01 9.561385e-01 5.491729e-01 9.266980e-01 8.913093e-02 1.095986e-01 2.713321e-01 1.615133e-01 7.186064e-02 9.784597e-01 6.100515e-01 8.469590e-01 4.353909e-01
ENSBTAG00000001071 3.843004e-01 1.936010e-01 4.635584e-01 7.186064e-02 1.095986e-01 4.014693e-01 1.615133e-01 1.336144e-01 2.301393e-01 3.410970e-01 9.585287e-01 4.031549e-01 7.186064e-02 1.615133e-01 6.972761e-01 1.615133e-01 9.473778e-01 2.301393e-01 1.615133e-01 1.936010e-01 8.328873e-01 4.666136e-01 3.173105e-01 8.913093e-02 2.780690e-02 4.550026e-02 1.936010e-01 7.233389e-01 7.964069e-01 9.124094e-01 4.377490e-01 8.913093e-02 3.586189e-01 2.301393e-01 6.276763e-01 4.330401e-01 2.780690e-02 2.301393e-01 7.270893e-01 3.772363e-01 1.936010e-01 3.870388e-01 6.241339e-01 8.087802e-01 6.072520e-01 2.713321e-01 5.919586e-01 1.936010e-01 1.336144e-01 3.513365e-01 1.615133e-01 1.336144e-01 8.602939e-01 4.009084e-01 6.606615e-01 4.412999e-01
ENSBTAG00000001074 1.936010e-01 7.186064e-02 3.305533e-01 1.095986e-01 1.936010e-01 3.591426e-01 3.173105e-01 2.713321e-01 2.713321e-01 2.713321e-01 1.615133e-01 1.336144e-01 8.665833e-01 1.936010e-01 4.065388e-01 8.791869e-01 3.772363e-01 5.003113e-01 5.592203e-01 7.618899e-01 3.173105e-01 3.461926e-01 2.301393e-01 3.365522e-01 4.927131e-01 3.729292e-01 3.310505e-01 1.936010e-01 2.301393e-01 1.095986e-01 2.713321e-01 1.336144e-01 1.095986e-01 1.615133e-01 2.301393e-01 1.615133e-01 8.913093e-02 1.095986e-01 4.139284e-01 2.301393e-01 3.173105e-01 2.301393e-01 3.919978e-01 7.113825e-01 9.840434e-01 4.808102e-01 7.186064e-02 5.009473e-01 1.936010e-01 3.173105e-01 7.263387e-01 4.237108e-01 6.570426e-01 3.986694e-01 5.830054e-01 7.580823e-01
ENSBTAG00000001077 1.615133e-01 1.095986e-01 2.713321e-01 4.289440e-01 9.370326e-01 1.095986e-01 2.301393e-01 6.650148e-01 8.913093e-02 4.330401e-01 5.836919e-01 6.606615e-01 6.333621e-01 2.713321e-01 5.981936e-01 8.555827e-01 9.187567e-01 7.679939e-01 1.936010e-01 6.030636e-01 8.095551e-01 2.713321e-01 1.615133e-01 3.173105e-01 9.712824e-01 2.713321e-01 1.336144e-01 5.857535e-01 3.539265e-01 8.049082e-01 3.173105e-01 5.110261e-03 9.402147e-01 2.301393e-01 6.613863e-01 3.815739e-01 3.275800e-01 8.250924e-01 1.935206e-03 9.322376e-03 2.699796e-03 7.186064e-02 1.336144e-01 1.936010e-01 1.336144e-01 8.422627e-01 3.772363e-01 6.262583e-01 3.702528e-01 2.713321e-01 7.263387e-01 8.383535e-01 7.956352e-01 3.633501e-01 7.113825e-01 4.605144e-01
ENSBTAG00000001078 5.195754e-01 9.108234e-01 1.936010e-01 1.095986e-01 5.286946e-01 2.301393e-01 7.542807e-01 1.095986e-01 1.615133e-01 2.713321e-01 9.609193e-01 6.170751e-01 4.059736e-01 1.336144e-01 8.913093e-02 3.300565e-01 1.336144e-01 7.520025e-01 8.493091e-01 5.802634e-01 3.226631e-01 7.603662e-01 2.713321e-01 1.615133e-01 7.098928e-01 7.054306e-01 9.824480e-01 7.076605e-01 6.906302e-01 4.460600e-01 7.098928e-01 1.336144e-01 5.720738e-01 1.336144e-01 9.609193e-01 4.550636e-01 5.531812e-01 5.247764e-01 1.615133e-01 1.936010e-01 1.336144e-01 8.602939e-01 4.752272e-01 1.936010e-01 2.713321e-01 7.451811e-01 9.720797e-01 3.681203e-01 5.202241e-01 1.936010e-01 6.170751e-01 1.936010e-01 9.824480e-01 4.568765e-01 6.376407e-01 8.274291e-01
ENSBTAG00000001081 1.241933e-02 7.186064e-02 4.653902e-01 3.285692e-01 7.444244e-01 1.336144e-01 4.009084e-01 1.336144e-01 2.301393e-01 7.634145e-01 3.596669e-01 2.713321e-01 4.933439e-01 4.952390e-01 1.936010e-01 6.107522e-01 7.436679e-01 2.713321e-01 5.743312e-02 3.572884e-02 5.743312e-02 1.615133e-01 1.095986e-01 3.482444e-01 7.879297e-01 1.336144e-01 2.144822e-02 5.919586e-01 2.713321e-01 2.144822e-02 1.095986e-01 2.780690e-02 5.743312e-02 7.886993e-01 8.321070e-01 3.572884e-02 3.723929e-01 1.241933e-02 4.876822e-01 6.128566e-01 3.310505e-01 9.338515e-01 7.391343e-01 6.715658e-01 6.803394e-01 5.743312e-02 8.913093e-02 2.780690e-02 1.095986e-01 3.173105e-01 8.913093e-02 4.436763e-01 7.186064e-02 1.336144e-01 2.301393e-01 1.936010e-01
ENSBTAG00000001083 7.186064e-02 1.615133e-01 3.572884e-02 9.633102e-01 6.570426e-01 1.639507e-02 8.258712e-01 5.110261e-03 7.128732e-01 1.241933e-02 1.936010e-01 8.657966e-01 5.612405e-01 8.878699e-01 7.186064e-02 3.416044e-01 5.743312e-02 8.165380e-01 3.431295e-01 5.300039e-01 2.144822e-02 1.336144e-01 9.195505e-01 3.173105e-01 2.713321e-01 9.322376e-03 1.935206e-03 1.639507e-02 9.668483e-04 1.446961e-04 1.095986e-01 8.313270e-01 9.617162e-01 4.550026e-02 1.095986e-01 7.186064e-02 3.572884e-02 1.615133e-01 8.913093e-02 3.572884e-02 1.639507e-02 2.780690e-02 8.165380e-01 6.283859e-01 7.084043e-01 NA 2.713321e-01 1.615133e-01 3.280743e-01 4.550026e-02 6.476710e-01 3.958813e-01 6.555972e-01 3.182172e-04 6.738585e-04 1.935206e-03
ENSBTAG00000001085 3.518536e-01 6.354999e-01 1.936010e-01 1.615133e-01 7.186064e-02 8.913093e-02 2.713321e-01 1.639507e-02 8.913093e-02 8.913093e-02 1.241933e-02 3.572884e-02 5.743312e-02 2.144822e-02 3.572884e-02 3.572884e-02 5.743312e-02 1.615133e-01 5.047721e-01 1.095986e-01 1.615133e-01 1.936010e-01 2.780690e-02 1.639507e-02 5.743312e-02 5.110261e-03 5.743312e-02 2.144822e-02 4.550026e-02 4.550026e-02 5.471741e-01 3.572884e-02 1.936010e-01 8.913093e-02 6.854775e-01 2.301393e-01 2.144822e-02 7.186064e-02 9.960106e-01 5.254284e-01 5.300039e-01 7.894692e-01 2.713321e-01 4.984060e-01 5.365753e-01 9.322376e-03 3.572884e-02 3.731627e-03 9.322376e-03 5.110261e-03 3.731627e-03 1.241933e-02 8.274291e-01 4.550026e-02 7.098928e-01 1.936010e-01
ENSBTAG00000001086 1.241933e-02 1.336144e-01 3.731627e-03 1.095986e-01 1.936010e-01 2.144822e-02 8.289877e-01 6.933948e-03 1.639507e-02 3.251155e-01 6.326502e-01 3.173105e-01 9.641073e-01 9.760671e-01 2.713321e-01 NA 8.204237e-01 2.713321e-01 3.766962e-01 3.513365e-01 7.186064e-02 1.639507e-02 5.169850e-01 2.699796e-03 4.167916e-01 2.301393e-01 3.572884e-02 3.572884e-02 1.241933e-02 3.572884e-02 2.144822e-02 8.913093e-02 3.925511e-01 4.550026e-02 2.713321e-01 4.550026e-02 1.241933e-02 4.826792e-01 7.558006e-01 6.570426e-01 6.599371e-01 9.457856e-01 2.780690e-02 7.879297e-01 4.454634e-01 7.618899e-01 6.142614e-01 4.162181e-01 4.858028e-01 8.243139e-01 7.285913e-01 1.936010e-01 7.368709e-01 7.098928e-01 6.319386e-01 1.615133e-01
ENSBTAG00000001090 5.378945e-01 3.173105e-01 1.615133e-01 7.186064e-02 4.927131e-01 8.913093e-02 8.056822e-01 1.336144e-01 4.242904e-01 3.310505e-01 8.532290e-01 9.100306e-01 5.124678e-01 9.832457e-01 1.936010e-01 7.925506e-01 7.856220e-01 7.987231e-01 6.570426e-01 9.617162e-01 4.430815e-01 9.282872e-01 1.336144e-01 3.441486e-01 7.180994e-01 5.686777e-01 7.308463e-01 7.391343e-01 8.579377e-01 8.204237e-01 5.679996e-01 3.173105e-01 1.615133e-01 6.390696e-01 4.556674e-01 2.713321e-01 9.896278e-01 1.336144e-01 1.615133e-01 3.173105e-01 6.869482e-01 3.848471e-01 4.082371e-01 8.973576e-01 3.560072e-01 1.336144e-01 4.702945e-01 5.034955e-01 8.870800e-01 3.554863e-01 8.941934e-01 3.523711e-01 3.975527e-01 7.421557e-01 9.449896e-01 7.810124e-01
ENSBTAG00000001092 8.010411e-01 3.843004e-01 1.936010e-01 5.743312e-02 1.936010e-01 2.713321e-01 1.095986e-01 9.968085e-01 4.150723e-01 7.603662e-01 7.979508e-01 9.052754e-01 4.260320e-01 8.025873e-01 1.936010e-01 2.301393e-01 8.949843e-01 5.247764e-01 3.964380e-01 3.691855e-01 3.761566e-01 9.728772e-01 7.186064e-02 3.173105e-01 3.953251e-01 9.179630e-01 5.163384e-01 4.110769e-01 5.022205e-01 5.286946e-01 2.713321e-01 6.227193e-01 9.322376e-03 9.124094e-01 2.301393e-01 1.095986e-01 9.338515e-01 8.913093e-02 5.933415e-01 8.847109e-01 6.854775e-01 9.657015e-01 1.639507e-02 8.002682e-01 3.572884e-02 3.572884e-02 8.913093e-02 5.418618e-01 4.336271e-01 2.713321e-01 8.118811e-01 8.913093e-02 8.913093e-02 9.840434e-01 9.680931e-01 1.936010e-01
ENSBTAG00000001093 9.872344e-01 2.713321e-01 1.615133e-01 1.336144e-01 1.095986e-01 1.615133e-01 1.336144e-01 5.498399e-01 5.478400e-01 9.457856e-01 3.596669e-01 7.376251e-01 1.615133e-01 8.142087e-01 2.780690e-02 6.701078e-01 7.076605e-01 3.560072e-01 4.271954e-01 6.935810e-01 2.301393e-01 5.891970e-01 2.144822e-02 6.752161e-01 1.095986e-01 7.580823e-01 8.500928e-01 5.775274e-01 5.345996e-01 7.810124e-01 1.615133e-01 3.925511e-01 2.780690e-02 6.555972e-01 1.615133e-01 7.186064e-02 9.060677e-01 1.936010e-01 4.702945e-01 3.810300e-01 7.255883e-01 1.615133e-01 4.418933e-01 9.864366e-01 1.095986e-01 5.110261e-03 2.301393e-01 6.213062e-01 2.713321e-01 2.301393e-01 1.095986e-01 5.743312e-02 7.186064e-02 5.418618e-01 3.340442e-01 4.145001e-01
ENSBTAG00000001094 2.301393e-01 1.615133e-01 1.936010e-01 1.615133e-01 9.521556e-01 4.550026e-02 3.487586e-01 2.301393e-01 4.550026e-02 1.615133e-01 4.550026e-02 2.301393e-01 5.686777e-01 8.657966e-01 3.554863e-01 9.338515e-01 9.179630e-01 4.496492e-01 4.353909e-01 3.231526e-01 7.833162e-01 4.496492e-01 3.832084e-01 4.266135e-01 5.558613e-01 6.305165e-01 4.641686e-01 3.544460e-01 4.139284e-01 6.606615e-01 7.672301e-01 2.301393e-01 7.186064e-02 1.095986e-01 3.875879e-01 5.947260e-01 3.173105e-01 2.301393e-01 2.301393e-01 3.173105e-01 4.739913e-01 1.936010e-01 2.301393e-01 1.336144e-01 5.743312e-02 6.440813e-01 7.054306e-01 7.186064e-02 7.451811e-01 7.421557e-01 5.221726e-01 2.301393e-01 9.473778e-01 7.186064e-02 4.550026e-02 1.336144e-01
ENSBTAG00000001096 2.301393e-01 8.870800e-01 2.780690e-02 8.913093e-02 8.957753e-01 8.913093e-02 4.430815e-01 5.809484e-01 2.301393e-01 2.713321e-01 9.728772e-01 6.512690e-01 3.761566e-01 1.936010e-01 7.361169e-01 6.009743e-01 7.573215e-01 3.315483e-01 8.563676e-01 4.454634e-01 1.336144e-01 4.037177e-01 8.926119e-01 1.241933e-02 5.768444e-01 6.213062e-01 9.124094e-01 3.544460e-01 8.563676e-01 8.532290e-01 4.550026e-02 1.639507e-02 8.697311e-01 1.639507e-02 8.839214e-01 7.069169e-01 8.989404e-01 6.744855e-01 4.808102e-01 3.173105e-01 5.398763e-01 7.421557e-01 7.285913e-01 5.673220e-01 7.263387e-01 9.259036e-01 6.369268e-01 5.836919e-01 5.625892e-01 6.491092e-01 2.713321e-01 4.851772e-01 5.988882e-01 6.093511e-01 5.619146e-01 6.312274e-01
ENSBTAG00000001097 2.301393e-01 4.190906e-01 7.436679e-01 8.196462e-01 4.851772e-01 3.173105e-01 9.752695e-01 7.225896e-01 5.273869e-01 9.163758e-01 5.830054e-01 6.972761e-01 9.187567e-01 9.593255e-01 6.788741e-01 8.157614e-01 6.972761e-01 6.825397e-01 7.436679e-01 7.331036e-01 5.700350e-01 5.425244e-01 6.957972e-01 5.673220e-01 9.609193e-01 8.180918e-01 5.679996e-01 7.948638e-01 6.305165e-01 5.686777e-01 4.908233e-01 2.301393e-01 5.273869e-01 6.419315e-01 7.856220e-01 6.635624e-01 7.535210e-01 7.817801e-01 9.784597e-01 8.219793e-01 6.527104e-01 7.710513e-01 6.283859e-01 NA 6.079513e-01 9.489702e-01 9.060677e-01 7.466952e-01 7.091484e-01 9.394191e-01 8.626514e-01 9.203443e-01 8.289877e-01 6.803394e-01 2.713321e-01 6.519895e-01
ENSBTAG00000001098 7.565610e-01 3.477307e-01 9.593255e-01 1.615133e-01 1.336144e-01 8.913093e-02 5.743312e-02 7.810124e-01 2.713321e-01 7.779435e-01 3.953251e-01 5.743312e-02 5.743312e-02 8.913093e-02 1.095986e-01 8.913093e-02 3.410970e-01 2.713321e-01 1.936010e-01 1.095986e-01 8.375721e-01 6.854775e-01 1.336144e-01 7.383796e-01 1.936010e-01 1.615133e-01 3.745408e-01 7.106375e-01 4.059736e-01 6.891565e-01 7.710513e-01 7.925506e-01 3.702528e-01 1.936010e-01 1.336144e-01 5.809484e-01 8.878699e-01 9.736746e-01 2.301393e-01 7.186064e-02 3.665259e-01 7.580823e-01 6.928429e-01 3.572884e-02 5.241248e-01 7.825481e-01 9.800550e-01 7.956352e-01 7.151114e-01 4.179402e-01 8.469590e-01 1.936010e-01 3.750789e-01 3.513365e-01 1.615133e-01 4.550026e-02
ENSBTAG00000001101 9.274926e-01 6.170751e-01 7.158580e-01 8.847109e-01 7.956352e-01 7.203433e-01 9.617162e-01 7.748781e-01 7.233389e-01 8.360099e-01 5.843787e-01 7.794775e-01 5.332845e-01 5.538506e-01 7.779435e-01 8.910308e-01 9.418061e-01 9.418061e-01 3.804866e-01 6.980160e-01 4.254510e-01 6.170751e-01 8.831320e-01 7.331036e-01 9.696877e-01 4.190906e-01 5.398763e-01 5.365753e-01 6.840080e-01 8.002682e-01 7.331036e-01 8.532290e-01 2.301393e-01 6.994967e-01 9.290819e-01 9.521556e-01 9.617162e-01 7.331036e-01 8.453929e-01 9.688904e-01 NA 9.147890e-01 7.046879e-01 5.221726e-01 7.391343e-01 3.173105e-01 3.173105e-01 9.553418e-01 5.273869e-01 8.689440e-01 5.816337e-01 8.002682e-01 6.305165e-01 6.818059e-01 8.243139e-01 6.854775e-01
ENSBTAG00000001104 9.952127e-01 3.340442e-01 8.041344e-01 1.000000e+00 8.274291e-01 9.060677e-01 5.954188e-01 8.321070e-01 7.186064e-02 4.845520e-01 8.913093e-02 8.913093e-02 6.671956e-01 7.933214e-01 5.234737e-01 4.377490e-01 2.713321e-01 3.173105e-01 3.173105e-01 4.965045e-01 9.928191e-01 7.948638e-01 4.162181e-01 5.816337e-01 8.965664e-01 7.657032e-01 9.028990e-01 7.948638e-01 6.298059e-01 5.743312e-02 2.144822e-02 4.231316e-01 1.336144e-01 8.375721e-01 3.691855e-01 1.095986e-01 5.947260e-01 3.416044e-01 8.446102e-01 6.241339e-01 9.680931e-01 2.713321e-01 5.743312e-02 1.336144e-01 2.713321e-01 4.514499e-01 4.715250e-01 7.802448e-01 8.103303e-01 7.641772e-01 3.246241e-01 7.166049e-01 1.936010e-01 4.746090e-01 9.290819e-01 9.243148e-01
ENSBTAG00000001105 4.550026e-02 4.550026e-02 4.550026e-02 7.186064e-02 9.633102e-01 5.743312e-02 5.995832e-01 3.969951e-01 5.273869e-01 8.783983e-01 5.511752e-01 4.958715e-01 2.301393e-01 1.936010e-01 4.672260e-01 1.936010e-01 2.713321e-01 8.033608e-01 2.713321e-01 6.759471e-01 3.572884e-02 2.144822e-02 2.713321e-01 3.572884e-02 4.895655e-01 3.881375e-01 3.936593e-01 3.729292e-01 2.713321e-01 7.186064e-02 1.095986e-01 1.615133e-01 6.584892e-01 5.300039e-01 2.713321e-01 2.713321e-01 1.336144e-01 9.545452e-01 4.690657e-01 1.936010e-01 2.301393e-01 2.699796e-03 4.324536e-01 4.752272e-01 9.920213e-01 6.847426e-01 2.301393e-01 1.095986e-01 2.301393e-01 3.340442e-01 1.615133e-01 3.431295e-01 7.718162e-01 7.186064e-02 2.301393e-01 7.596046e-01
ENSBTAG00000001107 3.173105e-01 5.850659e-01 1.936010e-01 3.981108e-01 3.572884e-02 8.500928e-01 6.276763e-01 1.936010e-01 4.814328e-01 6.933948e-03 2.713321e-01 3.572884e-02 5.525121e-01 1.095986e-01 4.568765e-01 3.731627e-03 1.095986e-01 1.639507e-02 6.213062e-01 1.615133e-01 9.322376e-03 2.713321e-01 2.780690e-02 1.615133e-01 6.170751e-01 8.918213e-01 5.565323e-01 8.033608e-01 8.913093e-02 6.347870e-01 8.913093e-02 8.274291e-01 1.936010e-01 4.550026e-02 9.577319e-01 4.484510e-01 2.780690e-02 1.615133e-01 5.743312e-02 8.913093e-02 3.572884e-02 2.301393e-01 9.243148e-01 1.336144e-01 1.241933e-02 3.572884e-02 6.412155e-01 3.572884e-02 1.095986e-01 3.572884e-02 6.738585e-04 9.322376e-03 1.241933e-02 7.186064e-02 1.336144e-01 8.878699e-01
ENSBTAG00000001108 1.336144e-01 4.544602e-01 1.095986e-01 1.615133e-01 3.390722e-01 7.186064e-02 9.021071e-01 3.750789e-01 9.092378e-01 9.601224e-01 9.776622e-01 9.282872e-01 7.032032e-01 8.422627e-01 3.477307e-01 8.018141e-01 4.629487e-01 1.336144e-01 8.618655e-01 4.401144e-01 4.082371e-01 4.324536e-01 7.151114e-01 1.936010e-01 6.563198e-01 2.713321e-01 1.936010e-01 3.804866e-01 4.185151e-01 1.336144e-01 1.615133e-01 3.192501e-01 7.672301e-01 6.921050e-01 7.002374e-01 3.549659e-01 3.766962e-01 6.957972e-01 4.647792e-01 9.840434e-01 7.618899e-01 1.336144e-01 4.927131e-01 7.113825e-01 6.980160e-01 1.615133e-01 4.550026e-02 7.186064e-02 1.615133e-01 3.231526e-01 3.173105e-01 8.910308e-01 8.602939e-01 3.370552e-01 3.173105e-01 9.617162e-01
ENSBTAG00000001109 3.572884e-02 5.743312e-02 4.870553e-01 2.713321e-01 3.539265e-01 6.298059e-01 6.628367e-01 9.617162e-01 1.936010e-01 4.014693e-01 1.336144e-01 2.301393e-01 9.481740e-01 2.144822e-02 9.696877e-01 5.743312e-02 6.093511e-01 4.550026e-02 7.833162e-01 1.936010e-01 3.853943e-01 8.913093e-02 3.843004e-01 6.730250e-01 3.697189e-01 3.173105e-01 7.186064e-02 4.418933e-01 4.550026e-02 8.913093e-02 5.857535e-01 3.886875e-01 2.301393e-01 6.065530e-01 7.391343e-01 1.936010e-01 6.227193e-01 3.875879e-01 9.936170e-01 3.310505e-01 3.718572e-01 1.615133e-01 5.592203e-01 3.572884e-02 6.722953e-01 1.095986e-01 5.273869e-01 9.426019e-01 2.301393e-01 5.747975e-01 6.825397e-01 3.986694e-01 4.248705e-01 3.572884e-02 5.743312e-02 4.971379e-01
ENSBTAG00000001110 2.144822e-02 2.301393e-01 3.572884e-02 1.935206e-03 1.615133e-01 1.241933e-02 3.426206e-01 6.766784e-01 6.933948e-03 6.376407e-01 8.913093e-02 3.572884e-02 1.615133e-01 1.095986e-01 6.933948e-03 1.336144e-01 2.144822e-02 1.336144e-01 2.780690e-02 5.743312e-02 6.935810e-01 1.615133e-01 2.301393e-01 5.485062e-01 3.975527e-01 8.243139e-01 8.728811e-01 4.908233e-01 8.744568e-01 4.145001e-01 4.365690e-01 1.936010e-01 1.936010e-01 2.713321e-01 8.713059e-01 3.173105e-01 4.412999e-01 6.577657e-01 4.042810e-01 7.672301e-01 5.511752e-01 6.191891e-01 1.936010e-01 4.266135e-01 7.084043e-01 2.780690e-02 5.968054e-01 8.375721e-01 1.095986e-01 5.981936e-01 3.572884e-02 7.186064e-02 4.550026e-02 6.312274e-01 5.105381e-01 5.761617e-01
ENSBTAG00000001112 4.851772e-01 2.713321e-01 2.301393e-01 8.760330e-01 4.219747e-01 5.169850e-01 3.859420e-01 6.305165e-01 3.975527e-01 8.913093e-02 5.857535e-01 7.794775e-01 5.398763e-01 8.212014e-01 6.030636e-01 2.713321e-01 4.514499e-01 6.563198e-01 4.845520e-01 3.544460e-01 1.936010e-01 7.166049e-01 9.052754e-01 6.191891e-01 7.240884e-01 4.715250e-01 4.696799e-01 5.111809e-01 8.913093e-02 7.886993e-01 3.622954e-01 9.633102e-01 7.186064e-02 6.023668e-01 5.028578e-01 2.713321e-01 5.741160e-01 NA 2.713321e-01 2.713321e-01 4.014693e-01 5.326276e-01 6.854775e-01 8.997319e-01 8.446102e-01 2.301393e-01 3.925511e-01 9.322376e-03 1.095986e-01 3.572884e-02 7.186064e-02 3.173105e-01 6.965365e-01 6.044583e-01 7.151114e-01 7.940925e-01
ENSBTAG00000001113 3.173105e-01 5.857535e-01 3.601916e-01 3.766962e-01 4.605144e-01 2.713321e-01 6.290957e-01 2.713321e-01 5.176319e-01 1.336144e-01 9.227264e-01 4.156450e-01 9.028990e-01 1.095986e-01 4.864288e-01 3.285692e-01 3.745408e-01 1.615133e-01 7.787104e-01 2.713321e-01 9.704850e-01 7.039454e-01 6.283859e-01 5.836919e-01 4.883096e-01 2.713321e-01 6.002785e-01 8.328873e-01 7.429117e-01 7.076605e-01 7.588434e-01 6.184840e-01 3.202229e-01 4.864288e-01 9.473778e-01 8.524448e-01 7.414000e-01 1.936010e-01 7.054306e-01 5.788947e-01 6.412155e-01 8.446102e-01 6.555972e-01 8.446102e-01 3.173105e-01 2.713321e-01 4.202428e-01 8.180918e-01 4.889373e-01 9.243148e-01 4.418933e-01 5.919586e-01 5.471741e-01 6.128566e-01 6.737551e-01 5.572037e-01
ENSBTAG00000001114 9.005236e-01 6.825397e-01 4.353909e-01 5.034955e-01 7.376251e-01 6.469524e-01 3.456809e-01 5.332845e-01 NA 7.186064e-02 7.856220e-01 8.913093e-02 2.144822e-02 5.110261e-03 5.558613e-01 2.780690e-02 6.447986e-01 4.550026e-02 1.615133e-01 6.738585e-04 1.615133e-01 6.621113e-01 3.707871e-01 8.056822e-01 6.519895e-01 3.236426e-01 NA 1.615133e-01 1.936010e-01 6.142614e-01 2.713321e-01 6.476710e-01 1.615133e-01 3.330444e-01 3.572884e-02 1.095986e-01 9.936170e-01 9.561385e-01 2.301393e-01 1.095986e-01 1.336144e-01 4.065388e-01 7.039454e-01 2.713321e-01 1.936010e-01 8.910308e-01 9.028990e-01 5.734349e-01 7.879297e-01 2.301393e-01 6.498288e-01 6.810725e-01 5.511752e-01 4.254510e-01 5.254284e-01 6.184840e-01
ENSBTAG00000001116 8.305471e-01 1.936010e-01 3.202229e-01 1.615133e-01 NA 9.776622e-01 6.957972e-01 3.182172e-04 8.650101e-01 6.555972e-01 9.784597e-01 6.227193e-01 2.713321e-01 7.186064e-02 5.060505e-01 1.336144e-01 3.251155e-01 5.743312e-02 1.936010e-01 6.305165e-01 6.149643e-01 2.780690e-02 3.572884e-02 1.095986e-01 9.688904e-01 2.155995e-04 6.933948e-03 1.615133e-01 8.913093e-02 4.550026e-02 3.572884e-02 5.743312e-02 1.336144e-01 8.913093e-02 5.871298e-01 1.615133e-01 2.780690e-02 9.322376e-03 7.748781e-01 2.301393e-01 2.780690e-02 1.241933e-02 4.502490e-01 6.906302e-01 1.095986e-01 2.301393e-01 2.301393e-01 1.615133e-01 2.301393e-01 3.173105e-01 NA 5.110261e-03 6.433644e-01 5.743312e-02 1.935206e-03 1.615133e-01
ENSBTAG00000001117 6.671956e-01 8.453929e-01 6.354999e-01 3.497883e-01 5.144012e-01 8.831320e-01 7.300944e-01 2.713321e-01 6.534317e-01 4.324536e-01 5.041336e-01 3.173105e-01 8.438275e-01 1.336144e-01 5.015837e-01 1.615133e-01 1.336144e-01 7.702866e-01 1.095986e-01 1.095986e-01 3.691855e-01 2.713321e-01 8.056822e-01 6.722953e-01 8.878699e-01 8.165380e-01 7.436679e-01 9.976063e-01 9.896278e-01 8.235355e-01 6.577657e-01 9.163758e-01 8.219793e-01 9.433978e-01 7.504849e-01 2.713321e-01 4.709095e-01 7.580823e-01 3.572884e-02 1.241933e-02 5.110261e-03 7.979508e-01 8.913093e-02 5.885076e-01 7.084043e-01 3.799437e-01 2.301393e-01 1.936010e-01 1.615133e-01 4.283607e-01 1.615133e-01 1.615133e-01 6.319386e-01 7.565610e-01 2.713321e-01 5.741160e-01
ENSBTAG00000001119 6.635624e-01 9.457856e-01 2.301393e-01 2.713321e-01 3.173105e-01 7.695222e-01 5.652913e-01 4.430815e-01 9.298767e-01 7.580823e-01 7.331036e-01 7.679939e-01 7.641772e-01 6.455162e-01 3.513365e-01 6.498288e-01 4.808102e-01 5.385547e-01 4.099396e-01 8.934026e-01 6.679232e-01 8.823428e-01 8.886600e-01 3.350459e-01 8.258712e-01 6.009743e-01 4.660017e-01 7.474527e-01 8.274291e-01 6.781419e-01 2.713321e-01 1.615133e-01 5.451790e-01 2.301393e-01 6.840080e-01 7.787104e-01 1.000000e+00 9.808526e-01 3.226631e-01 7.794775e-01 4.684520e-01 7.497265e-01 8.297673e-01 9.912234e-01 9.211383e-01 7.308463e-01 8.313270e-01 4.820557e-01 8.328873e-01 7.451811e-01 6.621113e-01 8.142087e-01 5.359164e-01 5.912676e-01 7.497265e-01 6.512690e-01
ENSBTAG00000001120 8.258712e-01 5.372347e-01 6.326502e-01 3.783178e-01 6.170751e-01 5.425244e-01 7.444244e-01 5.118241e-01 4.641686e-01 8.913093e-02 1.095986e-01 1.336144e-01 8.913093e-02 8.297673e-01 9.068601e-01 1.936010e-01 1.095986e-01 4.550026e-02 9.354420e-01 1.336144e-01 1.615133e-01 2.301393e-01 4.550026e-02 7.136190e-01 6.009743e-01 9.824480e-01 5.905770e-01 5.118241e-01 4.715250e-01 3.575728e-01 9.832457e-01 7.794775e-01 9.465817e-01 3.173105e-01 9.441937e-01 1.095986e-01 6.412155e-01 9.545452e-01 9.195505e-01 9.545452e-01 8.321070e-01 2.713321e-01 4.179402e-01 8.981490e-01 4.145001e-01 1.336144e-01 6.555972e-01 2.301393e-01 5.850659e-01 7.527617e-01 4.715250e-01 7.664665e-01 7.497265e-01 8.913093e-02 4.550026e-02 7.186064e-02
ENSBTAG00000001123 4.652582e-04 4.550026e-02 1.374276e-03 1.336144e-01 1.707981e-05 3.173105e-01 1.639507e-02 8.913093e-02 5.352578e-01 1.095986e-01 6.840080e-01 1.095986e-01 1.936010e-01 8.913093e-02 1.082509e-05 6.933948e-03 2.143518e-08 1.336144e-01 9.619269e-05 7.186064e-02 2.144822e-02 2.699796e-03 5.743312e-02 1.992885e-07 9.322376e-03 9.583666e-07 1.707981e-05 9.668483e-04 9.583666e-07 2.699796e-03 6.631492e-09 2.669150e-05 9.668483e-04 3.734659e-01 1.336144e-01 2.780690e-02 1.241933e-02 6.738585e-04 7.186064e-02 3.572884e-02 4.550026e-02 5.110261e-03 4.076705e-01 2.144822e-02 8.913093e-02 1.936010e-01 2.713321e-01 1.936010e-01 6.933948e-03 2.780690e-02 5.836919e-01 3.821183e-01 6.412155e-01 4.652582e-04 4.131501e-05 2.155995e-04
ENSBTAG00000001124 6.100515e-01 5.926499e-01 3.572884e-02 1.095986e-01 4.568765e-01 4.122161e-01 7.987231e-01 1.095986e-01 2.713321e-01 2.713321e-01 1.615133e-01 3.523711e-01 5.843787e-01 8.913093e-02 9.282872e-01 8.913093e-02 1.639507e-02 2.780690e-02 4.845520e-01 1.095986e-01 1.095986e-01 3.482444e-01 1.936010e-01 1.241933e-02 7.186064e-02 3.826631e-01 3.173105e-01 5.743312e-02 3.772363e-01 8.791869e-01 1.336144e-01 1.615133e-01 3.731627e-03 1.615133e-01 6.412155e-01 4.254510e-01 6.933948e-03 7.024614e-01 7.186064e-02 1.336144e-01 4.254510e-01 9.378281e-01 9.497665e-01 1.241933e-02 3.173105e-01 2.780690e-02 2.780690e-02 7.186064e-02 2.144822e-02 4.550026e-02 2.780690e-02 5.743312e-02 1.336144e-01 7.218406e-01 2.301393e-01 3.992284e-01
ENSBTAG00000001125 5.241248e-01 6.483900e-01 4.225530e-01 1.336144e-01 3.173105e-01 1.336144e-01 7.186064e-02 3.572884e-02 1.336144e-01 2.713321e-01 5.110261e-03 4.550026e-02 6.326502e-01 5.754794e-01 2.713321e-01 2.301393e-01 4.795665e-01 2.301393e-01 4.532547e-01 9.728772e-01 1.095986e-01 1.095986e-01 1.095986e-01 1.241933e-02 6.933948e-03 2.713321e-01 3.310505e-01 6.933948e-03 1.615133e-01 8.913093e-02 4.550026e-02 2.301393e-01 2.144822e-02 3.173105e-01 2.713321e-01 1.615133e-01 7.186064e-02 1.615133e-01 3.947694e-01 5.898869e-01 6.128566e-01 5.743312e-02 3.572884e-02 4.514499e-01 9.322376e-03 6.128566e-01 3.881375e-01 6.037607e-01 6.362132e-01 2.713321e-01 1.936010e-01 7.810124e-01 3.832084e-01 1.615133e-01 1.936010e-01 3.572884e-02
[truncated: 8,722,268 more chars]
