# Supplementary material for: An integrative approach to prioritize candidate causal genes for complex traits in cattle
Source: PLoS Genet. 2025 May 30;21(5):e1011492. doi: 10.1371/journal.pgen.1011492 (PMC12158001; doi:10.1371/journal.pgen.1011492)
Supplement: S4 Data — (TXT) [file pgen.1011492.s004.txt]

ENSBTAG00000000079
ENSBTAG00000000233
ENSBTAG00000000243
ENSBTAG00000000284
ENSBTAG00000000371
ENSBTAG00000000440
ENSBTAG00000000475
ENSBTAG00000000477
ENSBTAG00000001183
ENSBTAG00000001391
ENSBTAG00000001657
ENSBTAG00000001694
ENSBTAG00000001708
ENSBTAG00000001801
ENSBTAG00000002107
ENSBTAG00000002214
ENSBTAG00000002477
ENSBTAG00000002539
ENSBTAG00000002624
ENSBTAG00000002655
ENSBTAG00000003017
ENSBTAG00000003196
ENSBTAG00000003300
ENSBTAG00000003372
ENSBTAG00000003474
ENSBTAG00000003526
ENSBTAG00000003958
ENSBTAG00000004064
ENSBTAG00000004073
ENSBTAG00000004092
ENSBTAG00000004249
ENSBTAG00000004361
ENSBTAG00000004364
ENSBTAG00000004436
ENSBTAG00000004945
ENSBTAG00000005092
ENSBTAG00000005115
ENSBTAG00000005238
ENSBTAG00000005453
ENSBTAG00000005586
ENSBTAG00000005868
ENSBTAG00000005884
ENSBTAG00000006263
ENSBTAG00000006449
ENSBTAG00000006659
ENSBTAG00000006823
ENSBTAG00000006869
ENSBTAG00000006901
ENSBTAG00000007308
ENSBTAG00000007309
ENSBTAG00000007382
ENSBTAG00000007397
ENSBTAG00000007544
ENSBTAG00000007970
ENSBTAG00000008267
ENSBTAG00000008349
ENSBTAG00000008406
ENSBTAG00000008471
ENSBTAG00000008805
ENSBTAG00000008963
ENSBTAG00000009064
ENSBTAG00000009226
ENSBTAG00000009506
ENSBTAG00000009994
ENSBTAG00000010105
ENSBTAG00000010163
ENSBTAG00000010663
ENSBTAG00000010833
ENSBTAG00000011332
ENSBTAG00000011578
ENSBTAG00000012088
ENSBTAG00000012099
ENSBTAG00000012222
ENSBTAG00000012419
ENSBTAG00000012442
ENSBTAG00000013048
ENSBTAG00000013050
ENSBTAG00000013081
ENSBTAG00000013423
ENSBTAG00000013557
ENSBTAG00000013706
ENSBTAG00000013976
ENSBTAG00000014529
ENSBTAG00000014762
ENSBTAG00000015248
ENSBTAG00000015711
ENSBTAG00000015727
ENSBTAG00000015780
ENSBTAG00000015856
ENSBTAG00000015924
ENSBTAG00000016133
ENSBTAG00000016168
ENSBTAG00000016374
ENSBTAG00000016406
ENSBTAG00000016407
ENSBTAG00000016415
ENSBTAG00000016495
ENSBTAG00000016712
ENSBTAG00000016845
ENSBTAG00000017078
ENSBTAG00000017138
ENSBTAG00000017287
ENSBTAG00000017357
ENSBTAG00000017502
ENSBTAG00000017554
ENSBTAG00000017662
ENSBTAG00000017711
ENSBTAG00000018105
ENSBTAG00000018189
ENSBTAG00000018642
ENSBTAG00000018650
ENSBTAG00000018882
ENSBTAG00000018941
ENSBTAG00000019209
ENSBTAG00000019984
ENSBTAG00000020035
ENSBTAG00000020209
ENSBTAG00000020520
ENSBTAG00000020597
ENSBTAG00000021291
ENSBTAG00000021301
ENSBTAG00000021582
ENSBTAG00000021953
ENSBTAG00000023377
ENSBTAG00000024015
ENSBTAG00000025035
ENSBTAG00000025817
ENSBTAG00000030198
ENSBTAG00000031444
ENSBTAG00000031793
ENSBTAG00000032093
ENSBTAG00000032183
ENSBTAG00000032782
ENSBTAG00000034430
ENSBTAG00000035110
ENSBTAG00000035662
ENSBTAG00000038128
ENSBTAG00000038235
ENSBTAG00000039197
ENSBTAG00000039275
ENSBTAG00000046857
ENSBTAG00000046980
ENSBTAG00000047203
ENSBTAG00000047930
ENSBTAG00000048262
ENSBTAG00000048591
ENSBTAG00000049010
ENSBTAG00000049308
ENSBTAG00000049698
ENSBTAG00000053135
ENSBTAG00000000356
ENSBTAG00000000795
ENSBTAG00000000928
ENSBTAG00000001003
ENSBTAG00000001292
ENSBTAG00000001475
ENSBTAG00000001962
ENSBTAG00000003161
ENSBTAG00000003282
ENSBTAG00000003378
ENSBTAG00000003496
ENSBTAG00000003506
ENSBTAG00000003608
ENSBTAG00000003802
ENSBTAG00000003960
ENSBTAG00000004575
ENSBTAG00000004633
ENSBTAG00000004641
ENSBTAG00000005116
ENSBTAG00000005218
ENSBTAG00000007447
ENSBTAG00000007609
ENSBTAG00000008161
ENSBTAG00000008541
ENSBTAG00000008958
ENSBTAG00000009289
ENSBTAG00000009366
ENSBTAG00000009725
ENSBTAG00000009796
ENSBTAG00000010027
ENSBTAG00000010151
ENSBTAG00000011622
ENSBTAG00000012087
ENSBTAG00000012800
ENSBTAG00000012963
ENSBTAG00000013222
ENSBTAG00000013256
ENSBTAG00000013259
ENSBTAG00000013628
ENSBTAG00000014372
ENSBTAG00000014564
ENSBTAG00000015241
ENSBTAG00000015900
ENSBTAG00000016319
ENSBTAG00000016430
ENSBTAG00000016522
ENSBTAG00000016685
ENSBTAG00000016758
ENSBTAG00000017146
ENSBTAG00000017249
ENSBTAG00000017354
ENSBTAG00000017375
ENSBTAG00000019251
ENSBTAG00000020305
ENSBTAG00000021343
ENSBTAG00000021435
ENSBTAG00000021517
ENSBTAG00000021777
ENSBTAG00000022449
ENSBTAG00000023177
ENSBTAG00000024878
ENSBTAG00000025634
ENSBTAG00000026234
ENSBTAG00000026893
ENSBTAG00000027081
ENSBTAG00000031919
ENSBTAG00000033367
ENSBTAG00000038375
ENSBTAG00000038487
ENSBTAG00000038929
ENSBTAG00000040206
ENSBTAG00000043962
ENSBTAG00000048273
ENSBTAG00000050091
ENSBTAG00000051466
ENSBTAG00000053889
ENSBTAG00000000414
ENSBTAG00000000654
ENSBTAG00000000843
ENSBTAG00000000900
ENSBTAG00000000918
ENSBTAG00000001164
ENSBTAG00000001168
ENSBTAG00000001249
ENSBTAG00000001257
ENSBTAG00000001491
ENSBTAG00000001656
ENSBTAG00000001721
ENSBTAG00000002011
ENSBTAG00000002846
ENSBTAG00000003083
ENSBTAG00000003304
ENSBTAG00000003504
ENSBTAG00000003916
ENSBTAG00000004081
ENSBTAG00000004257
ENSBTAG00000004693
ENSBTAG00000004727
ENSBTAG00000004777
ENSBTAG00000004864
ENSBTAG00000004908
ENSBTAG00000004917
ENSBTAG00000005017
ENSBTAG00000005034
ENSBTAG00000005069
ENSBTAG00000005182
ENSBTAG00000005492
ENSBTAG00000005791
ENSBTAG00000005940
ENSBTAG00000006937
ENSBTAG00000006948
ENSBTAG00000006963
ENSBTAG00000007000
ENSBTAG00000007371
ENSBTAG00000008059
ENSBTAG00000008167
ENSBTAG00000008299
ENSBTAG00000008584
ENSBTAG00000008886
ENSBTAG00000009148
ENSBTAG00000009336
ENSBTAG00000010234
ENSBTAG00000010665
ENSBTAG00000011097
ENSBTAG00000011659
ENSBTAG00000011866
ENSBTAG00000012228
ENSBTAG00000012259
ENSBTAG00000012314
ENSBTAG00000012387
ENSBTAG00000012525
ENSBTAG00000012809
ENSBTAG00000012833
ENSBTAG00000012854
ENSBTAG00000012966
ENSBTAG00000014224
ENSBTAG00000014320
ENSBTAG00000014340
ENSBTAG00000014879
ENSBTAG00000015074
ENSBTAG00000015254
ENSBTAG00000016077
ENSBTAG00000017124
ENSBTAG00000017350
ENSBTAG00000017557
ENSBTAG00000017602
ENSBTAG00000018101
ENSBTAG00000018422
ENSBTAG00000018448
ENSBTAG00000018894
ENSBTAG00000019026
ENSBTAG00000019070
ENSBTAG00000019266
ENSBTAG00000019280
ENSBTAG00000019327
ENSBTAG00000019633
ENSBTAG00000019726
ENSBTAG00000019796
ENSBTAG00000019814
ENSBTAG00000019831
ENSBTAG00000020331
ENSBTAG00000020481
ENSBTAG00000020498
ENSBTAG00000020710
ENSBTAG00000020715
ENSBTAG00000020886
ENSBTAG00000022564
ENSBTAG00000023744
ENSBTAG00000024379
ENSBTAG00000024542
ENSBTAG00000025441
ENSBTAG00000026356
ENSBTAG00000026779
ENSBTAG00000030393
ENSBTAG00000031509
ENSBTAG00000032881
ENSBTAG00000033365
ENSBTAG00000037389
ENSBTAG00000038700
ENSBTAG00000039520
ENSBTAG00000043963
ENSBTAG00000046389
ENSBTAG00000046649
ENSBTAG00000046668
ENSBTAG00000047083
ENSBTAG00000047103
ENSBTAG00000047314
ENSBTAG00000047807
ENSBTAG00000048250
ENSBTAG00000048560
ENSBTAG00000048655
ENSBTAG00000052830
ENSBTAG00000053721
ENSBTAG00000055107
ENSBTAG00000055257
ENSBTAG00000000289
ENSBTAG00000000309
ENSBTAG00000000473
ENSBTAG00000000569
ENSBTAG00000001052
ENSBTAG00000001151
ENSBTAG00000001786
ENSBTAG00000002019
ENSBTAG00000002034
ENSBTAG00000002258
ENSBTAG00000002390
ENSBTAG00000002888
ENSBTAG00000003439
ENSBTAG00000003588
ENSBTAG00000003763
ENSBTAG00000004237
ENSBTAG00000004328
ENSBTAG00000004343
ENSBTAG00000004860
ENSBTAG00000005183
ENSBTAG00000005712
ENSBTAG00000006504
ENSBTAG00000006762
ENSBTAG00000007476
ENSBTAG00000007678
ENSBTAG00000007759
ENSBTAG00000008129
ENSBTAG00000008294
ENSBTAG00000008642
ENSBTAG00000008835
ENSBTAG00000008866
ENSBTAG00000008950
ENSBTAG00000009058
ENSBTAG00000009391
ENSBTAG00000009830
ENSBTAG00000010346
ENSBTAG00000010821
ENSBTAG00000011027
ENSBTAG00000011137
ENSBTAG00000011859
ENSBTAG00000012078
ENSBTAG00000012377
ENSBTAG00000012397
ENSBTAG00000012519
ENSBTAG00000012600
ENSBTAG00000013110
ENSBTAG00000013314
ENSBTAG00000013366
ENSBTAG00000013569
ENSBTAG00000013593
ENSBTAG00000014038
ENSBTAG00000015112
ENSBTAG00000015258
ENSBTAG00000015351
ENSBTAG00000015588
ENSBTAG00000015591
ENSBTAG00000015669
ENSBTAG00000015732
ENSBTAG00000016204
ENSBTAG00000016279
ENSBTAG00000016766
ENSBTAG00000016885
ENSBTAG00000017460
ENSBTAG00000018257
ENSBTAG00000018538
ENSBTAG00000018938
ENSBTAG00000019204
ENSBTAG00000019353
ENSBTAG00000019606
ENSBTAG00000020116
ENSBTAG00000020338
ENSBTAG00000020616
ENSBTAG00000020714
ENSBTAG00000020990
ENSBTAG00000023074
ENSBTAG00000025161
ENSBTAG00000027049
ENSBTAG00000027625
ENSBTAG00000027924
ENSBTAG00000030749
ENSBTAG00000030930
ENSBTAG00000032007
ENSBTAG00000033801
ENSBTAG00000034246
ENSBTAG00000038490
ENSBTAG00000044195
ENSBTAG00000045509
ENSBTAG00000045699
ENSBTAG00000048195
ENSBTAG00000053244
ENSBTAG00000054085
ENSBTAG00000000711
ENSBTAG00000001123
ENSBTAG00000001192
ENSBTAG00000001777
ENSBTAG00000001839
ENSBTAG00000002069
ENSBTAG00000002227
ENSBTAG00000002716
ENSBTAG00000002849
ENSBTAG00000004099
ENSBTAG00000004592
ENSBTAG00000004651
ENSBTAG00000004718
ENSBTAG00000005213
ENSBTAG00000005709
ENSBTAG00000006396
ENSBTAG00000006588
ENSBTAG00000006801
ENSBTAG00000008078
ENSBTAG00000009127
ENSBTAG00000009138
ENSBTAG00000010109
ENSBTAG00000012712
ENSBTAG00000012992
ENSBTAG00000013069
ENSBTAG00000013369
ENSBTAG00000013483
ENSBTAG00000013527
ENSBTAG00000013832
ENSBTAG00000014234
ENSBTAG00000014619
ENSBTAG00000014936
ENSBTAG00000015810
ENSBTAG00000016397
ENSBTAG00000017083
ENSBTAG00000017808
ENSBTAG00000017964
ENSBTAG00000019202
ENSBTAG00000019460
ENSBTAG00000020149
ENSBTAG00000020954
ENSBTAG00000021077
ENSBTAG00000021082
ENSBTAG00000022083
ENSBTAG00000024061
ENSBTAG00000024903
ENSBTAG00000026812
ENSBTAG00000031753
ENSBTAG00000034193
ENSBTAG00000034396
ENSBTAG00000037640
ENSBTAG00000039160
ENSBTAG00000044160
ENSBTAG00000046503
ENSBTAG00000048286
ENSBTAG00000053807
ENSBTAG00000054342
ENSBTAG00000054934
ENSBTAG00000000542
ENSBTAG00000002747
ENSBTAG00000003943
ENSBTAG00000005946
ENSBTAG00000006670
ENSBTAG00000009960
ENSBTAG00000012900
ENSBTAG00000013380
ENSBTAG00000016424
ENSBTAG00000019002
ENSBTAG00000019651
ENSBTAG00000021217
ENSBTAG00000021813
ENSBTAG00000024715
ENSBTAG00000033669
ENSBTAG00000039050
ENSBTAG00000040298
ENSBTAG00000044112
ENSBTAG00000044117
ENSBTAG00000050824
ENSBTAG00000000012
ENSBTAG00000000295
ENSBTAG00000000590
ENSBTAG00000002434
ENSBTAG00000003651
ENSBTAG00000004585
ENSBTAG00000005410
ENSBTAG00000006786
ENSBTAG00000007809
ENSBTAG00000009845
ENSBTAG00000011334
ENSBTAG00000011808
ENSBTAG00000012010
ENSBTAG00000013627
ENSBTAG00000013723
ENSBTAG00000014197
ENSBTAG00000014286
ENSBTAG00000014655
ENSBTAG00000015104
ENSBTAG00000015602
ENSBTAG00000015902
ENSBTAG00000018431
ENSBTAG00000021425
ENSBTAG00000043961
ENSBTAG00000047664
ENSBTAG00000050234
ENSBTAG00000000169
ENSBTAG00000000497
ENSBTAG00000001061
ENSBTAG00000001852
ENSBTAG00000004552
ENSBTAG00000007615
ENSBTAG00000007865
ENSBTAG00000008826
ENSBTAG00000008913
ENSBTAG00000009048
ENSBTAG00000009279
ENSBTAG00000009363
ENSBTAG00000009443
ENSBTAG00000010560
ENSBTAG00000011538
ENSBTAG00000012182
ENSBTAG00000012989
ENSBTAG00000014101
ENSBTAG00000015098
ENSBTAG00000015099
ENSBTAG00000015353
ENSBTAG00000015512
ENSBTAG00000015539
ENSBTAG00000015965
ENSBTAG00000016092
ENSBTAG00000016275
ENSBTAG00000016590
ENSBTAG00000017165
ENSBTAG00000017360
ENSBTAG00000018356
ENSBTAG00000018966
ENSBTAG00000019596
ENSBTAG00000019603
ENSBTAG00000019867
ENSBTAG00000020178
ENSBTAG00000020961
ENSBTAG00000021293
ENSBTAG00000030718
ENSBTAG00000031433
ENSBTAG00000031747
ENSBTAG00000032544
ENSBTAG00000040575
ENSBTAG00000043957
ENSBTAG00000044092
ENSBTAG00000047299
ENSBTAG00000050888
ENSBTAG00000054404
ENSBTAG00000000141
ENSBTAG00000000286
ENSBTAG00000000329
ENSBTAG00000000505
ENSBTAG00000000783
ENSBTAG00000000991
ENSBTAG00000001793
ENSBTAG00000001948
ENSBTAG00000002680
ENSBTAG00000004316
ENSBTAG00000004510
ENSBTAG00000004887
ENSBTAG00000005077
ENSBTAG00000005603
ENSBTAG00000005892
ENSBTAG00000008307
ENSBTAG00000008576
ENSBTAG00000008836
ENSBTAG00000009841
ENSBTAG00000010304
ENSBTAG00000010599
ENSBTAG00000010947
ENSBTAG00000011162
ENSBTAG00000011338
ENSBTAG00000011345
ENSBTAG00000011397
ENSBTAG00000011446
ENSBTAG00000011651
ENSBTAG00000012594
ENSBTAG00000014249
ENSBTAG00000014805
ENSBTAG00000014913
ENSBTAG00000016217
ENSBTAG00000016515
ENSBTAG00000016523
ENSBTAG00000017189
ENSBTAG00000017540
ENSBTAG00000017582
ENSBTAG00000017836
ENSBTAG00000018837
ENSBTAG00000018951
ENSBTAG00000019799
ENSBTAG00000019870
ENSBTAG00000020539
ENSBTAG00000020606
ENSBTAG00000022227
ENSBTAG00000026461
ENSBTAG00000031084
ENSBTAG00000037449
ENSBTAG00000037465
ENSBTAG00000037571
ENSBTAG00000039504
ENSBTAG00000040338
ENSBTAG00000046017
ENSBTAG00000050473
ENSBTAG00000000025
ENSBTAG00000000056
ENSBTAG00000002425
ENSBTAG00000003143
ENSBTAG00000003527
ENSBTAG00000005093
ENSBTAG00000005745
ENSBTAG00000005754
ENSBTAG00000006663
ENSBTAG00000007566
ENSBTAG00000007569
ENSBTAG00000009490
ENSBTAG00000010026
ENSBTAG00000010579
ENSBTAG00000011367
ENSBTAG00000011567
ENSBTAG00000012216
ENSBTAG00000012393
ENSBTAG00000013185
ENSBTAG00000015060
ENSBTAG00000015635
ENSBTAG00000015830
ENSBTAG00000016017
ENSBTAG00000016644
ENSBTAG00000017053
ENSBTAG00000018224
ENSBTAG00000019120
ENSBTAG00000019808
ENSBTAG00000020344
ENSBTAG00000020439
ENSBTAG00000020855
ENSBTAG00000020890
ENSBTAG00000020900
ENSBTAG00000021880
ENSBTAG00000025263
ENSBTAG00000025663
ENSBTAG00000026936
ENSBTAG00000027159
ENSBTAG00000032982
ENSBTAG00000034875
ENSBTAG00000043989
ENSBTAG00000046098
ENSBTAG00000046357
ENSBTAG00000047591
ENSBTAG00000049666
ENSBTAG00000049726
ENSBTAG00000052606
ENSBTAG00000000146
ENSBTAG00000000454
ENSBTAG00000000533
ENSBTAG00000000744
ENSBTAG00000001035
ENSBTAG00000001246
ENSBTAG00000001829
ENSBTAG00000002188
ENSBTAG00000002770
ENSBTAG00000004080
ENSBTAG00000005062
ENSBTAG00000005635
ENSBTAG00000006423
ENSBTAG00000007931
ENSBTAG00000008213
ENSBTAG00000010008
ENSBTAG00000010046
ENSBTAG00000010372
ENSBTAG00000010812
ENSBTAG00000012628
ENSBTAG00000012925
ENSBTAG00000013123
ENSBTAG00000013837
ENSBTAG00000013899
ENSBTAG00000014105
ENSBTAG00000014601
ENSBTAG00000014711
ENSBTAG00000015113
ENSBTAG00000015166
ENSBTAG00000016274
ENSBTAG00000016627
ENSBTAG00000017215
ENSBTAG00000017665
ENSBTAG00000017818
ENSBTAG00000018423
ENSBTAG00000018625
ENSBTAG00000019386
ENSBTAG00000019412
ENSBTAG00000019612
ENSBTAG00000020454
ENSBTAG00000020665
ENSBTAG00000020807
ENSBTAG00000021107
ENSBTAG00000021543
ENSBTAG00000023635
ENSBTAG00000033429
ENSBTAG00000044169
ENSBTAG00000046160
ENSBTAG00000055112
ENSBTAG00000000257
ENSBTAG00000001446
ENSBTAG00000002748
ENSBTAG00000003297
ENSBTAG00000003791
ENSBTAG00000003975
ENSBTAG00000004278
ENSBTAG00000005300
ENSBTAG00000006581
ENSBTAG00000007880
ENSBTAG00000009085
ENSBTAG00000009218
ENSBTAG00000009579
ENSBTAG00000013579
ENSBTAG00000013901
ENSBTAG00000014229
ENSBTAG00000014511
ENSBTAG00000016998
ENSBTAG00000017561
ENSBTAG00000017802
ENSBTAG00000019585
ENSBTAG00000019684
ENSBTAG00000021065
ENSBTAG00000049435
ENSBTAG00000000561
ENSBTAG00000000565
ENSBTAG00000000717
ENSBTAG00000002045
ENSBTAG00000002835
ENSBTAG00000003062
ENSBTAG00000004208
ENSBTAG00000004422
ENSBTAG00000005141
ENSBTAG00000006241
ENSBTAG00000006323
ENSBTAG00000007983
ENSBTAG00000008935
ENSBTAG00000011767
ENSBTAG00000013219
ENSBTAG00000013726
ENSBTAG00000014060
ENSBTAG00000014149
ENSBTAG00000014576
ENSBTAG00000016381
ENSBTAG00000016951
ENSBTAG00000018663
ENSBTAG00000019210
ENSBTAG00000019588
ENSBTAG00000020453
ENSBTAG00000020536
ENSBTAG00000021276
ENSBTAG00000026716
ENSBTAG00000030175
ENSBTAG00000031265
ENSBTAG00000031950
ENSBTAG00000000113
ENSBTAG00000000490
ENSBTAG00000000848
ENSBTAG00000002171
ENSBTAG00000003679
ENSBTAG00000005344
ENSBTAG00000008065
ENSBTAG00000008190
ENSBTAG00000008280
ENSBTAG00000008352
ENSBTAG00000009819
ENSBTAG00000009964
ENSBTAG00000011359
ENSBTAG00000013125
ENSBTAG00000013275
ENSBTAG00000014059
ENSBTAG00000017382
ENSBTAG00000018499
ENSBTAG00000020301
ENSBTAG00000020580
ENSBTAG00000020843
ENSBTAG00000020894
ENSBTAG00000022058
ENSBTAG00000024648
ENSBTAG00000030403
ENSBTAG00000034435
ENSBTAG00000039215
ENSBTAG00000000736
ENSBTAG00000004438
ENSBTAG00000005147
ENSBTAG00000005367
ENSBTAG00000007208
ENSBTAG00000012848
ENSBTAG00000013098
ENSBTAG00000016429
ENSBTAG00000020289
ENSBTAG00000021902
ENSBTAG00000031376
ENSBTAG00000031575
ENSBTAG00000000246
ENSBTAG00000001140
ENSBTAG00000001997
ENSBTAG00000002175
ENSBTAG00000009726
ENSBTAG00000011601
ENSBTAG00000014435
ENSBTAG00000019508
ENSBTAG00000020132
ENSBTAG00000046580
ENSBTAG00000054062
ENSBTAG00000000010
ENSBTAG00000000632
ENSBTAG00000001417
ENSBTAG00000003128
ENSBTAG00000003575
ENSBTAG00000005160
ENSBTAG00000006044
ENSBTAG00000008363
ENSBTAG00000008479
ENSBTAG00000010106
ENSBTAG00000010542
ENSBTAG00000010928
ENSBTAG00000010995
ENSBTAG00000011100
ENSBTAG00000014118
ENSBTAG00000020238
ENSBTAG00000021442
ENSBTAG00000026696
ENSBTAG00000031012
ENSBTAG00000031871
ENSBTAG00000032247
ENSBTAG00000033140
ENSBTAG00000038062
ENSBTAG00000047186
ENSBTAG00000055156
ENSBTAG00000000899
ENSBTAG00000000920
ENSBTAG00000002044
ENSBTAG00000002481
ENSBTAG00000002508
ENSBTAG00000004512
ENSBTAG00000005154
ENSBTAG00000005622
ENSBTAG00000007842
ENSBTAG00000010015
ENSBTAG00000011225
ENSBTAG00000012157
ENSBTAG00000012648
ENSBTAG00000012961
ENSBTAG00000012969
ENSBTAG00000015853
ENSBTAG00000017872
ENSBTAG00000018041
ENSBTAG00000021420
ENSBTAG00000040392
ENSBTAG00000046979
ENSBTAG00000047036
ENSBTAG00000048470
ENSBTAG00000052499
ENSBTAG00000001244
ENSBTAG00000002272
ENSBTAG00000003894
ENSBTAG00000004789
ENSBTAG00000006647
ENSBTAG00000007783
ENSBTAG00000009194
ENSBTAG00000010742
ENSBTAG00000013568
ENSBTAG00000019036
ENSBTAG00000019039
ENSBTAG00000019278
ENSBTAG00000019295
ENSBTAG00000020160
ENSBTAG00000021035
ENSBTAG00000021920
ENSBTAG00000021997
ENSBTAG00000034154
ENSBTAG00000049163
ENSBTAG00000003600
ENSBTAG00000005744
ENSBTAG00000006811
ENSBTAG00000017715
ENSBTAG00000049766
ENSBTAG00000054656
ENSBTAG00000000013
ENSBTAG00000000478
ENSBTAG00000000925
ENSBTAG00000000951
ENSBTAG00000002205
ENSBTAG00000002998
ENSBTAG00000003033
ENSBTAG00000003137
ENSBTAG00000003709
ENSBTAG00000004039
ENSBTAG00000004640
ENSBTAG00000004995
ENSBTAG00000006305
ENSBTAG00000006680
ENSBTAG00000007632
ENSBTAG00000009541
ENSBTAG00000011150
ENSBTAG00000013231
ENSBTAG00000013282
ENSBTAG00000013288
ENSBTAG00000013750
ENSBTAG00000013937
ENSBTAG00000014972
ENSBTAG00000015438
ENSBTAG00000015879
ENSBTAG00000015893
ENSBTAG00000017741
ENSBTAG00000018540
ENSBTAG00000018812
ENSBTAG00000020535
ENSBTAG00000021499
ENSBTAG00000021971
ENSBTAG00000026326
ENSBTAG00000033015
ENSBTAG00000034848
ENSBTAG00000047448
ENSBTAG00000002023
ENSBTAG00000010796
ENSBTAG00000011239
ENSBTAG00000018868
ENSBTAG00000021066
ENSBTAG00000030169
ENSBTAG00000044070
ENSBTAG00000000892
ENSBTAG00000001398
ENSBTAG00000001629
ENSBTAG00000003568
ENSBTAG00000003871
ENSBTAG00000007133
ENSBTAG00000007266
ENSBTAG00000007357
ENSBTAG00000008509
ENSBTAG00000013147
ENSBTAG00000015656
ENSBTAG00000015678
ENSBTAG00000016813
ENSBTAG00000017656
ENSBTAG00000019130
ENSBTAG00000019497
ENSBTAG00000021554
ENSBTAG00000021556
ENSBTAG00000025403
ENSBTAG00000026236
ENSBTAG00000031295
ENSBTAG00000034995
ENSBTAG00000039133
ENSBTAG00000000087
ENSBTAG00000001019
ENSBTAG00000001747
ENSBTAG00000003989
ENSBTAG00000004155
ENSBTAG00000006770
ENSBTAG00000012907
ENSBTAG00000014079
ENSBTAG00000018410
ENSBTAG00000020126
ENSBTAG00000021456
ENSBTAG00000021581
ENSBTAG00000021960
ENSBTAG00000022293
ENSBTAG00000043969
ENSBTAG00000046957
ENSBTAG00000052883
ENSBTAG00000001374
ENSBTAG00000002060
ENSBTAG00000002631
ENSBTAG00000003968
ENSBTAG00000004653
ENSBTAG00000006833
ENSBTAG00000008553
ENSBTAG00000008554
ENSBTAG00000008931
ENSBTAG00000010951
ENSBTAG00000012002
ENSBTAG00000012691
ENSBTAG00000013109
ENSBTAG00000014628
ENSBTAG00000017856
ENSBTAG00000018218
ENSBTAG00000019798
ENSBTAG00000026278
ENSBTAG00000032148
ENSBTAG00000038377
ENSBTAG00000044049
ENSBTAG00000051118
ENSBTAG00000000967
ENSBTAG00000002010
ENSBTAG00000002125
ENSBTAG00000007012
ENSBTAG00000008275
ENSBTAG00000008852
ENSBTAG00000008943
ENSBTAG00000009895
ENSBTAG00000010029
ENSBTAG00000011976
ENSBTAG00000012972
ENSBTAG00000016002
ENSBTAG00000017642
ENSBTAG00000017936
ENSBTAG00000018280
ENSBTAG00000019864
ENSBTAG00000021842
ENSBTAG00000021940
ENSBTAG00000025005
ENSBTAG00000030855
ENSBTAG00000038947
ENSBTAG00000040360
ENSBTAG00000045617
ENSBTAG00000046637
ENSBTAG00000049383
ENSBTAG00000001619
ENSBTAG00000002978
ENSBTAG00000005785
ENSBTAG00000006150
ENSBTAG00000008036
ENSBTAG00000009269
ENSBTAG00000010801
ENSBTAG00000012490
ENSBTAG00000012649
ENSBTAG00000013013
ENSBTAG00000016779
ENSBTAG00000030897
ENSBTAG00000033726
ENSBTAG00000037888
ENSBTAG00000037907
ENSBTAG00000050035
ENSBTAG00000001008
ENSBTAG00000001712
ENSBTAG00000004849
ENSBTAG00000006307
ENSBTAG00000007177
ENSBTAG00000007718
ENSBTAG00000007740
ENSBTAG00000007943
ENSBTAG00000008939
ENSBTAG00000009129
ENSBTAG00000009507
ENSBTAG00000010116
ENSBTAG00000011770
ENSBTAG00000014313
ENSBTAG00000016823
ENSBTAG00000017452
ENSBTAG00000020700
ENSBTAG00000021313
ENSBTAG00000021714
ENSBTAG00000024928
ENSBTAG00000040151
ENSBTAG00000050244
ENSBTAG00000001283
ENSBTAG00000002764
ENSBTAG00000003124
ENSBTAG00000007700
ENSBTAG00000010987
ENSBTAG00000011101
ENSBTAG00000012135
ENSBTAG00000014583
ENSBTAG00000016959
ENSBTAG00000018455
ENSBTAG00000021583
ENSBTAG00000054278
ENSBTAG00000001083
ENSBTAG00000002714
ENSBTAG00000003265
ENSBTAG00000004517
ENSBTAG00000005614
ENSBTAG00000007961
ENSBTAG00000008936
ENSBTAG00000010505
ENSBTAG00000015649
ENSBTAG00000018406
ENSBTAG00000019121
ENSBTAG00000019137
ENSBTAG00000021132
ENSBTAG00000021505
ENSBTAG00000030933
ENSBTAG00000049122
ENSBTAG00000000175
ENSBTAG00000000990
ENSBTAG00000001788
ENSBTAG00000005174
ENSBTAG00000008718
ENSBTAG00000010906
ENSBTAG00000013165
ENSBTAG00000013414
ENSBTAG00000016128
ENSBTAG00000017125
ENSBTAG00000018639
ENSBTAG00000020648
ENSBTAG00000021819
ENSBTAG00000024555
ENSBTAG00000012798
ENSBTAG00000016177
ENSBTAG00000004024
ENSBTAG00000004171
ENSBTAG00000004484
ENSBTAG00000004515
ENSBTAG00000006768
ENSBTAG00000007304
ENSBTAG00000008028
ENSBTAG00000008291
ENSBTAG00000010992
ENSBTAG00000014374
ENSBTAG00000014633
ENSBTAG00000018801
ENSBTAG00000019455
ENSBTAG00000020707
ENSBTAG00000039787
ENSBTAG00000000575
ENSBTAG00000007665
ENSBTAG00000008650
ENSBTAG00000009733
ENSBTAG00000010976
ENSBTAG00000019298
ENSBTAG00000023610
ENSBTAG00000005195
ENSBTAG00000005441
ENSBTAG00000007079
ENSBTAG00000007111
ENSBTAG00000007368
ENSBTAG00000008116
ENSBTAG00000011229
ENSBTAG00000013779
ENSBTAG00000018294
ENSBTAG00000018372
ENSBTAG00000019565
ENSBTAG00000020407
ENSBTAG00000027764
ENSBTAG00000035556
ENSBTAG00000000857
ENSBTAG00000001166
ENSBTAG00000003963
ENSBTAG00000004875
ENSBTAG00000012200
ENSBTAG00000020294
ENSBTAG00000031279
ENSBTAG00000003176
ENSBTAG00000004288
ENSBTAG00000010786
ENSBTAG00000014492
ENSBTAG00000017085
ENSBTAG00000017346
ENSBTAG00000018401
ENSBTAG00000020880
ENSBTAG00000021984
ENSBTAG00000009219
ENSBTAG00000010721
ENSBTAG00000011076
ENSBTAG00000014596
ENSBTAG00000018548
ENSBTAG00000019345
ENSBTAG00000020567
ENSBTAG00000001898
ENSBTAG00000005170
ENSBTAG00000005397
ENSBTAG00000009958
ENSBTAG00000012780
ENSBTAG00000014764
ENSBTAG00000014793
ENSBTAG00000015066
ENSBTAG00000015692
ENSBTAG00000016137
ENSBTAG00000016512
ENSBTAG00000017592
ENSBTAG00000019989
ENSBTAG00000050155
ENSBTAG00000001714
ENSBTAG00000003919
ENSBTAG00000006896
ENSBTAG00000011226
ENSBTAG00000011699
ENSBTAG00000012272
ENSBTAG00000016717
ENSBTAG00000018151
ENSBTAG00000018397
ENSBTAG00000002658
ENSBTAG00000005439
ENSBTAG00000006349
ENSBTAG00000013273
ENSBTAG00000021820
ENSBTAG00000046301
ENSBTAG00000052481
ENSBTAG00000000687
ENSBTAG00000002408
ENSBTAG00000003366
ENSBTAG00000004663
ENSBTAG00000006021
ENSBTAG00000006626
ENSBTAG00000007115
ENSBTAG00000010338
ENSBTAG00000010718
ENSBTAG00000010999
ENSBTAG00000012654
ENSBTAG00000014678
ENSBTAG00000018421
ENSBTAG00000019924
ENSBTAG00000021497
ENSBTAG00000038878
ENSBTAG00000001352
ENSBTAG00000003570
ENSBTAG00000003827
ENSBTAG00000007702
ENSBTAG00000007719
ENSBTAG00000008419
ENSBTAG00000008704
ENSBTAG00000009441
ENSBTAG00000010169
ENSBTAG00000010388
ENSBTAG00000017956
ENSBTAG00000018737
ENSBTAG00000020028
ENSBTAG00000020037
ENSBTAG00000024269
ENSBTAG00000046235
ENSBTAG00000002612
ENSBTAG00000002947
ENSBTAG00000003548
ENSBTAG00000004660
ENSBTAG00000006447
ENSBTAG00000007324
ENSBTAG00000008133
ENSBTAG00000008192
ENSBTAG00000008551
ENSBTAG00000009624
ENSBTAG00000011895
ENSBTAG00000012385
ENSBTAG00000015181
ENSBTAG00000015478
ENSBTAG00000015698
ENSBTAG00000016235
ENSBTAG00000018517
ENSBTAG00000018689
ENSBTAG00000020480
ENSBTAG00000020783
ENSBTAG00000022847
ENSBTAG00000032292
ENSBTAG00000034645
ENSBTAG00000044033
ENSBTAG00000000512
ENSBTAG00000002049
ENSBTAG00000002298
ENSBTAG00000002531
ENSBTAG00000002555
ENSBTAG00000006446
ENSBTAG00000013613
ENSBTAG00000015606
ENSBTAG00000015686
ENSBTAG00000016839
ENSBTAG00000017245
ENSBTAG00000018362
ENSBTAG00000023611
ENSBTAG00000023891
ENSBTAG00000032503
ENSBTAG00000038124
ENSBTAG00000039035
ENSBTAG00000054406
ENSBTAG00000004413
ENSBTAG00000004991
ENSBTAG00000005263
ENSBTAG00000006193
ENSBTAG00000007636
ENSBTAG00000008102
ENSBTAG00000008466
ENSBTAG00000011658
ENSBTAG00000012119
ENSBTAG00000012946
ENSBTAG00000016680
ENSBTAG00000017253
ENSBTAG00000017473
ENSBTAG00000018857
ENSBTAG00000020250
ENSBTAG00000022022
ENSBTAG00000032515
ENSBTAG00000038079
ENSBTAG00000000973
ENSBTAG00000002743
ENSBTAG00000002744
ENSBTAG00000003219
ENSBTAG00000005102
ENSBTAG00000007846
ENSBTAG00000010991
ENSBTAG00000011022
ENSBTAG00000011243
ENSBTAG00000012106
ENSBTAG00000016967
ENSBTAG00000017451
ENSBTAG00000018594
ENSBTAG00000021192
ENSBTAG00000034918
ENSBTAG00000053303
ENSBTAG00000053390
ENSBTAG00000002042
ENSBTAG00000003165
ENSBTAG00000006227
ENSBTAG00000008053
ENSBTAG00000009132
ENSBTAG00000018502
ENSBTAG00000024426
ENSBTAG00000038674
ENSBTAG00000046199
ENSBTAG00000001414
ENSBTAG00000003069
ENSBTAG00000003336
ENSBTAG00000004869
ENSBTAG00000005572
ENSBTAG00000006209
ENSBTAG00000008150
ENSBTAG00000010694
ENSBTAG00000016269
ENSBTAG00000019283
ENSBTAG00000019463
ENSBTAG00000021663
ENSBTAG00000050514
ENSBTAG00000001874
ENSBTAG00000005762
ENSBTAG00000007843
ENSBTAG00000012058
ENSBTAG00000017810
ENSBTAG00000043996
ENSBTAG00000002470
ENSBTAG00000004613
ENSBTAG00000011048
ENSBTAG00000012168
ENSBTAG00000016142
ENSBTAG00000020369
ENSBTAG00000020634
ENSBTAG00000002333
ENSBTAG00000005968
ENSBTAG00000007299
ENSBTAG00000007489
ENSBTAG00000015734
ENSBTAG00000025931
ENSBTAG00000033076
ENSBTAG00000037921
ENSBTAG00000037980
ENSBTAG00000046343
ENSBTAG00000054195
ENSBTAG00000019971
ENSBTAG00000020837
ENSBTAG00000000529
ENSBTAG00000004502
ENSBTAG00000006089
ENSBTAG00000006610
ENSBTAG00000008109
ENSBTAG00000011126
ENSBTAG00000014159
ENSBTAG00000017676
ENSBTAG00000050195
ENSBTAG00000003514
ENSBTAG00000004574
ENSBTAG00000008145
ENSBTAG00000009715
ENSBTAG00000015981
ENSBTAG00000016615
ENSBTAG00000016824
ENSBTAG00000024545
ENSBTAG00000027569
ENSBTAG00000030174
ENSBTAG00000003502
ENSBTAG00000005578
ENSBTAG00000008222
ENSBTAG00000011962
ENSBTAG00000014027
ENSBTAG00000017811
ENSBTAG00000019644
ENSBTAG00000019679
ENSBTAG00000021822
ENSBTAG00000044062
