# Supplementary material for: An integrative approach to prioritize candidate causal genes for complex traits in cattle
Source: PLoS Genet. 2025 May 30;21(5):e1011492. doi: 10.1371/journal.pgen.1011492 (PMC12158001; doi:10.1371/journal.pgen.1011492)
Supplement: S5 Data — The first column is Gene Ensemble ID, and from the 2nd column onward are GSOR p-values (each column corresponds to one specific PL). (TXT) [file pgen.1011492.s005.txt]

ENSBTAG00000000005 5.843787e-01 5.445148e-01 5.686777e-01 4.660017e-01 1.336144e-01 3.560072e-01 4.412999e-01 2.301393e-01 2.301393e-01 6.156675e-01 1.095986e-01 7.641772e-01 7.331036e-01 6.527104e-01 5.912676e-01 7.225896e-01 7.024614e-01 8.823428e-01 6.803394e-01 7.879297e-01 7.046879e-01 9.060677e-01 8.957753e-01 9.960106e-01 6.016703e-01 3.173105e-01 4.580873e-01 4.845520e-01 7.300944e-01 4.851772e-01 5.768444e-01 4.407069e-01 7.733467e-01 4.401144e-01 6.943195e-01 6.009743e-01 6.184840e-01 7.748781e-01 6.548751e-01 7.603662e-01 5.111809e-01 3.607168e-01 8.524448e-01 6.906302e-01 1.615133e-01 9.848411e-01 9.712824e-01 4.586934e-01 7.710513e-01 4.820557e-01 8.227573e-01 5.830054e-01 8.579377e-01 7.741123e-01 3.260998e-01 2.713321e-01
ENSBTAG00000000010 1.936010e-01 1.639507e-02 2.780690e-02 3.919978e-01 8.524448e-01 3.903405e-01 3.718572e-01 9.553418e-01 3.173105e-01 3.864902e-01 8.965664e-01 1.639507e-02 1.936010e-01 7.338565e-01 6.491092e-01 7.451811e-01 5.912676e-01 5.639395e-01 4.605144e-01 1.615133e-01 8.118811e-01 4.550026e-02 5.110261e-03 4.550026e-02 9.657015e-01 3.285692e-01 5.857535e-01 1.936010e-01 8.913093e-02 2.301393e-01 8.913093e-02 2.301393e-01 7.186064e-02 5.743312e-02 6.788741e-01 2.713321e-01 1.241933e-02 5.727541e-01 2.713321e-01 8.406986e-01 1.936010e-01 1.336144e-01 1.615133e-01 7.474527e-01 6.498288e-01 4.508492e-01 3.572884e-02 NA 1.936010e-01 1.336144e-01 1.336144e-01 1.615133e-01 1.336144e-01 4.266135e-01 7.248383e-01 4.858028e-01
ENSBTAG00000000012 9.100306e-01 1.639507e-02 2.301393e-01 1.095986e-01 5.743312e-02 5.110261e-03 8.188689e-01 9.668483e-04 1.095986e-01 4.131501e-05 1.336144e-01 5.110261e-03 2.699796e-03 5.110261e-03 5.438509e-01 1.374276e-03 7.186064e-02 1.374276e-03 8.997319e-01 9.322376e-03 1.615133e-01 3.528891e-01 1.639507e-02 8.913093e-02 2.780690e-02 4.652582e-04 6.933948e-03 5.110261e-03 2.301393e-01 2.780690e-02 1.639507e-02 3.731627e-03 8.913093e-02 1.936010e-01 7.128732e-01 2.699796e-03 4.739913e-01 2.780690e-02 2.699796e-03 9.036910e-01 8.913093e-02 2.301393e-01 9.322376e-03 7.672301e-01 5.743312e-02 6.933948e-03 2.713321e-01 1.615133e-01 8.913093e-02 2.780690e-02 1.639507e-02 5.743312e-02 2.780690e-02 5.743312e-02 4.550026e-02 4.550026e-02
ENSBTAG00000000013 5.679996e-01 3.575728e-01 6.628367e-01 7.186064e-02 4.099396e-01 3.251155e-01 4.478526e-01 3.875879e-01 5.565323e-01 4.933439e-01 4.266135e-01 5.398763e-01 4.739913e-01 3.370552e-01 5.202241e-01 6.592130e-01 6.555972e-01 2.713321e-01 8.328873e-01 6.635624e-01 7.106375e-01 5.267336e-01 5.169850e-01 4.550636e-01 3.246241e-01 4.746090e-01 6.869482e-01 6.447986e-01 NA 8.547980e-01 3.410970e-01 2.301393e-01 1.936010e-01 7.186064e-02 2.301393e-01 9.633102e-01 6.354999e-01 6.093511e-01 8.602939e-01 4.550026e-02 3.482444e-01 2.713321e-01 7.871603e-01 7.414000e-01 1.936010e-01 4.568765e-01 8.212014e-01 5.047721e-01 1.936010e-01 3.380628e-01 1.336144e-01 4.883096e-01 4.156450e-01 3.953251e-01 7.451811e-01 5.761617e-01
ENSBTAG00000000014 6.213062e-01 3.173105e-01 2.301393e-01 6.184840e-01 4.412999e-01 4.733741e-01 4.306967e-01 3.886875e-01 7.158580e-01 1.095986e-01 7.482104e-01 6.184840e-01 3.173105e-01 1.336144e-01 3.173105e-01 1.936010e-01 1.936010e-01 3.173105e-01 7.278402e-01 3.707871e-01 3.580956e-01 2.713321e-01 6.635624e-01 1.936010e-01 8.913093e-02 2.713321e-01 8.477422e-01 6.606615e-01 9.147890e-01 4.808102e-01 6.671956e-01 8.453929e-01 7.225896e-01 2.713321e-01 1.336144e-01 4.977717e-01 4.952390e-01 3.211975e-01 6.184840e-01 4.139284e-01 7.482104e-01 8.149850e-01 7.414000e-01 8.713059e-01 3.539265e-01 7.971788e-01 6.635624e-01 1.936010e-01 5.919586e-01 7.840846e-01 9.274926e-01 5.912676e-01 3.864902e-01 8.997319e-01 2.713321e-01 3.380628e-01
ENSBTAG00000000015 1.336144e-01 4.550026e-02 9.139957e-01 3.572884e-02 7.186064e-02 9.179630e-01 1.936010e-01 2.301393e-01 3.572884e-02 5.659678e-01 1.095986e-01 2.780690e-02 3.451696e-01 4.248705e-01 7.084043e-01 5.505074e-01 8.791869e-01 6.412155e-01 7.535210e-01 2.301393e-01 8.446102e-01 3.572884e-02 5.743312e-02 5.988882e-01 5.795788e-01 1.936010e-01 5.707142e-01 5.228229e-01 1.615133e-01 7.166049e-01 2.301393e-01 9.704850e-01 3.173105e-01 6.262583e-01 6.592130e-01 5.598933e-01 8.913093e-02 3.761566e-01 4.271954e-01 3.745408e-01 3.713219e-01 9.657015e-01 3.772363e-01 3.810300e-01 3.173105e-01 1.615133e-01 7.186064e-02 6.107522e-01 5.372347e-01 3.173105e-01 2.301393e-01 5.713938e-01 9.968085e-01 5.743312e-02 3.173105e-01 1.615133e-01
ENSBTAG00000000016 6.869482e-01 5.022205e-01 6.563198e-01 5.652913e-01 5.605667e-01 8.540135e-01 7.285913e-01 9.108234e-01 4.139284e-01 4.839273e-01 9.259036e-01 5.578755e-01 7.032032e-01 9.394191e-01 3.607168e-01 1.936010e-01 8.618655e-01 1.336144e-01 9.227264e-01 3.173105e-01 8.422627e-01 7.964069e-01 9.346467e-01 8.799757e-01 8.913093e-02 7.084043e-01 7.603662e-01 3.173105e-01 6.548751e-01 8.196462e-01 8.274291e-01 9.298767e-01 8.235355e-01 8.516606e-01 7.664665e-01 7.886993e-01 5.898869e-01 6.476710e-01 7.270893e-01 5.905770e-01 7.293427e-01 5.418618e-01 6.248417e-01 8.823428e-01 6.854775e-01 1.000000e+00 6.476710e-01 7.925506e-01 5.332845e-01 8.957753e-01 7.764104e-01 5.118241e-01 7.338565e-01 6.333621e-01 2.713321e-01 9.378281e-01
ENSBTAG00000000019 6.738585e-04 1.374276e-03 1.241933e-02 6.796066e-01 1.639507e-02 3.182172e-04 8.087802e-01 3.731627e-03 9.619269e-05 3.586189e-01 5.743312e-02 4.502490e-01 3.731627e-03 3.731627e-03 1.241933e-02 3.173105e-01 1.374276e-03 2.669150e-05 3.182172e-04 1.241933e-02 4.652582e-04 1.639507e-02 2.144822e-02 2.780690e-02 3.601916e-01 5.319711e-01 6.994967e-01 7.718162e-01 1.936010e-01 3.305533e-01 1.336144e-01 1.241933e-02 1.615133e-01 8.913093e-02 6.584892e-01 5.788947e-01 1.935206e-03 4.647792e-01 1.336144e-01 1.374276e-03 6.738585e-04 1.374276e-03 7.802448e-01 2.713321e-01 5.743312e-02 2.713321e-01 1.639507e-02 1.615133e-01 6.933948e-03 1.336144e-01 5.110261e-03 7.186064e-02 8.831320e-01 2.144822e-02 4.353909e-01 3.173105e-01
ENSBTAG00000000021 7.398893e-01 7.886993e-01 6.016703e-01 9.792573e-01 6.023668e-01 6.009743e-01 5.968054e-01 5.267336e-01 1.336144e-01 9.768646e-01 6.065530e-01 6.781419e-01 8.815536e-01 4.727573e-01 2.713321e-01 4.617307e-01 2.713321e-01 4.248705e-01 1.336144e-01 9.402147e-01 3.360496e-01 8.080054e-01 9.585287e-01 8.807646e-01 9.219323e-01 7.987231e-01 1.336144e-01 3.681203e-01 2.713321e-01 1.615133e-01 8.446102e-01 7.195951e-01 8.383535e-01 3.405901e-01 9.155824e-01 5.775274e-01 5.940336e-01 4.407069e-01 2.713321e-01 4.946068e-01 5.208732e-01 6.170751e-01 4.442715e-01 8.041344e-01 5.659678e-01 9.872344e-01 8.516606e-01 9.219323e-01 8.485256e-01 8.973576e-01 9.720797e-01 5.326276e-01 6.512690e-01 9.243148e-01 1.615133e-01 8.579377e-01
ENSBTAG00000000022 8.610796e-01 9.712824e-01 8.157614e-01 4.167916e-01 4.065388e-01 6.933948e-03 2.301393e-01 1.095986e-01 9.529521e-01 1.336144e-01 2.144822e-02 8.913093e-02 8.508767e-01 2.699796e-03 2.699796e-03 4.550026e-02 1.639507e-02 4.550026e-02 2.780690e-02 2.301393e-01 2.144822e-02 6.584892e-01 1.336144e-01 9.792573e-01 8.776097e-01 3.572884e-02 4.946068e-01 3.385673e-01 8.799757e-01 5.300039e-01 7.979508e-01 7.218406e-01 8.587230e-01 5.385547e-01 2.301393e-01 5.022205e-01 2.301393e-01 2.713321e-01 9.266980e-01 3.572884e-02 2.144822e-02 3.572884e-02 5.028578e-01 1.336144e-01 1.615133e-01 2.713321e-01 1.095986e-01 7.186064e-02 7.186064e-02 1.615133e-01 1.936010e-01 9.976063e-01 2.301393e-01 6.326502e-01 3.638782e-01 4.289440e-01
ENSBTAG00000000023 4.550026e-02 5.795788e-01 1.336144e-01 8.913093e-02 6.774100e-01 3.617687e-01 8.258712e-01 2.713321e-01 3.173105e-01 4.783245e-01 3.173105e-01 1.095986e-01 4.550026e-02 3.173105e-01 7.076605e-01 4.401144e-01 1.936010e-01 1.936010e-01 7.186064e-02 3.670569e-01 4.764648e-01 2.713321e-01 3.241331e-01 8.913093e-02 6.950582e-01 1.336144e-01 2.301393e-01 1.336144e-01 5.743312e-02 5.743312e-02 5.743312e-02 1.615133e-01 1.095986e-01 3.572884e-02 1.936010e-01 8.913093e-02 4.550026e-02 4.412999e-01 4.550026e-02 4.054089e-01 1.615133e-01 1.095986e-01 5.137563e-01 2.713321e-01 4.611223e-01 2.301393e-01 7.702866e-01 1.095986e-01 7.186064e-02 7.186064e-02 1.336144e-01 4.550026e-02 2.301393e-01 1.095986e-01 2.713321e-01 8.913093e-02
ENSBTAG00000000024 1.336144e-01 7.186064e-02 4.430815e-01 9.619269e-05 5.782109e-01 5.110261e-03 1.936010e-01 5.221726e-01 2.780690e-02 4.984060e-01 3.766962e-01 9.306715e-01 2.713321e-01 9.856389e-01 7.504849e-01 1.241933e-02 8.913093e-02 4.224909e-06 7.186064e-02 3.670569e-01 2.144822e-02 8.913093e-02 9.668483e-04 1.082509e-05 1.446961e-04 1.241933e-02 3.572884e-02 9.322376e-03 2.144822e-02 7.535210e-01 5.743312e-02 3.173105e-01 9.322376e-03 5.293491e-01 5.110261e-03 1.095986e-01 1.336144e-01 6.862127e-01 3.421123e-01 8.913093e-02 3.173105e-01 1.639507e-02 6.149643e-01 2.301393e-01 3.572884e-02 1.446961e-04 5.110261e-03 3.986694e-01 5.208732e-01 2.780690e-02 2.144822e-02 5.110261e-03 2.155995e-04 4.652582e-04 4.550026e-02 3.375587e-01
ENSBTAG00000000025 5.974993e-01 1.639507e-02 1.241933e-02 9.013153e-01 8.949843e-01 7.603662e-01 2.713321e-01 7.459380e-01 2.144822e-02 9.904256e-01 5.743312e-02 1.615133e-01 5.505074e-01 4.550026e-02 1.615133e-01 5.110261e-03 3.528891e-01 4.131501e-05 8.913093e-02 9.322376e-03 7.436679e-01 3.182172e-04 1.241933e-02 1.336144e-01 3.350459e-01 7.994956e-01 5.110261e-03 4.550026e-02 2.301393e-01 2.301393e-01 9.744721e-01 1.936010e-01 5.857535e-01 1.241933e-02 1.639507e-02 9.330564e-01 8.913093e-02 5.505074e-01 1.336144e-01 6.862127e-01 8.673700e-01 1.336144e-01 3.713219e-01 2.144822e-02 4.213970e-01 5.445148e-01 2.144822e-02 5.743312e-02 5.110261e-03 2.144822e-02 2.144822e-02 1.639507e-02 1.095986e-01 6.933948e-03 6.933948e-03 2.301393e-01
ENSBTAG00000000026 1.095986e-01 9.322614e-01 8.918213e-01 3.173105e-01 4.196665e-01 4.574817e-01 3.848471e-01 7.024614e-01 4.520511e-01 7.626521e-01 1.336144e-01 8.744568e-01 5.189272e-01 1.336144e-01 3.173105e-01 1.615133e-01 3.964380e-01 7.017198e-01 5.034955e-01 4.605144e-01 2.301393e-01 7.186064e-02 3.173105e-01 3.426206e-01 3.572884e-02 7.098928e-01 9.402147e-01 3.426206e-01 5.182794e-01 3.173105e-01 3.675883e-01 3.335440e-01 4.758458e-01 7.825481e-01 5.743312e-02 7.933214e-01 4.336271e-01 2.301393e-01 6.512690e-01 9.617162e-01 5.551906e-01 2.713321e-01 9.473778e-01 1.936010e-01 1.615133e-01 9.132025e-01 2.301393e-01 1.936010e-01 7.285913e-01 2.301393e-01 2.713321e-01 3.173105e-01 8.989404e-01 8.149850e-01 5.743312e-02 2.301393e-01
ENSBTAG00000000030 2.713321e-01 4.870553e-01 6.570426e-01 9.132025e-01 8.815536e-01 7.098928e-01 8.485256e-01 9.920213e-01 6.744855e-01 8.352290e-01 2.713321e-01 7.300944e-01 6.599371e-01 9.211383e-01 5.625892e-01 6.534317e-01 7.398893e-01 9.465817e-01 7.756441e-01 8.485256e-01 9.521556e-01 9.744721e-01 7.151114e-01 7.195951e-01 9.529521e-01 7.512436e-01 7.069169e-01 7.527617e-01 6.149643e-01 9.960106e-01 8.274291e-01 7.687579e-01 8.815536e-01 8.095551e-01 7.497265e-01 8.689440e-01 8.118811e-01 6.100515e-01 6.980160e-01 1.615133e-01 4.789453e-01 3.843004e-01 9.418061e-01 3.607168e-01 7.871603e-01 8.973576e-01 8.282083e-01 6.086510e-01 7.353632e-01 7.994956e-01 6.884201e-01 6.340744e-01 8.095551e-01 4.820557e-01 9.688904e-01 7.218406e-01
ENSBTAG00000000032 3.173105e-01 6.943195e-01 5.743312e-02 1.336144e-01 2.713321e-01 1.639507e-02 5.605667e-01 4.550026e-02 2.144822e-02 6.847426e-01 3.750789e-01 8.913093e-02 2.780690e-02 8.142087e-01 4.611223e-01 3.691855e-01 3.560072e-01 1.615133e-01 2.301393e-01 8.595084e-01 3.772363e-01 2.780690e-02 6.613863e-01 6.469524e-01 1.936010e-01 1.615133e-01 9.338515e-01 4.933439e-01 7.833162e-01 4.454634e-01 2.301393e-01 9.896278e-01 7.733467e-01 1.241933e-02 5.836919e-01 1.615133e-01 2.713321e-01 5.378945e-01 4.127864e-01 8.126568e-01 8.391350e-01 8.752448e-01 2.713321e-01 1.615133e-01 2.301393e-01 3.659954e-01 2.713321e-01 8.913093e-02 1.615133e-01 8.913093e-02 8.049082e-01 5.047721e-01 5.816337e-01 3.908925e-01 3.799437e-01 6.093511e-01
ENSBTAG00000000033 1.158027e-07 4.914528e-01 9.668483e-04 1.935206e-03 8.571526e-01 1.198074e-08 8.126568e-01 5.733031e-07 5.110261e-03 2.144822e-02 3.731627e-03 1.973175e-09 6.664090e-08 9.322376e-03 1.707981e-05 3.572884e-02 1.586656e-06 3.797912e-08 6.664090e-08 5.891970e-01 1.198074e-08 9.668483e-04 3.572884e-02 1.936010e-01 8.913093e-02 3.635016e-09 1.374276e-03 2.144822e-02 6.738585e-04 4.550026e-02 9.668483e-04 1.095986e-01 6.795346e-06 4.224909e-06 6.738585e-04 1.446961e-04 2.669150e-05 9.583666e-07 1.586656e-06 1.446961e-04 1.707981e-05 1.586656e-06 7.186064e-02 2.780690e-02 3.572884e-02 6.795346e-06 4.820557e-01 3.572884e-02 7.679939e-01 3.497883e-01 2.144822e-02 1.615133e-01 6.738585e-04 4.550026e-02 2.301393e-01 9.944149e-01
ENSBTAG00000000037 3.670569e-01 3.607168e-01 5.981936e-01 8.673700e-01 9.021071e-01 9.688904e-01 6.512690e-01 4.876822e-01 2.713321e-01 1.936010e-01 2.301393e-01 7.002374e-01 2.713321e-01 8.934026e-01 4.965045e-01 9.076525e-01 3.173105e-01 5.131118e-01 2.713321e-01 5.707142e-01 4.647792e-01 6.621113e-01 1.936010e-01 1.615133e-01 3.848471e-01 6.276763e-01 2.301393e-01 1.336144e-01 2.301393e-01 3.697189e-01 1.095986e-01 1.095986e-01 3.665259e-01 1.615133e-01 2.713321e-01 3.601916e-01 2.713321e-01 6.107522e-01 5.313149e-01 4.202428e-01 6.135588e-01 6.404999e-01 1.095986e-01 2.713321e-01 1.615133e-01 8.913093e-02 1.336144e-01 2.713321e-01 NA 4.605144e-01 7.535210e-01 4.150723e-01 7.414000e-01 9.251092e-01 4.213970e-01 5.598933e-01
ENSBTAG00000000039 6.262583e-01 2.301393e-01 2.301393e-01 4.550026e-02 3.482444e-01 1.336144e-01 1.615133e-01 3.788593e-01 5.392153e-01 2.301393e-01 1.615133e-01 1.615133e-01 1.241933e-02 7.550405e-01 3.173105e-01 3.572884e-02 6.933948e-03 2.780690e-02 4.054089e-01 2.144822e-02 1.639507e-02 7.956352e-01 2.713321e-01 2.144822e-02 5.110261e-03 5.131118e-01 8.910308e-01 1.615133e-01 3.702528e-01 9.108234e-01 1.336144e-01 2.144822e-02 5.110261e-03 2.780690e-02 2.780690e-02 7.300944e-01 1.615133e-01 7.186064e-02 1.336144e-01 2.713321e-01 3.173105e-01 3.173105e-01 8.913093e-02 2.699796e-03 4.550026e-02 2.301393e-01 1.615133e-01 4.965045e-01 2.301393e-01 3.340442e-01 3.942141e-01 8.563676e-01 9.736746e-01 2.301393e-01 7.748781e-01 2.301393e-01
ENSBTAG00000000040 5.110261e-03 5.871298e-01 9.688904e-01 4.418933e-01 2.713321e-01 4.550026e-02 8.274291e-01 5.743312e-02 1.336144e-01 9.187567e-01 2.301393e-01 7.186064e-02 4.009084e-01 4.242904e-01 9.306715e-01 9.832457e-01 1.095986e-01 1.095986e-01 3.572884e-02 2.713321e-01 4.550026e-02 4.733741e-01 6.312274e-01 4.014693e-01 9.545452e-01 1.336144e-01 3.300565e-01 3.187645e-01 1.615133e-01 4.478526e-01 1.936010e-01 7.863910e-01 3.745408e-01 2.301393e-01 4.496492e-01 4.933439e-01 9.880322e-01 6.440813e-01 7.121277e-01 3.572884e-02 1.336144e-01 2.713321e-01 6.635624e-01 6.613863e-01 6.664684e-01 2.301393e-01 4.295278e-01 7.186064e-02 3.572884e-02 2.144822e-02 7.186064e-02 5.743312e-02 2.713321e-01 1.936010e-01 7.611279e-01 3.173105e-01
ENSBTAG00000000042 4.580873e-01 7.956352e-01 8.461759e-01 5.098958e-01 3.804866e-01 3.173105e-01 3.975527e-01 5.545204e-01 9.816503e-01 3.487586e-01 5.332845e-01 8.414806e-01 2.713321e-01 7.527617e-01 1.336144e-01 1.336144e-01 1.615133e-01 5.743312e-02 8.957753e-01 1.936010e-01 8.913093e-02 7.718162e-01 7.233389e-01 2.713321e-01 4.550026e-02 3.622954e-01 2.301393e-01 3.173105e-01 9.235206e-01 6.803394e-01 4.965045e-01 5.632641e-01 1.336144e-01 1.936010e-01 2.301393e-01 5.713938e-01 5.118241e-01 2.713321e-01 8.913093e-02 3.173105e-01 3.975527e-01 3.528891e-01 3.173105e-01 1.336144e-01 2.713321e-01 1.615133e-01 3.290645e-01 8.524448e-01 9.513592e-01 6.628367e-01 9.593255e-01 6.128566e-01 8.430451e-01 5.221726e-01 7.285913e-01 9.084451e-01
ENSBTAG00000000046 9.259036e-01 2.713321e-01 7.255883e-01 5.707142e-01 3.936593e-01 2.699796e-03 3.370552e-01 2.144822e-02 6.933948e-03 3.903405e-01 3.173105e-01 7.186064e-02 3.173105e-01 7.987231e-01 8.500928e-01 6.086510e-01 7.315985e-01 2.713321e-01 3.173105e-01 8.002682e-01 5.679996e-01 1.615133e-01 3.400836e-01 1.336144e-01 1.615133e-01 2.301393e-01 6.213062e-01 9.139957e-01 2.301393e-01 7.451811e-01 7.346097e-01 2.713321e-01 1.936010e-01 9.936170e-01 9.680931e-01 7.186064e-02 3.436388e-01 6.657414e-01 2.713321e-01 6.156675e-01 7.825481e-01 9.251092e-01 4.758458e-01 3.975527e-01 2.713321e-01 2.301393e-01 4.550026e-02 8.274291e-01 2.301393e-01 5.545204e-01 1.336144e-01 1.615133e-01 7.186064e-02 1.095986e-01 4.550026e-02 4.752272e-01
ENSBTAG00000000049 4.568765e-01 3.431295e-01 3.416044e-01 6.722953e-01 1.936010e-01 3.173105e-01 8.913093e-02 5.713938e-01 1.936010e-01 1.615133e-01 7.039454e-01 8.033608e-01 4.418933e-01 5.743312e-02 1.615133e-01 1.336144e-01 2.713321e-01 4.920827e-01 9.848411e-01 1.615133e-01 6.037607e-01 5.912676e-01 5.465087e-01 6.577657e-01 5.411996e-01 2.301393e-01 5.189272e-01 9.896278e-01 5.060505e-01 6.009743e-01 7.353632e-01 4.593000e-01 1.936010e-01 4.059736e-01 1.095986e-01 7.186064e-02 9.235206e-01 7.917799e-01 5.009473e-01 1.095986e-01 1.336144e-01 2.301393e-01 1.336144e-01 9.354420e-01 9.426019e-01 3.734659e-01 9.163758e-01 3.638782e-01 7.603662e-01 6.156675e-01 7.497265e-01 5.221726e-01 9.266980e-01 6.191891e-01 7.802448e-01 4.377490e-01
ENSBTAG00000000050 8.516606e-01 9.736746e-01 8.375721e-01 7.833162e-01 5.968054e-01 9.792573e-01 4.562717e-01 9.952127e-01 6.290957e-01 3.942141e-01 8.344482e-01 7.848532e-01 3.173105e-01 3.804866e-01 4.562717e-01 8.391350e-01 1.936010e-01 5.816337e-01 3.335440e-01 6.262583e-01 2.713321e-01 5.458436e-01 8.002682e-01 8.547980e-01 5.195754e-01 5.478400e-01 6.980160e-01 9.346467e-01 9.601224e-01 9.593255e-01 4.407069e-01 4.424872e-01 9.370326e-01 4.733741e-01 9.028990e-01 4.845520e-01 6.100515e-01 8.579377e-01 4.454634e-01 1.936010e-01 3.375587e-01 3.202229e-01 4.383397e-01 7.910095e-01 5.578755e-01 6.928429e-01 3.395777e-01 7.634145e-01 3.649359e-01 3.492732e-01 6.483900e-01 7.956352e-01 7.956352e-01 9.441937e-01 3.947694e-01 5.022205e-01
ENSBTAG00000000052 6.803394e-01 2.301393e-01 1.615133e-01 2.144822e-02 8.913093e-02 6.347870e-01 3.572884e-02 3.320465e-01 4.025926e-01 3.964380e-01 5.919586e-01 3.523711e-01 6.170751e-01 7.863910e-01 7.848532e-01 7.069169e-01 4.851772e-01 8.579377e-01 3.173105e-01 6.701078e-01 6.093511e-01 8.563676e-01 4.550636e-01 1.936010e-01 2.713321e-01 8.064564e-01 3.226631e-01 2.713321e-01 1.095986e-01 2.713321e-01 2.301393e-01 5.565323e-01 1.095986e-01 8.913093e-02 1.639507e-02 3.173105e-01 9.657015e-01 2.713321e-01 4.122161e-01 4.401144e-01 5.392153e-01 8.446102e-01 6.766784e-01 3.173105e-01 5.458436e-01 7.158580e-01 4.808102e-01 8.430451e-01 7.173520e-01 9.832457e-01 4.173657e-01 7.573215e-01 3.707871e-01 7.338565e-01 3.670569e-01 3.707871e-01
ENSBTAG00000000054 2.301393e-01 8.744568e-01 6.044583e-01 8.524448e-01 6.621113e-01 5.169850e-01 2.713321e-01 6.107522e-01 7.794775e-01 3.395777e-01 4.330401e-01 3.173105e-01 3.350459e-01 5.241248e-01 7.225896e-01 7.046879e-01 5.293491e-01 2.301393e-01 4.454634e-01 3.260998e-01 6.234264e-01 8.913093e-02 3.644068e-01 3.173105e-01 4.110769e-01 5.878185e-01 5.124678e-01 2.713321e-01 5.451790e-01 1.095986e-01 3.745408e-01 5.022205e-01 7.466952e-01 4.660017e-01 7.504849e-01 7.672301e-01 1.615133e-01 6.854775e-01 4.342146e-01 9.036910e-01 9.641073e-01 8.540135e-01 8.823428e-01 9.657015e-01 7.039454e-01 4.383397e-01 5.518435e-01 4.306967e-01 9.688904e-01 5.995832e-01 9.362373e-01 8.305471e-01 7.527617e-01 9.904256e-01 7.218406e-01 9.346467e-01
ENSBTAG00000000056 9.211383e-01 2.669150e-05 9.619269e-05 1.241933e-02 4.635584e-01 9.195505e-01 1.639507e-02 5.339419e-01 4.971379e-01 8.258712e-01 3.731627e-03 1.935206e-03 6.738585e-04 3.436388e-01 7.361169e-01 2.780690e-02 9.322376e-03 5.743312e-02 1.374276e-03 2.669150e-05 4.652582e-04 1.639507e-02 1.082509e-05 4.131501e-05 4.652582e-04 3.740031e-01 6.950582e-01 2.144822e-02 6.933948e-03 2.301393e-01 1.446961e-04 2.601615e-06 1.158027e-07 6.334248e-05 5.743312e-02 8.626514e-01 4.131501e-05 4.652582e-04 6.738585e-04 5.968054e-01 3.572884e-02 9.668483e-04 2.780690e-02 1.639507e-02 7.285913e-01 1.615133e-01 1.586656e-06 2.301393e-01 4.789453e-01 5.054111e-01 2.301393e-01 9.668483e-04 6.738585e-04 2.601615e-06 1.936010e-01 2.144822e-02
ENSBTAG00000000064 2.713321e-01 3.173105e-01 7.611279e-01 5.974993e-01 4.145001e-01 8.913093e-02 9.354420e-01 4.550026e-02 3.675883e-01 5.707142e-01 2.713321e-01 6.965365e-01 3.644068e-01 9.609193e-01 3.173105e-01 7.429117e-01 4.864288e-01 7.466952e-01 4.599070e-01 6.326502e-01 4.179402e-01 3.173105e-01 5.054111e-01 9.013153e-01 7.611279e-01 4.054089e-01 1.615133e-01 1.336144e-01 7.748781e-01 3.410970e-01 2.301393e-01 1.615133e-01 2.301393e-01 1.336144e-01 1.615133e-01 3.570504e-01 2.301393e-01 1.936010e-01 7.113825e-01 9.976063e-01 4.758458e-01 3.843004e-01 9.410104e-01 5.009473e-01 7.948638e-01 9.657015e-01 5.632641e-01 8.579377e-01 9.497665e-01 4.009084e-01 4.237108e-01 5.795788e-01 3.173105e-01 1.615133e-01 9.680931e-01 7.166049e-01
ENSBTAG00000000065 4.099396e-01 1.095986e-01 8.913093e-02 2.713321e-01 4.599070e-01 6.599371e-01 7.186064e-02 1.936010e-01 8.391350e-01 7.186064e-02 5.743312e-02 5.743312e-02 5.743312e-02 7.368709e-01 5.465087e-01 1.615133e-01 5.673220e-01 2.301393e-01 6.592130e-01 3.572884e-02 2.713321e-01 1.936010e-01 5.743312e-02 1.095986e-01 1.095986e-01 7.255883e-01 3.456809e-01 2.301393e-01 1.336144e-01 8.913093e-02 1.095986e-01 1.936010e-01 1.095986e-01 2.301393e-01 9.100306e-01 2.713321e-01 1.336144e-01 8.618655e-01 1.095986e-01 1.639507e-02 1.241933e-02 2.144822e-02 2.780690e-02 4.795665e-01 9.211383e-01 1.936010e-01 1.936010e-01 1.095986e-01 3.572884e-02 7.186064e-02 4.550026e-02 1.336144e-01 5.743312e-02 2.301393e-01 8.188689e-01 7.771768e-01
ENSBTAG00000000067 2.699796e-03 8.913093e-02 4.952390e-01 4.550026e-02 4.550026e-02 6.621113e-01 1.639507e-02 3.173105e-01 1.336144e-01 8.913093e-02 5.743312e-02 6.290957e-01 4.383397e-01 1.639507e-02 5.565323e-01 4.635584e-01 5.137563e-01 1.336144e-01 3.731627e-03 1.336144e-01 1.615133e-01 5.743312e-02 1.336144e-01 8.508767e-01 2.780690e-02 6.072520e-01 7.180994e-01 6.426477e-01 7.186064e-02 5.619146e-01 9.904256e-01 2.713321e-01 6.650148e-01 5.565323e-01 1.095986e-01 8.134327e-01 3.914449e-01 2.144822e-02 9.028990e-01 3.572884e-02 4.550026e-02 1.639507e-02 1.936010e-01 2.713321e-01 1.615133e-01 2.144822e-02 4.185151e-01 1.095986e-01 5.538506e-01 3.881375e-01 5.241248e-01 9.680931e-01 1.095986e-01 3.691855e-01 7.186064e-02 4.496492e-01
ENSBTAG00000000072 3.572884e-02 9.473778e-01 4.952390e-01 4.678388e-01 5.836919e-01 2.301393e-01 5.182794e-01 1.936010e-01 9.928191e-01 5.110261e-03 4.777041e-01 7.186064e-02 1.615133e-01 5.267336e-01 1.336144e-01 3.431295e-01 1.336144e-01 1.336144e-01 4.306967e-01 5.720738e-01 NA 4.496492e-01 8.018141e-01 3.487586e-01 8.041344e-01 8.913093e-02 8.072308e-01 5.518435e-01 3.251155e-01 6.650148e-01 8.913093e-02 5.110261e-03 4.550026e-02 1.241933e-02 1.615133e-01 5.365753e-01 2.301393e-01 1.095986e-01 1.639507e-02 8.913093e-02 2.780690e-02 3.572884e-02 1.615133e-01 1.336144e-01 4.059736e-01 8.913093e-02 9.426019e-01 2.780690e-02 5.110261e-03 4.550026e-02 9.322376e-03 2.780690e-02 3.572884e-02 2.713321e-01 3.544460e-01 7.558006e-01
ENSBTAG00000000073 4.568765e-01 7.436679e-01 6.220126e-01 5.022205e-01 2.301393e-01 3.729292e-01 3.612425e-01 5.003113e-01 7.009784e-01 4.996758e-01 5.208732e-01 9.306715e-01 7.497265e-01 5.843787e-01 3.226631e-01 9.641073e-01 4.901942e-01 5.365753e-01 8.344482e-01 9.585287e-01 5.445148e-01 6.505487e-01 3.503039e-01 3.451696e-01 9.888300e-01 1.615133e-01 8.934026e-01 4.266135e-01 8.913093e-02 3.226631e-01 4.550026e-02 1.095986e-01 6.555972e-01 1.936010e-01 8.002682e-01 2.713321e-01 9.036910e-01 5.743312e-02 5.743312e-02 9.282872e-01 7.902392e-01 5.247764e-01 4.617307e-01 9.251092e-01 9.211383e-01 4.348025e-01 1.336144e-01 7.210918e-01 3.702528e-01 9.124094e-01 3.173105e-01 5.747975e-01 9.497665e-01 8.041344e-01 7.794775e-01 5.267336e-01
ENSBTAG00000000074 6.679232e-01 1.615133e-01 8.173148e-01 7.840846e-01 1.336144e-01 3.572884e-02 3.761566e-01 5.743312e-02 8.831320e-01 7.186064e-02 2.780690e-02 4.383397e-01 3.173105e-01 3.572884e-02 3.572884e-02 3.426206e-01 7.186064e-02 1.095986e-01 1.336144e-01 7.925506e-01 1.615133e-01 6.606615e-01 4.550026e-02 5.743312e-02 7.308463e-01 4.550026e-02 1.615133e-01 5.189272e-01 4.696799e-01 9.848411e-01 8.025873e-01 4.550026e-02 3.718572e-01 9.044831e-01 1.936010e-01 7.186064e-02 6.100515e-01 1.615133e-01 2.301393e-01 8.913093e-02 1.336144e-01 2.301393e-01 3.572884e-02 2.301393e-01 2.713321e-01 2.301393e-01 1.936010e-01 2.301393e-01 8.913093e-02 3.572884e-02 4.550026e-02 1.615133e-01 3.572884e-02 5.743312e-02 1.615133e-01 4.550026e-02
ENSBTAG00000000077 9.473778e-01 6.491092e-01 9.601224e-01 7.315985e-01 8.313270e-01 7.186064e-02 7.948638e-01 2.301393e-01 7.497265e-01 5.545204e-01 3.702528e-01 3.729292e-01 3.572884e-02 5.743312e-02 5.326276e-01 1.615133e-01 8.862902e-01 1.936010e-01 4.139284e-01 2.713321e-01 6.426477e-01 1.639507e-02 7.186064e-02 1.615133e-01 1.615133e-01 2.713321e-01 3.837542e-01 7.233389e-01 7.971788e-01 3.426206e-01 2.713321e-01 5.707142e-01 7.039454e-01 9.664987e-01 1.336144e-01 9.060677e-01 4.550026e-02 4.690657e-01 6.354999e-01 1.374276e-03 1.639507e-02 3.572884e-02 1.639507e-02 2.780690e-02 1.936010e-01 2.144822e-02 3.572884e-02 4.185151e-01 2.713321e-01 8.453929e-01 1.615133e-01 4.927131e-01 2.301393e-01 3.565286e-01 4.550026e-02 5.686777e-01
ENSBTAG00000000078 4.131501e-05 7.186064e-02 3.731627e-03 5.733031e-07 1.241933e-02 9.784597e-01 9.322376e-03 5.612405e-01 9.668483e-04 7.186064e-02 1.336144e-01 2.699796e-03 1.615133e-01 4.418933e-01 8.926119e-01 3.182172e-04 3.853943e-01 6.738585e-04 5.743312e-02 6.065530e-01 6.305165e-01 6.334248e-05 3.572884e-02 1.707981e-05 2.669150e-05 4.324536e-01 1.374276e-03 2.669150e-05 1.374276e-03 1.446961e-04 1.446961e-04 1.707981e-05 4.131501e-05 6.933948e-03 9.322376e-03 3.173105e-01 3.182172e-04 1.935206e-03 2.713321e-01 4.652582e-04 1.707981e-05 1.707981e-05 1.374276e-03 4.131501e-05 1.586656e-06 2.144822e-02 4.641686e-01 5.110261e-03 7.240884e-01 1.935206e-03 4.550026e-02 5.110261e-03 2.669150e-05 5.110261e-03 1.615133e-01 5.632641e-01
ENSBTAG00000000079 3.729292e-01 3.837542e-01 3.572884e-02 9.108234e-01 2.713321e-01 2.713321e-01 4.460600e-01 4.709095e-01 4.801881e-01 5.961119e-01 4.672260e-01 5.743312e-02 3.365522e-01 4.037177e-01 5.313149e-01 3.572884e-02 3.325452e-01 5.743312e-02 3.305533e-01 1.615133e-01 3.370552e-01 7.186064e-02 1.095986e-01 6.462342e-01 4.770842e-01 2.301393e-01 5.110261e-03 1.615133e-01 5.743312e-02 8.913093e-02 5.558613e-01 9.856389e-01 6.198944e-01 8.547980e-01 7.802448e-01 3.173105e-01 2.301393e-01 2.713321e-01 6.156675e-01 5.131118e-01 2.713321e-01 7.186064e-02 7.466952e-01 1.615133e-01 8.657966e-01 8.913093e-02 4.617307e-01 9.322376e-03 8.913093e-02 8.910308e-01 9.028990e-01 2.144822e-02 9.728772e-01 6.642884e-01 4.550026e-02 5.720738e-01
ENSBTAG00000000080 6.065530e-01 4.099396e-01 2.301393e-01 2.301393e-01 1.615133e-01 2.144822e-02 3.565286e-01 2.713321e-01 6.577657e-01 6.628367e-01 4.617307e-01 3.572884e-02 1.095986e-01 3.173105e-01 5.743312e-02 5.743312e-02 7.346097e-01 3.931050e-01 6.383550e-01 NA 6.079513e-01 1.615133e-01 2.301393e-01 2.713321e-01 5.734349e-01 3.315483e-01 5.743312e-02 3.572884e-02 8.913093e-02 4.550026e-02 4.550026e-02 1.095986e-01 4.260320e-01 3.821183e-01 6.079513e-01 1.095986e-01 8.913093e-02 7.186064e-02 2.780690e-02 6.198944e-01 2.301393e-01 1.639507e-02 3.638782e-01 5.221726e-01 4.283607e-01 3.596669e-01 2.713321e-01 5.438509e-01 2.301393e-01 9.243148e-01 2.301393e-01 2.301393e-01 1.336144e-01 3.848471e-01 1.639507e-02 1.639507e-02
ENSBTAG00000000081 3.320465e-01 4.770842e-01 4.295278e-01 7.128732e-01 9.092378e-01 7.398893e-01 3.992284e-01 9.561385e-01 3.859420e-01 6.128566e-01 7.504849e-01 9.060677e-01 8.367909e-01 1.095986e-01 6.376407e-01 4.908233e-01 7.158580e-01 8.025873e-01 5.954188e-01 7.971788e-01 1.000000e+00 6.065530e-01 4.508492e-01 2.713321e-01 5.411996e-01 8.618655e-01 5.034955e-01 3.654654e-01 2.713321e-01 2.713321e-01 3.612425e-01 5.940336e-01 7.994956e-01 6.390696e-01 8.965664e-01 2.301393e-01 5.891970e-01 7.871603e-01 5.118241e-01 2.713321e-01 4.185151e-01 5.176319e-01 1.936010e-01 2.713321e-01 4.550026e-02 6.298059e-01 6.722953e-01 4.870553e-01 6.774100e-01 5.066903e-01 8.103303e-01 5.686777e-01 8.657966e-01 8.595084e-01 4.336271e-01 2.301393e-01
ENSBTAG00000000084 5.034955e-01 7.956352e-01 8.072308e-01 6.906302e-01 2.713321e-01 2.713321e-01 7.398893e-01 9.338515e-01 3.173105e-01 5.625892e-01 3.875879e-01 1.936010e-01 3.596669e-01 1.336144e-01 1.615133e-01 5.009473e-01 1.615133e-01 3.607168e-01 2.713321e-01 2.713321e-01 1.615133e-01 5.176319e-01 8.634375e-01 8.736689e-01 6.715658e-01 6.686511e-01 3.622954e-01 8.134327e-01 8.188689e-01 7.871603e-01 8.142087e-01 8.957753e-01 5.871298e-01 9.314664e-01 3.173105e-01 3.570504e-01 8.188689e-01 7.128732e-01 3.986694e-01 2.713321e-01 2.713321e-01 3.173105e-01 9.290819e-01 3.173105e-01 5.743312e-02 9.219323e-01 3.467049e-01 5.041336e-01 9.832457e-01 7.573215e-01 6.512690e-01 9.354420e-01 9.441937e-01 8.406986e-01 4.059736e-01 3.173105e-01
ENSBTAG00000000087 4.071044e-01 4.672260e-01 5.912676e-01 7.848532e-01 9.298767e-01 9.068601e-01 6.693793e-01 4.666136e-01 8.188689e-01 6.347870e-01 8.555827e-01 3.947694e-01 6.312274e-01 6.227193e-01 8.453929e-01 1.615133e-01 8.720934e-01 3.173105e-01 9.904256e-01 7.186064e-02 4.777041e-01 2.301393e-01 1.936010e-01 2.301393e-01 2.713321e-01 3.518536e-01 9.322376e-03 2.780690e-02 5.743312e-02 1.936010e-01 1.936010e-01 2.301393e-01 3.815739e-01 5.802634e-01 9.577319e-01 3.461926e-01 1.615133e-01 4.490499e-01 6.933948e-03 8.610796e-01 9.298767e-01 7.233389e-01 2.713321e-01 9.282872e-01 8.126568e-01 7.771768e-01 5.830054e-01 7.186064e-02 3.207100e-01 2.144822e-02 8.913093e-02 5.743312e-02 2.780690e-02 5.743312e-02 7.794775e-01 5.679996e-01
ENSBTAG00000000088 4.271954e-01 9.888300e-01 6.781419e-01 3.508200e-01 3.345448e-01 2.713321e-01 2.301393e-01 2.301393e-01 3.221741e-01 2.301393e-01 1.936010e-01 2.713321e-01 3.508200e-01 2.301393e-01 5.359164e-01 3.173105e-01 3.173105e-01 6.832737e-01 4.777041e-01 2.301393e-01 5.632641e-01 6.206001e-01 4.037177e-01 2.713321e-01 2.713321e-01 3.821183e-01 8.713059e-01 4.312819e-01 5.857535e-01 5.926499e-01 4.764648e-01 5.727541e-01 4.139284e-01 5.465087e-01 3.395777e-01 4.179402e-01 1.936010e-01 3.644068e-01 2.713321e-01 4.054089e-01 3.173105e-01 5.345996e-01 2.301393e-01 8.360099e-01 3.580956e-01 4.752272e-01 9.378281e-01 4.110769e-01 5.073306e-01 4.383397e-01 4.436763e-01 3.654654e-01 3.497883e-01 5.221726e-01 4.185151e-01 6.206001e-01
ENSBTAG00000000090 2.301393e-01 7.964069e-01 8.033608e-01 5.241248e-01 3.173105e-01 1.615133e-01 3.173105e-01 2.301393e-01 1.336144e-01 4.242904e-01 3.231526e-01 6.121548e-01 6.354999e-01 2.713321e-01 3.451696e-01 1.936010e-01 2.301393e-01 3.260998e-01 3.285692e-01 5.802634e-01 3.173105e-01 NA 1.336144e-01 2.713321e-01 1.336144e-01 2.713321e-01 9.840434e-01 2.713321e-01 1.336144e-01 2.301393e-01 1.936010e-01 1.336144e-01 2.301393e-01 2.713321e-01 4.684520e-01 3.216856e-01 3.503039e-01 5.465087e-01 2.713321e-01 3.173105e-01 2.713321e-01 2.713321e-01 2.713321e-01 9.489702e-01 9.912234e-01 1.336144e-01 4.014693e-01 4.150723e-01 1.615133e-01 9.211383e-01 2.301393e-01 8.180918e-01 5.047721e-01 1.936010e-01 2.301393e-01 1.615133e-01
ENSBTAG00000000091 8.913093e-02 5.273869e-01 8.563676e-01 5.260808e-01 3.330444e-01 1.095986e-01 4.037177e-01 1.336144e-01 1.095986e-01 4.826792e-01 2.713321e-01 7.353632e-01 7.331036e-01 1.615133e-01 2.301393e-01 2.301393e-01 1.615133e-01 3.707871e-01 2.301393e-01 1.936010e-01 1.336144e-01 1.936010e-01 8.913093e-02 1.615133e-01 2.713321e-01 1.615133e-01 6.262583e-01 1.615133e-01 4.550026e-02 1.095986e-01 8.913093e-02 8.913093e-02 1.615133e-01 1.095986e-01 3.330444e-01 1.936010e-01 2.301393e-01 5.418618e-01 1.936010e-01 2.301393e-01 2.713321e-01 1.936010e-01 7.186064e-02 3.723929e-01 8.807646e-01 1.615133e-01 2.713321e-01 5.743312e-02 2.301393e-01 3.799437e-01 3.718572e-01 6.599371e-01 5.176319e-01 6.570426e-01 1.095986e-01 8.913093e-02
ENSBTAG00000000092 8.913093e-02 6.433644e-01 6.227193e-01 3.173105e-01 1.336144e-01 8.913093e-02 2.713321e-01 8.913093e-02 7.186064e-02 3.173105e-01 1.615133e-01 5.247764e-01 5.720738e-01 1.095986e-01 1.336144e-01 2.713321e-01 1.095986e-01 4.330401e-01 1.936010e-01 1.615133e-01 1.336144e-01 8.913093e-02 5.743312e-02 1.095986e-01 3.216856e-01 8.913093e-02 8.862902e-01 5.743312e-02 1.095986e-01 5.743312e-02 7.186064e-02 5.743312e-02 1.095986e-01 2.713321e-01 1.936010e-01 1.095986e-01 3.173105e-01 2.713321e-01 1.095986e-01 8.913093e-02 8.913093e-02 5.743312e-02 8.913093e-02 3.875879e-01 7.879297e-01 1.336144e-01 2.713321e-01 5.743312e-02 8.913093e-02 3.173105e-01 1.615133e-01 8.025873e-01 4.617307e-01 5.086123e-01 5.743312e-02 3.572884e-02
ENSBTAG00000000094 6.686511e-01 9.800550e-01 8.367909e-01 2.713321e-01 8.913093e-02 1.095986e-01 7.444244e-01 4.550026e-02 6.921050e-01 1.336144e-01 1.615133e-01 4.271954e-01 7.186064e-02 3.173105e-01 1.936010e-01 3.197363e-01 3.572884e-02 7.069169e-01 1.935206e-03 8.902404e-01 5.110261e-03 8.375721e-01 5.558613e-01 1.336144e-01 4.550026e-02 3.477307e-01 1.336144e-01 5.743312e-02 2.301393e-01 4.770842e-01 2.144822e-02 4.550026e-02 5.743312e-02 8.913093e-02 4.219747e-01 8.728811e-01 9.028990e-01 1.336144e-01 2.713321e-01 7.186064e-02 1.336144e-01 1.615133e-01 1.936010e-01 3.986694e-01 8.204237e-01 1.095986e-01 9.028990e-01 8.720934e-01 7.733467e-01 4.407069e-01 6.121548e-01 9.139957e-01 9.928191e-01 6.642884e-01 2.713321e-01 6.198944e-01
ENSBTAG00000000095 1.936010e-01 5.385547e-01 1.936010e-01 9.306715e-01 7.725814e-01 8.305471e-01 6.419315e-01 9.179630e-01 8.118811e-01 3.772363e-01 9.266980e-01 4.801881e-01 4.777041e-01 7.879297e-01 6.213062e-01 8.831320e-01 8.760330e-01 5.707142e-01 3.173105e-01 6.369268e-01 9.744721e-01 2.713321e-01 5.118241e-01 3.570504e-01 8.383535e-01 9.132025e-01 6.305165e-01 5.632641e-01 5.144012e-01 6.730250e-01 7.323509e-01 9.465817e-01 8.689440e-01 NA 4.715250e-01 9.736746e-01 2.713321e-01 7.649400e-01 7.032032e-01 2.713321e-01 4.946068e-01 8.910308e-01 4.752272e-01 2.301393e-01 3.360496e-01 1.095986e-01 6.693793e-01 4.110769e-01 8.103303e-01 7.948638e-01 6.832737e-01 5.612405e-01 7.143651e-01 9.736746e-01 1.615133e-01 1.615133e-01
ENSBTAG00000000097 5.933415e-01 4.231316e-01 1.336144e-01 1.936010e-01 8.563676e-01 6.241339e-01 7.810124e-01 4.789453e-01 6.563198e-01 1.936010e-01 6.340744e-01 1.095986e-01 1.615133e-01 4.110769e-01 6.390696e-01 7.186064e-02 6.862127e-01 3.572884e-02 5.498399e-01 9.577319e-01 7.451811e-01 9.489702e-01 9.266980e-01 6.744855e-01 4.430815e-01 3.707871e-01 8.807646e-01 8.250924e-01 2.301393e-01 4.672260e-01 5.445148e-01 4.629487e-01 7.779435e-01 3.173105e-01 8.981490e-01 4.237108e-01 5.743312e-02 4.196665e-01 5.954188e-01 4.568765e-01 8.587230e-01 6.220126e-01 4.377490e-01 8.728811e-01 5.372347e-01 7.186064e-02 3.416044e-01 7.046879e-01 6.163711e-01 9.084451e-01 3.350459e-01 7.474527e-01 5.267336e-01 9.537486e-01 5.836919e-01 6.891565e-01
ENSBTAG00000000098 9.601224e-01 5.743312e-02 2.713321e-01 1.095986e-01 4.550026e-02 5.176319e-01 4.550026e-02 4.478526e-01 1.615133e-01 6.290957e-01 NA 1.615133e-01 4.484510e-01 5.221726e-01 4.020307e-01 9.211383e-01 4.383397e-01 6.002785e-01 3.187645e-01 8.485256e-01 1.615133e-01 6.044583e-01 4.301120e-01 7.733467e-01 1.615133e-01 6.412155e-01 6.397846e-01 7.069169e-01 1.615133e-01 7.948638e-01 3.173105e-01 5.743312e-02 1.241933e-02 4.820557e-01 8.111056e-01 2.301393e-01 6.170751e-01 8.913093e-02 3.565286e-01 2.301393e-01 4.150723e-01 3.761566e-01 2.301393e-01 1.336144e-01 7.186064e-02 6.462342e-01 9.688904e-01 5.144012e-01 8.918213e-01 1.336144e-01 4.833030e-01 1.095986e-01 1.095986e-01 7.987231e-01 6.037607e-01 4.225530e-01
ENSBTAG00000000099 1.936010e-01 3.572884e-02 1.615133e-01 9.322376e-03 5.110261e-03 7.151114e-01 1.639507e-02 9.155824e-01 1.095986e-01 1.615133e-01 7.186064e-02 3.572884e-02 6.527104e-01 2.144822e-02 4.283607e-01 1.374276e-03 1.936010e-01 9.896278e-01 2.780690e-02 6.002785e-01 9.314664e-01 3.572884e-02 1.241933e-02 7.338565e-01 1.336144e-01 3.355475e-01 3.572884e-02 1.095986e-01 7.580823e-01 3.572884e-02 5.438509e-01 3.207100e-01 5.137563e-01 4.550026e-02 8.913093e-02 1.936010e-01 9.968085e-01 3.731627e-03 2.713321e-01 9.457856e-01 8.807646e-01 5.169850e-01 1.336144e-01 1.095986e-01 2.780690e-02 8.634375e-01 8.760330e-01 2.301393e-01 6.334248e-05 4.652582e-04 9.668483e-04 1.374276e-03 3.173105e-01 4.652582e-04 8.321070e-01 5.079712e-01
ENSBTAG00000000103 5.743312e-02 4.359797e-01 9.402147e-01 2.301393e-01 4.466571e-01 3.173105e-01 4.801881e-01 1.336144e-01 8.913093e-02 3.315483e-01 5.743312e-02 1.615133e-01 1.615133e-01 5.372347e-01 8.744568e-01 3.173105e-01 7.542807e-01 5.871298e-01 9.290819e-01 3.285692e-01 8.547980e-01 9.362373e-01 2.713321e-01 9.920213e-01 5.816337e-01 5.743312e-02 4.833030e-01 2.713321e-01 2.713321e-01 7.520025e-01 1.936010e-01 1.615133e-01 2.713321e-01 6.170751e-01 2.301393e-01 1.936010e-01 6.913675e-01 6.491092e-01 5.707142e-01 9.928191e-01 7.550405e-01 6.957972e-01 6.362132e-01 8.438275e-01 2.301393e-01 2.301393e-01 4.484510e-01 4.727573e-01 8.493091e-01 4.770842e-01 9.625132e-01 8.650101e-01 4.777041e-01 3.335440e-01 7.971788e-01 7.039454e-01
ENSBTAG00000000105 3.843004e-01 8.926119e-01 8.297673e-01 7.848532e-01 7.512436e-01 4.105080e-01 8.196462e-01 4.407069e-01 7.136190e-01 3.340442e-01 8.563676e-01 4.110769e-01 4.407069e-01 4.733741e-01 4.883096e-01 3.843004e-01 4.173657e-01 7.611279e-01 5.905770e-01 2.301393e-01 3.986694e-01 3.756175e-01 7.718162e-01 4.984060e-01 3.207100e-01 3.870388e-01 8.165380e-01 7.128732e-01 9.768646e-01 4.702945e-01 5.485062e-01 2.713321e-01 4.190906e-01 6.283859e-01 8.297673e-01 6.044583e-01 4.952390e-01 9.410104e-01 9.649044e-01 6.030636e-01 7.128732e-01 5.693561e-01 2.301393e-01 2.301393e-01 4.219747e-01 8.791869e-01 3.570504e-01 5.511752e-01 8.025873e-01 5.280405e-01 5.293491e-01 7.933214e-01 6.664684e-01 4.647792e-01 6.994967e-01 9.084451e-01
ENSBTAG00000000108 7.315985e-01 3.246241e-01 5.445148e-01 9.060677e-01 8.227573e-01 5.809484e-01 9.569352e-01 6.058544e-01 7.188471e-01 1.615133e-01 5.208732e-01 4.678388e-01 9.465817e-01 3.173105e-01 3.173105e-01 3.173105e-01 3.461926e-01 4.242904e-01 3.173105e-01 5.150465e-01 4.478526e-01 7.255883e-01 3.601916e-01 1.095986e-01 2.713321e-01 4.295278e-01 2.301393e-01 3.390722e-01 2.713321e-01 4.678388e-01 4.150723e-01 6.671956e-01 9.195505e-01 2.713321e-01 9.473778e-01 1.336144e-01 3.713219e-01 9.322614e-01 3.612425e-01 8.847109e-01 9.952127e-01 8.823428e-01 9.752695e-01 9.936170e-01 3.173105e-01 6.715658e-01 6.121548e-01 9.529521e-01 6.248417e-01 9.704850e-01 9.864366e-01 7.391343e-01 6.319386e-01 7.285913e-01 2.301393e-01 3.270861e-01
ENSBTAG00000000111 6.818059e-01 5.485062e-01 5.047721e-01 3.815739e-01 1.095986e-01 3.572884e-02 1.936010e-01 1.095986e-01 7.186064e-02 3.731627e-03 1.615133e-01 6.319386e-01 4.122161e-01 5.110261e-03 3.572884e-02 1.935206e-03 1.639507e-02 8.913093e-02 2.301393e-01 7.186064e-02 5.743312e-02 5.306592e-01 7.956352e-01 5.286946e-01 5.221726e-01 1.615133e-01 5.280405e-01 6.283859e-01 3.182794e-01 1.336144e-01 8.142087e-01 8.056822e-01 5.359164e-01 4.883096e-01 8.815536e-01 5.182794e-01 1.615133e-01 9.282872e-01 6.390696e-01 1.936010e-01 3.310505e-01 6.002785e-01 3.207100e-01 9.139957e-01 8.430451e-01 8.571526e-01 6.305165e-01 3.441486e-01 4.418933e-01 5.974993e-01 7.143651e-01 1.936010e-01 2.780690e-02 7.894692e-01 5.919586e-01 2.713321e-01
ENSBTAG00000000113 9.076525e-01 1.615133e-01 2.301393e-01 5.471741e-01 7.810124e-01 7.368709e-01 7.376251e-01 9.920213e-01 2.713321e-01 6.476710e-01 5.398763e-01 1.936010e-01 2.713321e-01 4.733741e-01 2.301393e-01 8.438275e-01 3.231526e-01 3.969951e-01 4.377490e-01 8.799757e-01 4.412999e-01 7.657032e-01 5.247764e-01 7.248383e-01 4.526527e-01 6.312274e-01 6.326502e-01 6.965365e-01 3.173105e-01 4.167916e-01 4.059736e-01 8.336677e-01 6.876840e-01 7.024614e-01 3.745408e-01 8.815536e-01 5.339419e-01 NA 9.569352e-01 1.936010e-01 1.336144e-01 1.336144e-01 5.782109e-01 9.394191e-01 7.588434e-01 3.528891e-01 9.433978e-01 3.226631e-01 4.065388e-01 2.713321e-01 1.336144e-01 5.693561e-01 3.355475e-01 3.320465e-01 9.936170e-01 5.734349e-01
ENSBTAG00000000115 3.320465e-01 8.913093e-02 2.144822e-02 6.305165e-01 8.180918e-01 2.713321e-01 8.949843e-01 3.870388e-01 5.743312e-02 3.251155e-01 9.952127e-01 5.234737e-01 9.920213e-01 3.173105e-01 4.550026e-02 3.173105e-01 2.301393e-01 3.859420e-01 5.743312e-02 7.956352e-01 2.713321e-01 6.933948e-03 1.639507e-02 1.639507e-02 4.690657e-01 7.233389e-01 9.036910e-01 9.816503e-01 6.298059e-01 3.731627e-03 6.319386e-01 1.936010e-01 1.336144e-01 1.615133e-01 3.467049e-01 5.743312e-02 2.780690e-02 1.936010e-01 3.451696e-01 6.584892e-01 6.708367e-01 8.196462e-01 1.095986e-01 8.235355e-01 6.577657e-01 9.792573e-01 1.095986e-01 9.760671e-01 8.799757e-01 6.994967e-01 7.756441e-01 3.572884e-02 8.913093e-02 7.186064e-02 4.647792e-01 4.054089e-01
ENSBTAG00000000125 7.634145e-01 4.139284e-01 9.084451e-01 3.572884e-02 2.713321e-01 8.087802e-01 1.336144e-01 3.997880e-01 2.301393e-01 3.360496e-01 9.712824e-01 4.460600e-01 6.483900e-01 1.615133e-01 8.080054e-01 9.912234e-01 6.016703e-01 8.752448e-01 7.910095e-01 4.702945e-01 7.535210e-01 1.241933e-02 1.615133e-01 4.248705e-01 8.282083e-01 4.042810e-01 1.936010e-01 5.458436e-01 3.875879e-01 2.713321e-01 4.037177e-01 3.492732e-01 2.301393e-01 2.713321e-01 4.593000e-01 5.885076e-01 3.426206e-01 9.641073e-01 1.095986e-01 5.743312e-02 1.095986e-01 1.095986e-01 3.908925e-01 1.615133e-01 1.336144e-01 4.672260e-01 9.298767e-01 4.014693e-01 3.173105e-01 5.385547e-01 8.913093e-02 8.367909e-01 8.219793e-01 9.449896e-01 5.241248e-01 9.688904e-01
ENSBTAG00000000130 3.421123e-01 9.641073e-01 8.997319e-01 8.056822e-01 9.529521e-01 9.649044e-01 7.173520e-01 6.262583e-01 8.941934e-01 7.210918e-01 4.635584e-01 6.290957e-01 9.872344e-01 7.964069e-01 5.981936e-01 7.933214e-01 9.545452e-01 3.936593e-01 9.744721e-01 8.080054e-01 9.497665e-01 7.979508e-01 4.371588e-01 8.642238e-01 9.362373e-01 8.446102e-01 6.440813e-01 4.550636e-01 6.943195e-01 7.810124e-01 8.886600e-01 4.777041e-01 5.260808e-01 9.068601e-01 9.132025e-01 4.490499e-01 5.073306e-01 5.605667e-01 7.748781e-01 1.936010e-01 3.173105e-01 5.313149e-01 5.273869e-01 6.876840e-01 8.855005e-01 2.713321e-01 4.876822e-01 2.713321e-01 5.003113e-01 4.190906e-01 4.283607e-01 3.305533e-01 3.953251e-01 4.202428e-01 5.891970e-01 9.784597e-01
ENSBTAG00000000131 4.672260e-01 8.618655e-01 5.221726e-01 5.326276e-01 4.795665e-01 3.173105e-01 3.947694e-01 2.301393e-01 9.672959e-01 6.570426e-01 8.173148e-01 6.347870e-01 7.376251e-01 4.801881e-01 3.173105e-01 3.456809e-01 2.713321e-01 4.556674e-01 5.208732e-01 9.593255e-01 4.996758e-01 8.321070e-01 9.521556e-01 7.741123e-01 4.110769e-01 1.615133e-01 3.886875e-01 6.686511e-01 9.139957e-01 9.904256e-01 4.696799e-01 7.444244e-01 9.601224e-01 9.840434e-01 9.282872e-01 5.926499e-01 5.926499e-01 5.066903e-01 2.713321e-01 7.779435e-01 7.098928e-01 9.968085e-01 4.454634e-01 9.330564e-01 4.054089e-01 3.365522e-01 4.116463e-01 9.394191e-01 4.271954e-01 6.058544e-01 7.588434e-01 4.845520e-01 6.114533e-01 8.862902e-01 5.445148e-01 6.505487e-01
ENSBTAG00000000132 7.810124e-01 8.485256e-01 6.621113e-01 6.177794e-01 6.730250e-01 7.002374e-01 4.653902e-01 3.997880e-01 9.848411e-01 2.301393e-01 2.301393e-01 1.936010e-01 6.548751e-01 6.404999e-01 9.139957e-01 4.914528e-01 8.002682e-01 8.367909e-01 7.856220e-01 4.752272e-01 8.555827e-01 3.723929e-01 4.295278e-01 5.195754e-01 4.532547e-01 7.794775e-01 2.713321e-01 1.615133e-01 4.025926e-01 5.809484e-01 1.936010e-01 4.179402e-01 6.455162e-01 4.478526e-01 3.908925e-01 3.675883e-01 2.301393e-01 8.111056e-01 8.493091e-01 NA 9.960106e-01 5.319711e-01 8.870800e-01 9.792573e-01 6.305165e-01 8.587230e-01 6.290957e-01 2.713321e-01 5.189272e-01 7.331036e-01 9.489702e-01 7.151114e-01 8.157614e-01 9.449896e-01 5.518435e-01 6.065530e-01
ENSBTAG00000000133 4.162181e-01 8.902404e-01 5.405378e-01 1.000000e+00 4.939752e-01 2.713321e-01 7.756441e-01 8.165380e-01 5.707142e-01 9.481740e-01 2.301393e-01 9.282872e-01 1.936010e-01 5.673220e-01 8.989404e-01 6.862127e-01 2.301393e-01 8.657966e-01 3.173105e-01 3.173105e-01 4.133572e-01 9.752695e-01 1.615133e-01 9.465817e-01 4.820557e-01 3.390722e-01 7.565610e-01 3.350459e-01 3.285692e-01 4.342146e-01 5.498399e-01 7.278402e-01 3.173105e-01 3.173105e-01 8.878699e-01 2.713321e-01 3.246241e-01 2.713321e-01 7.315985e-01 7.186064e-02 1.936010e-01 3.246241e-01 3.649359e-01 3.659954e-01 8.815536e-01 2.713321e-01 6.376407e-01 1.336144e-01 2.713321e-01 1.936010e-01 5.365753e-01 1.336144e-01 1.615133e-01 3.173105e-01 3.925511e-01 8.438275e-01
ENSBTAG00000000134 3.870388e-01 6.599371e-01 2.713321e-01 8.634375e-01 7.687579e-01 5.267336e-01 5.686777e-01 8.886600e-01 8.910308e-01 3.173105e-01 1.336144e-01 3.216856e-01 9.976063e-01 9.832457e-01 4.442715e-01 3.601916e-01 3.456809e-01 7.603662e-01 3.290645e-01 4.122161e-01 2.713321e-01 4.173657e-01 5.293491e-01 4.139284e-01 8.305471e-01 5.228229e-01 9.227264e-01 3.810300e-01 5.625892e-01 4.009084e-01 5.743312e-02 2.301393e-01 6.642884e-01 3.385673e-01 2.713321e-01 7.771768e-01 1.336144e-01 8.862902e-01 8.033608e-01 9.736746e-01 6.810725e-01 5.111809e-01 3.173105e-01 6.928429e-01 3.870388e-01 2.713321e-01 4.133572e-01 7.596046e-01 3.628225e-01 3.451696e-01 9.092378e-01 4.801881e-01 3.958813e-01 9.976063e-01 2.713321e-01 2.713321e-01
ENSBTAG00000000137 4.808102e-01 4.342146e-01 4.758458e-01 6.854775e-01 9.306715e-01 7.649400e-01 7.964069e-01 7.879297e-01 2.301393e-01 2.713321e-01 3.173105e-01 9.680931e-01 5.267336e-01 6.788741e-01 8.180918e-01 1.095986e-01 7.925506e-01 5.131118e-01 2.713321e-01 1.936010e-01 7.787104e-01 8.823428e-01 8.056822e-01 3.477307e-01 4.914528e-01 6.276763e-01 9.108234e-01 8.540135e-01 9.441937e-01 3.173105e-01 8.250924e-01 7.956352e-01 9.848411e-01 8.997319e-01 1.336144e-01 3.173105e-01 9.259036e-01 3.456809e-01 5.619146e-01 6.876840e-01 8.328873e-01 9.433978e-01 4.580873e-01 6.305165e-01 6.093511e-01 8.508767e-01 4.758458e-01 8.033608e-01 8.831320e-01 9.784597e-01 7.113825e-01 8.188689e-01 7.871603e-01 4.690657e-01 6.613863e-01 5.843787e-01
ENSBTAG00000000139 2.301393e-01 1.639507e-02 6.752161e-01 1.615133e-01 4.870553e-01 2.699796e-03 3.173105e-01 2.780690e-02 4.076705e-01 5.743312e-02 2.713321e-01 6.933948e-03 7.186064e-02 5.743312e-02 4.550026e-02 5.743312e-02 2.780690e-02 7.186064e-02 4.550026e-02 5.743312e-02 1.936010e-01 5.326276e-01 4.014693e-01 8.391350e-01 7.596046e-01 2.144822e-02 1.095986e-01 1.095986e-01 6.935810e-01 9.736746e-01 1.336144e-01 4.550026e-02 7.186064e-02 4.127864e-01 1.095986e-01 7.186064e-02 9.497665e-01 2.301393e-01 9.465817e-01 8.087802e-01 6.774100e-01 9.346467e-01 2.713321e-01 1.639507e-02 1.639507e-02 2.713321e-01 1.936010e-01 2.301393e-01 2.713321e-01 1.336144e-01 1.936010e-01 5.118241e-01 9.441937e-01 6.577657e-01 2.780690e-02 1.336144e-01
ENSBTAG00000000140 7.603662e-01 9.084451e-01 5.891970e-01 9.704850e-01 2.301393e-01 4.508492e-01 3.192501e-01 1.336144e-01 4.653902e-01 2.301393e-01 3.370552e-01 7.186064e-02 1.936010e-01 2.713321e-01 7.151114e-01 5.743312e-02 3.173105e-01 1.336144e-01 5.565323e-01 1.095986e-01 2.301393e-01 9.386235e-01 8.399167e-01 8.103303e-01 9.187567e-01 3.173105e-01 8.212014e-01 9.441937e-01 9.251092e-01 7.195951e-01 8.934026e-01 4.696799e-01 7.810124e-01 3.931050e-01 3.607168e-01 3.487586e-01 4.003479e-01 2.713321e-01 3.173105e-01 4.009084e-01 8.610796e-01 9.968085e-01 8.847109e-01 9.171693e-01 4.635584e-01 9.386235e-01 9.569352e-01 5.974993e-01 9.936170e-01 7.725814e-01 8.926119e-01 7.856220e-01 9.290819e-01 8.336677e-01 6.621113e-01 3.270861e-01
ENSBTAG00000000141 2.780690e-02 3.534076e-01 9.298767e-01 8.149850e-01 4.550026e-02 3.572884e-02 4.826792e-01 3.572884e-02 6.965365e-01 1.935206e-03 5.743312e-02 2.713321e-01 6.933948e-03 3.572884e-02 2.780690e-02 5.743312e-02 1.935206e-03 1.095986e-01 5.743312e-02 5.110261e-03 3.731627e-03 8.485256e-01 9.370326e-01 8.002682e-01 4.093716e-01 2.144822e-02 1.615133e-01 8.768213e-01 1.336144e-01 8.018141e-01 4.996758e-01 8.913093e-02 4.550026e-02 NA 2.144822e-02 5.741160e-01 9.800550e-01 8.180918e-01 6.548751e-01 3.572884e-02 2.301393e-01 3.173105e-01 5.713938e-01 6.933948e-03 9.322376e-03 3.740031e-01 4.110769e-01 8.610796e-01 3.528891e-01 3.441486e-01 5.372347e-01 2.301393e-01 5.247764e-01 7.725814e-01 4.550026e-02 1.241933e-02
ENSBTAG00000000144 7.186064e-02 3.173105e-01 8.126568e-01 2.780690e-02 5.743312e-02 9.195505e-01 8.913093e-02 8.815536e-01 1.615133e-01 7.285913e-01 3.691855e-01 6.664684e-01 7.971788e-01 7.611279e-01 3.173105e-01 1.095986e-01 4.593000e-01 4.839273e-01 9.521556e-01 3.853943e-01 5.679996e-01 4.196665e-01 3.718572e-01 2.713321e-01 8.913093e-02 8.913093e-02 8.913093e-02 5.743312e-02 3.173105e-01 1.095986e-01 6.440813e-01 7.143651e-01 2.301393e-01 1.615133e-01 7.186064e-02 2.713321e-01 8.736689e-01 8.913093e-02 9.960106e-01 7.186064e-02 1.615133e-01 1.336144e-01 1.936010e-01 3.173105e-01 8.913093e-02 9.187567e-01 2.301393e-01 1.336144e-01 4.324536e-01 1.336144e-01 5.968054e-01 3.173105e-01 3.197363e-01 7.527617e-01 6.832737e-01 4.933439e-01
ENSBTAG00000000146 5.707142e-01 5.110261e-03 9.322376e-03 1.336144e-01 1.936010e-01 1.615133e-01 1.336144e-01 1.095986e-01 3.173105e-01 1.374276e-03 8.665833e-01 2.780690e-02 5.743312e-02 6.933948e-03 9.322376e-03 4.277778e-01 9.028990e-01 5.110261e-03 1.336144e-01 1.241933e-02 8.142087e-01 8.547980e-01 7.293427e-01 6.913675e-01 8.744568e-01 5.743312e-02 1.336144e-01 6.933948e-03 5.339419e-01 5.339419e-01 2.301393e-01 1.336144e-01 4.538572e-01 2.699796e-03 1.095986e-01 4.550026e-02 4.556674e-01 1.615133e-01 2.713321e-01 1.336144e-01 2.713321e-01 8.634375e-01 4.795665e-01 5.743312e-02 3.572884e-02 8.913093e-02 1.586656e-06 8.180918e-01 4.365690e-01 4.990406e-01 4.550636e-01 1.615133e-01 8.913093e-02 1.241933e-02 3.654654e-01 1.336144e-01
ENSBTAG00000000147 6.426477e-01 8.913093e-02 7.520025e-01 2.713321e-01 7.527617e-01 4.605144e-01 7.173520e-01 2.713321e-01 6.037607e-01 8.981490e-01 4.237108e-01 5.073306e-01 7.687579e-01 7.964069e-01 7.166049e-01 9.433978e-01 8.297673e-01 9.792573e-01 8.080054e-01 6.987562e-01 8.744568e-01 6.505487e-01 1.615133e-01 4.839273e-01 2.301393e-01 4.990406e-01 6.505487e-01 3.947694e-01 8.913093e-02 4.690657e-01 2.713321e-01 7.353632e-01 3.173105e-01 7.188471e-01 5.830054e-01 5.734349e-01 6.810725e-01 1.615133e-01 6.505487e-01 6.255498e-01 8.579377e-01 7.076605e-01 7.186064e-02 7.398893e-01 7.657032e-01 4.248705e-01 3.436388e-01 7.840846e-01 6.621113e-01 7.398893e-01 9.092378e-01 5.260808e-01 9.322614e-01 7.270893e-01 2.301393e-01 2.301393e-01
ENSBTAG00000000149 7.710513e-01 6.100515e-01 5.809484e-01 3.173105e-01 4.550026e-02 2.780690e-02 2.713321e-01 2.780690e-02 2.699796e-03 5.110261e-03 1.241933e-02 1.639507e-02 2.780690e-02 5.110261e-03 4.550026e-02 2.780690e-02 9.322376e-03 4.550026e-02 8.913093e-02 1.615133e-01 1.639507e-02 1.615133e-01 1.095986e-01 6.058544e-01 5.878185e-01 5.743312e-02 3.997880e-01 8.650101e-01 9.449896e-01 5.565323e-01 9.274926e-01 5.003113e-01 9.720797e-01 6.241339e-01 7.825481e-01 9.322376e-03 2.301393e-01 3.330444e-01 4.623395e-01 1.639507e-02 1.639507e-02 7.186064e-02 5.092538e-01 8.913093e-02 5.411996e-01 3.211975e-01 5.850659e-01 5.961119e-01 9.418061e-01 8.391350e-01 9.569352e-01 8.878699e-01 7.091484e-01 6.135588e-01 2.713321e-01 7.186064e-02
ENSBTAG00000000152 8.807646e-01 1.000000e+00 4.795665e-01 9.920213e-01 9.346467e-01 9.649044e-01 9.641073e-01 9.139957e-01 7.902392e-01 4.733741e-01 8.196462e-01 9.338515e-01 8.111056e-01 9.410104e-01 5.465087e-01 6.606615e-01 8.188689e-01 8.018141e-01 7.151114e-01 4.647792e-01 7.527617e-01 2.301393e-01 6.290957e-01 5.015837e-01 9.688904e-01 7.331036e-01 3.221741e-01 8.913093e-02 1.936010e-01 1.615133e-01 2.713321e-01 7.933214e-01 9.211383e-01 2.301393e-01 5.385547e-01 7.143651e-01 9.227264e-01 7.725814e-01 8.080054e-01 8.157614e-01 9.840434e-01 7.180994e-01 6.440813e-01 3.173105e-01 9.386235e-01 9.076525e-01 7.565610e-01 5.195754e-01 9.402147e-01 4.808102e-01 8.934026e-01 9.338515e-01 7.956352e-01 8.212014e-01 3.870388e-01 5.273869e-01
ENSBTAG00000000153 1.095986e-01 7.695222e-01 1.615133e-01 8.642238e-01 7.489683e-01 5.679996e-01 5.693561e-01 2.713321e-01 5.319711e-01 3.761566e-01 8.289877e-01 3.903405e-01 8.196462e-01 7.956352e-01 9.704850e-01 3.173105e-01 4.990406e-01 6.563198e-01 2.780690e-02 5.352578e-01 4.418933e-01 9.266980e-01 7.649400e-01 8.243139e-01 9.124094e-01 5.047721e-01 5.743312e-02 5.110261e-03 3.325452e-01 5.919586e-01 7.580823e-01 5.195754e-01 5.625892e-01 7.497265e-01 3.335440e-01 1.936010e-01 4.611223e-01 8.626514e-01 5.843787e-01 6.290957e-01 8.855005e-01 2.713321e-01 5.743312e-02 1.095986e-01 7.406445e-01 2.144822e-02 1.095986e-01 6.369268e-01 6.276763e-01 2.713321e-01 9.084451e-01 1.936010e-01 6.255498e-01 1.936010e-01 3.572884e-02 8.913093e-02
ENSBTAG00000000157 6.943195e-01 1.095986e-01 3.173105e-01 2.713321e-01 4.306967e-01 9.696877e-01 4.295278e-01 9.021071e-01 4.242904e-01 8.913093e-02 3.173105e-01 6.541532e-01 9.904256e-01 3.777768e-01 4.678388e-01 4.666136e-01 7.626521e-01 5.768444e-01 9.441937e-01 9.688904e-01 8.235355e-01 2.301393e-01 6.584892e-01 3.275800e-01 2.713321e-01 9.752695e-01 2.301393e-01 5.743312e-02 2.301393e-01 1.615133e-01 3.477307e-01 6.333621e-01 9.386235e-01 8.720934e-01 8.910308e-01 5.551906e-01 8.634375e-01 8.212014e-01 9.330564e-01 9.840434e-01 5.898869e-01 5.747975e-01 8.289877e-01 2.144822e-02 5.743312e-02 5.947260e-01 3.173105e-01 2.713321e-01 9.904256e-01 6.044583e-01 7.338565e-01 8.157614e-01 7.285913e-01 6.965365e-01 8.697311e-01 8.760330e-01
ENSBTAG00000000160 1.336144e-01 2.713321e-01 7.113825e-01 8.913093e-02 7.186064e-02 8.862902e-01 2.713321e-01 5.961119e-01 1.336144e-01 1.336144e-01 7.718162e-01 4.496492e-01 2.301393e-01 5.743312e-02 1.446961e-04 2.301393e-01 3.572884e-02 1.336144e-01 1.336144e-01 2.713321e-01 2.144822e-02 4.283607e-01 3.436388e-01 1.336144e-01 4.550026e-02 2.713321e-01 3.815739e-01 2.713321e-01 5.176319e-01 3.572884e-02 1.095986e-01 7.186064e-02 2.780690e-02 2.144822e-02 1.935206e-03 4.514499e-01 4.653902e-01 2.301393e-01 1.095986e-01 7.186064e-02 3.182172e-04 9.668483e-04 1.336144e-01 1.936010e-01 9.322376e-03 1.615133e-01 4.348025e-01 8.913093e-02 3.745408e-01 1.639507e-02 9.163758e-01 3.572884e-02 3.572884e-02 6.933948e-03 3.523711e-01 7.810124e-01
ENSBTAG00000000161 5.743312e-02 8.913093e-02 3.340442e-01 2.713321e-01 6.781419e-01 1.615133e-01 6.738585e-04 9.410104e-01 2.713321e-01 5.098958e-01 8.056822e-01 1.095986e-01 6.170751e-01 3.280743e-01 4.550636e-01 7.733467e-01 2.713321e-01 1.936010e-01 3.487586e-01 5.098958e-01 3.686527e-01 5.830054e-01 1.095986e-01 4.550026e-02 4.593000e-01 8.783983e-01 6.738585e-04 6.933948e-03 5.445148e-01 4.550026e-02 4.082371e-01 1.336144e-01 2.301393e-01 8.913093e-02 8.500928e-01 8.913093e-02 2.301393e-01 3.492732e-01 6.051562e-01 5.498399e-01 6.884201e-01 9.864366e-01 1.936010e-01 4.550026e-02 1.936010e-01 9.668483e-04 1.615133e-01 4.652582e-04 5.110261e-03 6.334248e-05 1.082509e-05 3.182172e-04 6.334248e-05 8.913093e-02 6.774100e-01 8.595084e-01
ENSBTAG00000000162 7.338565e-01 1.336144e-01 1.936010e-01 3.380628e-01 5.418618e-01 4.764648e-01 8.913093e-02 6.650148e-01 1.936010e-01 3.173105e-01 2.713321e-01 3.173105e-01 1.936010e-01 2.301393e-01 8.913093e-02 3.221741e-01 2.144822e-02 8.422627e-01 4.550026e-02 9.976063e-01 3.572884e-02 4.365690e-01 7.391343e-01 1.336144e-01 2.713321e-01 7.894692e-01 6.832737e-01 8.305471e-01 8.540135e-01 9.497665e-01 7.383796e-01 9.378281e-01 3.686527e-01 6.065530e-01 4.739913e-01 9.163758e-01 7.871603e-01 2.713321e-01 6.184840e-01 6.950582e-01 8.555827e-01 6.447986e-01 1.336144e-01 9.235206e-01 1.936010e-01 7.263387e-01 2.780690e-02 5.727541e-01 5.926499e-01 9.195505e-01 6.512690e-01 9.147890e-01 6.621113e-01 1.336144e-01 7.391343e-01 9.147890e-01
ENSBTAG00000000163 6.156675e-01 5.306592e-01 6.312274e-01 3.718572e-01 3.426206e-01 8.212014e-01 2.301393e-01 5.195754e-01 2.713321e-01 5.933415e-01 3.310505e-01 5.545204e-01 5.060505e-01 8.934026e-01 8.173148e-01 8.602939e-01 9.068601e-01 6.447986e-01 5.891970e-01 5.919586e-01 6.650148e-01 4.383397e-01 4.145001e-01 1.936010e-01 5.092538e-01 8.957753e-01 1.095986e-01 7.186064e-02 5.345996e-01 2.713321e-01 7.186064e-02 1.936010e-01 3.330444e-01 1.336144e-01 4.617307e-01 9.864366e-01 1.336144e-01 2.713321e-01 1.336144e-01 1.936010e-01 1.615133e-01 2.713321e-01 8.713059e-01 4.225530e-01 6.198944e-01 8.165380e-01 4.306967e-01 8.196462e-01 9.601224e-01 9.864366e-01 5.995832e-01 7.987231e-01 6.715658e-01 5.652913e-01 4.801881e-01 1.936010e-01
ENSBTAG00000000169 1.707981e-05 2.780690e-02 9.132025e-01 4.131501e-05 1.586656e-06 9.402147e-01 1.992885e-07 1.095986e-01 5.200254e-12 1.060685e-09 8.650101e-01 9.274926e-01 8.823428e-01 1.360662e-14 2.559625e-12 1.198074e-08 6.738585e-04 2.976456e-10 1.615133e-01 1.707981e-05 2.699796e-03 9.322376e-03 2.155995e-04 6.631492e-09 3.182172e-04 4.652582e-04 6.190718e-15 1.244192e-15 1.374276e-03 6.738585e-04 1.936010e-01 1.639507e-02 3.740031e-01 6.334248e-05 1.615133e-01 1.000000e+00 6.433644e-01 1.082509e-05 5.733031e-07 5.968054e-01 1.936010e-01 1.615133e-01 1.060685e-09 9.619269e-05 6.664090e-08 6.795346e-06 3.731627e-03 1.586656e-06 1.446961e-04 2.601615e-06 1.586656e-06 1.639507e-02 1.639507e-02 1.707981e-05 1.973175e-09 2.098903e-21
ENSBTAG00000000175 8.894501e-01 7.054306e-01 5.788947e-01 7.338565e-01 6.921050e-01 2.155995e-04 9.362373e-01 3.731627e-03 3.173105e-01 7.186064e-02 4.550026e-02 3.586189e-01 2.699796e-03 4.550026e-02 5.743312e-02 9.322376e-03 5.110261e-03 2.301393e-01 8.328873e-01 2.144822e-02 4.003479e-01 8.173148e-01 5.118241e-01 8.776097e-01 7.779435e-01 3.731627e-03 9.394191e-01 7.535210e-01 9.044831e-01 9.282872e-01 6.541532e-01 3.580956e-01 2.713321e-01 3.580956e-01 6.347870e-01 8.913093e-02 8.831320e-01 6.065530e-01 5.280405e-01 3.173105e-01 1.615133e-01 7.186064e-02 9.481740e-01 4.858028e-01 8.344482e-01 9.100306e-01 6.744855e-01 1.615133e-01 4.864288e-01 4.550026e-02 4.312819e-01 1.241933e-02 1.241933e-02 2.780690e-02 8.913093e-02 3.986694e-01
ENSBTAG00000000176 4.377490e-01 1.936010e-01 5.743312e-02 5.713938e-01 5.666447e-01 4.395224e-01 3.461926e-01 1.936010e-01 1.615133e-01 4.808102e-01 6.326502e-01 1.336144e-01 3.713219e-01 4.418933e-01 4.520511e-01 2.780690e-02 3.173105e-01 1.615133e-01 7.186064e-02 7.186064e-02 3.886875e-01 1.936010e-01 6.114533e-01 6.170751e-01 6.369268e-01 6.009743e-01 3.903405e-01 5.926499e-01 3.843004e-01 5.041336e-01 1.336144e-01 1.095986e-01 4.678388e-01 4.946068e-01 7.054306e-01 4.870553e-01 1.336144e-01 8.744568e-01 4.770842e-01 9.481740e-01 3.216856e-01 6.884201e-01 4.336271e-01 3.586189e-01 4.833030e-01 9.553418e-01 8.913093e-02 2.713321e-01 6.419315e-01 6.305165e-01 7.504849e-01 4.550636e-01 6.491092e-01 2.713321e-01 5.679996e-01 9.179630e-01
ENSBTAG00000000179 7.649400e-01 9.736746e-01 8.477422e-01 8.064564e-01 8.913093e-02 6.774100e-01 7.186064e-02 3.325452e-01 1.615133e-01 7.039454e-01 7.091484e-01 5.034955e-01 8.142087e-01 6.156675e-01 1.936010e-01 8.524448e-01 6.184840e-01 8.422627e-01 8.165380e-01 9.848411e-01 7.136190e-01 5.215227e-01 5.131118e-01 7.376251e-01 7.180994e-01 8.913093e-02 5.425244e-01 7.771768e-01 8.010411e-01 3.612425e-01 7.046879e-01 6.058544e-01 8.847109e-01 9.537486e-01 5.047721e-01 8.913093e-02 3.549659e-01 3.528891e-01 4.783245e-01 3.497883e-01 1.095986e-01 1.095986e-01 6.796066e-01 8.768213e-01 6.570426e-01 1.336144e-01 9.386235e-01 4.965045e-01 4.377490e-01 1.336144e-01 7.856220e-01 9.545452e-01 8.469590e-01 7.779435e-01 2.713321e-01 5.743312e-02
ENSBTAG00000000181 3.731627e-03 2.713321e-01 1.639507e-02 1.336144e-01 1.935206e-03 3.528891e-01 6.933948e-03 9.668483e-04 9.668483e-04 2.144822e-02 3.572884e-02 1.374276e-03 1.446961e-04 5.385547e-01 1.936010e-01 7.186064e-02 9.322376e-03 1.374276e-03 9.619269e-05 3.572884e-02 4.889373e-01 6.950582e-01 3.207100e-01 2.713321e-01 1.615133e-01 2.144822e-02 3.572884e-02 1.374276e-03 6.334248e-05 7.186064e-02 1.374276e-03 2.301393e-01 8.831320e-01 6.781419e-01 2.713321e-01 3.231526e-01 1.095986e-01 6.933948e-03 5.743312e-02 1.336144e-01 1.639507e-02 9.322376e-03 1.639507e-02 8.997319e-01 5.098958e-01 7.687579e-01 5.743312e-02 6.933948e-03 9.116163e-01 6.933948e-03 6.950582e-01 7.076605e-01 7.451811e-01 9.728772e-01 5.531812e-01 4.996758e-01
ENSBTAG00000000182 1.336144e-01 1.446961e-04 6.334248e-05 2.144822e-02 6.149643e-01 7.186064e-02 2.301393e-01 8.913093e-02 1.336144e-01 3.572884e-02 4.248705e-01 1.935206e-03 3.731627e-03 7.186064e-02 1.615133e-01 9.808526e-01 1.615133e-01 3.182172e-04 5.195754e-01 9.712824e-01 8.453929e-01 9.668483e-04 2.601615e-06 1.707981e-05 7.186064e-02 9.619269e-05 1.241933e-02 1.935206e-03 9.583666e-07 2.155995e-04 3.396535e-07 9.668483e-04 1.446961e-04 7.186064e-02 1.615133e-01 5.110261e-03 1.198074e-08 7.863910e-01 4.550026e-02 3.173105e-01 7.489683e-01 8.367909e-01 4.224909e-06 2.780690e-02 1.935206e-03 7.186064e-02 1.639507e-02 7.186064e-02 1.241933e-02 NA 3.633501e-01 9.322376e-03 5.110261e-03 1.241933e-02 1.374276e-03 2.301393e-01
ENSBTAG00000000184 8.313270e-01 8.111056e-01 8.142087e-01 3.173105e-01 6.383550e-01 1.336144e-01 4.666136e-01 7.810124e-01 1.936010e-01 2.713321e-01 6.657414e-01 7.338565e-01 4.653902e-01 9.290819e-01 4.562717e-01 3.390722e-01 7.641772e-01 4.895655e-01 5.707142e-01 2.301393e-01 5.878185e-01 4.185151e-01 7.361169e-01 1.336144e-01 2.301393e-01 3.804866e-01 7.626521e-01 8.219793e-01 8.752448e-01 5.247764e-01 7.017198e-01 7.084043e-01 2.713321e-01 8.913093e-02 3.586189e-01 2.713321e-01 6.476710e-01 9.553418e-01 8.422627e-01 5.458436e-01 6.613863e-01 5.485062e-01 1.095986e-01 1.936010e-01 2.301393e-01 7.186064e-02 7.459380e-01 4.418933e-01 9.840434e-01 5.313149e-01 2.301393e-01 9.481740e-01 5.788947e-01 6.269672e-01 1.095986e-01 7.186064e-02
ENSBTAG00000000186 8.025873e-01 6.447986e-01 6.213062e-01 4.758458e-01 5.912676e-01 7.695222e-01 3.750789e-01 4.660017e-01 6.058544e-01 7.429117e-01 6.671956e-01 4.110769e-01 5.458436e-01 7.091484e-01 9.481740e-01 7.278402e-01 6.847426e-01 5.816337e-01 9.976063e-01 4.789453e-01 3.265927e-01 5.280405e-01 9.044831e-01 4.727573e-01 2.713321e-01 4.371588e-01 9.872344e-01 9.593255e-01 6.840080e-01 9.513592e-01 7.741123e-01 4.752272e-01 3.173105e-01 3.633501e-01 3.518536e-01 9.529521e-01 9.290819e-01 4.248705e-01 4.870553e-01 5.345996e-01 7.353632e-01 5.009473e-01 6.037607e-01 6.383550e-01 9.633102e-01 8.383535e-01 9.282872e-01 8.736689e-01 7.054306e-01 9.672959e-01 9.848411e-01 7.550405e-01 8.831320e-01 6.722953e-01 9.848411e-01 9.068601e-01
ENSBTAG00000000191 7.451811e-01 4.466571e-01 6.869482e-01 7.940925e-01 7.308463e-01 3.173105e-01 4.179402e-01 1.336144e-01 2.713321e-01 8.196462e-01 3.586189e-01 1.615133e-01 7.098928e-01 3.723929e-01 3.173105e-01 7.308463e-01 9.481740e-01 7.634145e-01 4.851772e-01 4.709095e-01 6.114533e-01 1.936010e-01 2.713321e-01 6.957972e-01 6.072520e-01 1.000000e+00 7.113825e-01 9.203443e-01 8.618655e-01 9.021071e-01 9.163758e-01 8.547980e-01 7.106375e-01 6.657414e-01 5.326276e-01 8.258712e-01 7.871603e-01 3.305533e-01 7.520025e-01 5.425244e-01 5.734349e-01 3.482444e-01 1.095986e-01 9.848411e-01 6.708367e-01 2.713321e-01 8.571526e-01 4.242904e-01 7.331036e-01 2.301393e-01 5.625892e-01 4.190906e-01 1.615133e-01 4.550026e-02 9.944149e-01 5.768444e-01
ENSBTAG00000000195 2.301393e-01 8.886600e-01 9.426019e-01 4.550636e-01 7.240884e-01 2.301393e-01 6.156675e-01 8.243139e-01 4.808102e-01 2.780690e-02 2.144822e-02 5.598933e-01 9.322376e-03 3.572884e-02 6.933948e-03 1.241933e-02 1.241933e-02 2.780690e-02 2.144822e-02 2.144822e-02 1.935206e-03 1.336144e-01 5.431875e-01 4.990406e-01 5.137563e-01 9.872344e-01 4.550026e-02 1.095986e-01 1.241933e-02 2.301393e-01 4.946068e-01 6.100515e-01 2.713321e-01 5.385547e-01 6.298059e-01 8.768213e-01 5.743312e-02 5.743312e-02 8.212014e-01 8.791869e-01 8.934026e-01 8.321070e-01 6.298059e-01 1.639507e-02 1.615133e-01 3.572884e-02 9.418061e-01 8.610796e-01 9.021071e-01 6.715658e-01 8.989404e-01 4.088041e-01 4.442715e-01 9.776622e-01 9.728772e-01 9.601224e-01
ENSBTAG00000000197 5.632641e-01 7.702866e-01 5.254284e-01 7.802448e-01 5.411996e-01 2.301393e-01 5.332845e-01 9.306715e-01 1.615133e-01 3.992284e-01 5.743312e-02 8.862902e-01 4.617307e-01 5.598933e-01 5.734349e-01 9.936170e-01 4.672260e-01 6.234264e-01 5.954188e-01 2.713321e-01 5.118241e-01 2.780690e-02 3.290645e-01 5.098958e-01 7.940925e-01 2.301393e-01 1.615133e-01 6.433644e-01 9.211383e-01 8.894501e-01 2.301393e-01 4.162181e-01 1.336144e-01 2.144822e-02 2.780690e-02 8.547980e-01 2.713321e-01 2.301393e-01 2.699796e-03 1.639507e-02 5.110261e-03 2.699796e-03 2.301393e-01 8.657966e-01 8.957753e-01 5.743312e-02 1.936010e-01 2.155995e-04 1.935206e-03 2.699796e-03 6.933948e-03 6.738585e-04 1.935206e-03 1.935206e-03 6.980160e-01 9.489702e-01
ENSBTAG00000000199 1.336144e-01 7.186064e-02 7.061736e-01 1.615133e-01 3.173105e-01 7.061736e-01 1.936010e-01 9.028990e-01 6.584892e-01 7.512436e-01 6.876840e-01 3.617687e-01 6.928429e-01 2.301393e-01 3.523711e-01 4.550026e-02 1.336144e-01 8.913093e-02 5.098958e-01 4.190906e-01 7.338565e-01 9.497665e-01 4.617307e-01 1.095986e-01 2.780690e-02 1.936010e-01 1.639507e-02 1.639507e-02 7.186064e-02 7.186064e-02 1.615133e-01 3.572884e-02 2.144822e-02 6.933948e-03 3.731627e-03 3.173105e-01 9.521556e-01 3.810300e-01 1.336144e-01 3.659954e-01 5.743312e-02 1.936010e-01 1.936010e-01 1.615133e-01 8.791869e-01 1.336144e-01 3.236426e-01 3.981108e-01 5.743312e-02 1.615133e-01 8.913093e-02 4.359797e-01 5.073306e-01 4.336271e-01 7.466952e-01 4.971379e-01
ENSBTAG00000000201 6.016703e-01 3.431295e-01 7.894692e-01 4.864288e-01 9.036910e-01 9.728772e-01 6.928429e-01 7.520025e-01 8.626514e-01 5.293491e-01 6.744855e-01 1.615133e-01 6.227193e-01 7.733467e-01 9.179630e-01 7.300944e-01 6.613863e-01 5.727541e-01 9.266980e-01 4.454634e-01 4.927131e-01 9.132025e-01 6.390696e-01 8.807646e-01 1.095986e-01 4.672260e-01 4.568765e-01 1.936010e-01 5.954188e-01 9.274926e-01 9.808526e-01 7.091484e-01 8.056822e-01 6.170751e-01 1.336144e-01 8.744568e-01 8.744568e-01 3.964380e-01 6.483900e-01 9.968085e-01 4.876822e-01 2.301393e-01 6.440813e-01 3.365522e-01 3.173105e-01 5.700350e-01 5.898869e-01 7.741123e-01 8.934026e-01 7.285913e-01 9.402147e-01 5.182794e-01 9.076525e-01 9.617162e-01 1.095986e-01 2.301393e-01
ENSBTAG00000000202 4.116463e-01 7.002374e-01 6.262583e-01 5.478400e-01 8.235355e-01 6.312274e-01 7.240884e-01 7.218406e-01 8.352290e-01 8.250924e-01 8.973576e-01 7.504849e-01 9.664987e-01 8.243139e-01 4.702945e-01 7.143651e-01 8.446102e-01 8.579377e-01 7.414000e-01 9.473778e-01 5.768444e-01 5.215227e-01 7.046879e-01 8.665833e-01 6.241339e-01 6.065530e-01 3.173105e-01 4.213970e-01 4.225530e-01 2.713321e-01 6.628367e-01 7.398893e-01 7.535210e-01 9.163758e-01 8.461759e-01 5.163384e-01 5.940336e-01 8.266500e-01 8.595084e-01 9.243148e-01 6.810725e-01 3.400836e-01 7.535210e-01 1.095986e-01 3.173105e-01 5.313149e-01 7.353632e-01 7.398893e-01 4.965045e-01 2.713321e-01 5.747975e-01 6.397846e-01 7.039454e-01 8.243139e-01 6.333621e-01 3.766962e-01
ENSBTAG00000000203 5.968054e-01 9.473778e-01 4.568765e-01 6.079513e-01 9.696877e-01 4.789453e-01 7.672301e-01 7.315985e-01 9.696877e-01 4.003479e-01 5.060505e-01 8.111056e-01 8.072308e-01 5.632641e-01 5.995832e-01 8.681570e-01 4.965045e-01 3.702528e-01 4.556674e-01 6.825397e-01 7.482104e-01 4.611223e-01 7.173520e-01 3.750789e-01 2.713321e-01 4.946068e-01 6.943195e-01 2.713321e-01 8.760330e-01 5.003113e-01 7.186064e-02 4.641686e-01 1.615133e-01 3.330444e-01 1.095986e-01 8.360099e-01 7.225896e-01 6.362132e-01 9.116163e-01 4.442715e-01 6.283859e-01 7.255883e-01 8.524448e-01 7.925506e-01 6.483900e-01 3.231526e-01 1.936010e-01 8.289877e-01 3.173105e-01 8.018141e-01 2.713321e-01 8.855005e-01 6.426477e-01 6.206001e-01 7.596046e-01 5.898869e-01
ENSBTAG00000000204 1.336144e-01 3.173105e-01 6.100515e-01 3.572884e-02 4.752272e-01 1.095986e-01 3.380628e-01 1.936010e-01 1.095986e-01 8.524448e-01 8.913093e-02 3.591426e-01 3.173105e-01 4.348025e-01 1.336144e-01 4.733741e-01 3.173105e-01 2.301393e-01 1.095986e-01 1.615133e-01 7.186064e-02 5.940336e-01 NA 1.095986e-01 3.572884e-02 4.580873e-01 9.163758e-01 4.472546e-01 7.414000e-01 4.715250e-01 5.743312e-02 3.864902e-01 4.858028e-01 6.419315e-01 3.707871e-01 4.617307e-01 7.210918e-01 4.472546e-01 2.301393e-01 3.173105e-01 1.336144e-01 1.936010e-01 4.550026e-02 2.301393e-01 2.713321e-01 4.990406e-01 3.622954e-01 1.336144e-01 1.336144e-01 1.241933e-02 1.241933e-02 1.639507e-02 1.935206e-03 8.760330e-01 1.000000e+00 7.497265e-01
ENSBTAG00000000205 9.569352e-01 1.936010e-01 1.095986e-01 3.456809e-01 3.173105e-01 4.301120e-01 4.927131e-01 1.336144e-01 3.837542e-01 6.433644e-01 7.863910e-01 2.713321e-01 4.336271e-01 8.446102e-01 5.933415e-01 4.342146e-01 8.563676e-01 6.462342e-01 2.713321e-01 2.713321e-01 3.644068e-01 1.936010e-01 2.713321e-01 2.713321e-01 9.776622e-01 5.267336e-01 7.186064e-02 4.801881e-01 4.395224e-01 8.406986e-01 3.251155e-01 3.173105e-01 8.243139e-01 3.925511e-01 2.713321e-01 9.936170e-01 3.528891e-01 5.761617e-01 5.254284e-01 7.186064e-02 4.550026e-02 8.913093e-02 3.231526e-01 6.447986e-01 1.095986e-01 6.100515e-01 8.997319e-01 8.913093e-02 2.713321e-01 7.186064e-02 1.095986e-01 4.550026e-02 2.301393e-01 2.301393e-01 7.186064e-02 3.853943e-01
ENSBTAG00000000210 4.490499e-01 3.914449e-01 1.936010e-01 4.933439e-01 3.173105e-01 8.913093e-02 3.799437e-01 1.095986e-01 3.173105e-01 2.713321e-01 2.713321e-01 2.713321e-01 2.301393e-01 4.870553e-01 7.527617e-01 5.646152e-01 3.864902e-01 5.398763e-01 4.324536e-01 3.385673e-01 3.173105e-01 7.987231e-01 2.713321e-01 3.788593e-01 5.228229e-01 2.713321e-01 9.752695e-01 3.173105e-01 1.936010e-01 1.936010e-01 1.615133e-01 2.713321e-01 3.908925e-01 1.936010e-01 3.426206e-01 1.615133e-01 2.301393e-01 2.713321e-01 NA 5.961119e-01 3.431295e-01 2.301393e-01 9.601224e-01 8.196462e-01 5.598933e-01 1.936010e-01 1.615133e-01 2.713321e-01 6.312274e-01 4.412999e-01 2.713321e-01 8.103303e-01 6.862127e-01 6.241339e-01 9.076525e-01 7.233389e-01
ENSBTAG00000000212 1.336144e-01 2.301393e-01 9.792573e-01 4.020307e-01 5.666447e-01 2.713321e-01 4.442715e-01 6.079513e-01 6.635624e-01 5.022205e-01 6.810725e-01 5.150465e-01 8.204237e-01 5.891970e-01 4.870553e-01 5.612405e-01 4.801881e-01 7.664665e-01 8.602939e-01 4.167916e-01 6.483900e-01 6.412155e-01 2.713321e-01 1.936010e-01 4.514499e-01 7.702866e-01 7.618899e-01 3.539265e-01 2.713321e-01 3.315483e-01 1.095986e-01 7.186064e-02 1.936010e-01 2.713321e-01 4.496492e-01 7.323509e-01 3.173105e-01 4.122161e-01 6.796066e-01 3.305533e-01 3.320465e-01 1.936010e-01 9.609193e-01 7.956352e-01 8.134327e-01 7.024614e-01 3.843004e-01 7.917799e-01 6.079513e-01 8.477422e-01 6.447986e-01 9.163758e-01 6.298059e-01 7.421557e-01 4.623395e-01 3.236426e-01
ENSBTAG00000000213 1.936010e-01 3.853943e-01 2.301393e-01 1.935206e-03 6.933948e-03 1.241933e-02 1.241933e-02 2.144822e-02 5.743312e-02 3.731627e-03 3.731627e-03 3.731627e-03 3.731627e-03 1.241933e-02 7.186064e-02 1.241933e-02 2.699796e-03 6.933948e-03 2.699796e-03 1.241933e-02 2.699796e-03 1.936010e-01 6.933948e-03 1.241933e-02 6.933948e-03 3.572884e-02 1.336144e-01 1.336144e-01 5.743312e-02 1.615133e-01 1.639507e-02 3.731627e-03 6.933948e-03 2.144822e-02 6.933948e-03 1.241933e-02 1.241933e-02 1.241933e-02 8.913093e-02 1.936010e-01 3.173105e-01 5.511752e-01 2.780690e-02 4.715250e-01 1.936010e-01 7.840846e-01 1.241933e-02 1.936010e-01 6.921050e-01 3.380628e-01 1.615133e-01 6.255498e-01 6.577657e-01 5.313149e-01 6.766784e-01 4.851772e-01
ENSBTAG00000000215 2.780690e-02 3.969951e-01 7.748781e-01 2.301393e-01 8.913093e-02 1.336144e-01 4.550026e-02 1.615133e-01 3.832084e-01 7.186064e-02 7.787104e-01 4.958715e-01 5.700350e-01 1.095986e-01 1.095986e-01 1.936010e-01 1.336144e-01 5.505074e-01 1.936010e-01 1.095986e-01 8.165380e-01 4.562717e-01 1.241933e-02 2.780690e-02 2.301393e-01 2.780690e-02 7.186064e-02 1.639507e-02 3.731627e-03 6.933948e-03 1.639507e-02 1.336144e-01 1.936010e-01 8.913093e-02 1.936010e-01 4.550026e-02 3.572884e-02 2.780690e-02 2.301393e-01 4.550026e-02 1.615133e-01 1.615133e-01 3.897890e-01 9.888300e-01 3.173105e-01 1.336144e-01 6.498288e-01 4.532547e-01 3.472176e-01 4.208197e-01 9.116163e-01 2.301393e-01 4.538572e-01 3.702528e-01 5.743312e-02 2.699796e-03
ENSBTAG00000000218 6.354999e-01 7.391343e-01 9.266980e-01 3.390722e-01 6.671956e-01 3.173105e-01 5.700350e-01 3.173105e-01 4.845520e-01 2.713321e-01 8.352290e-01 4.502490e-01 7.618899e-01 7.186064e-02 1.336144e-01 3.236426e-01 7.863910e-01 2.301393e-01 8.142087e-01 6.737551e-01 8.134327e-01 1.615133e-01 2.713321e-01 1.615133e-01 1.095986e-01 5.933415e-01 4.514499e-01 3.231526e-01 4.858028e-01 2.301393e-01 1.615133e-01 2.713321e-01 2.713321e-01 3.395777e-01 4.984060e-01 1.936010e-01 9.936170e-01 4.330401e-01 5.073306e-01 4.739913e-01 3.815739e-01 7.414000e-01 5.968054e-01 3.908925e-01 7.186064e-02 4.508492e-01 2.713321e-01 5.743312e-02 2.301393e-01 1.336144e-01 3.221741e-01 8.913093e-02 7.186064e-02 3.221741e-01 5.405378e-01 1.936010e-01
ENSBTAG00000000221 7.180994e-01 3.633501e-01 4.789453e-01 3.981108e-01 4.901942e-01 8.422627e-01 3.290645e-01 7.421557e-01 3.280743e-01 2.301393e-01 4.436763e-01 2.301393e-01 1.936010e-01 9.976063e-01 8.579377e-01 7.925506e-01 5.727541e-01 3.173105e-01 7.128732e-01 5.286946e-01 2.713321e-01 7.186064e-02 1.095986e-01 2.713321e-01 7.024614e-01 8.430451e-01 5.451790e-01 4.099396e-01 4.254510e-01 3.665259e-01 2.713321e-01 2.713321e-01 2.713321e-01 1.095986e-01 5.802634e-01 8.204237e-01 6.541532e-01 1.936010e-01 1.241933e-02 9.760671e-01 8.430451e-01 8.399167e-01 6.921050e-01 2.713321e-01 7.186064e-02 9.816503e-01 1.336144e-01 9.896278e-01 9.936170e-01 6.383550e-01 9.768646e-01 3.221741e-01 2.713321e-01 2.144822e-02 3.572884e-02 3.572884e-02
ENSBTAG00000000222 7.817801e-01 3.173105e-01 1.615133e-01 3.659954e-01 7.186064e-02 2.713321e-01 3.981108e-01 1.336144e-01 2.301393e-01 6.933948e-03 2.713321e-01 7.186064e-02 3.572884e-02 1.936010e-01 1.336144e-01 4.550026e-02 4.550026e-02 2.780690e-02 1.615133e-01 1.241933e-02 4.550026e-02 9.370326e-01 6.476710e-01 8.196462e-01 6.447986e-01 1.936010e-01 2.301393e-01 6.319386e-01 5.293491e-01 3.528891e-01 3.718572e-01 5.425244e-01 4.635584e-01 1.336144e-01 1.095986e-01 8.913093e-02 4.550636e-01 7.186064e-02 2.780690e-02 1.095986e-01 8.913093e-02 7.186064e-02 5.707142e-01 1.336144e-01 2.780690e-02 1.936010e-01 5.686777e-01 7.166049e-01 6.994967e-01 7.315985e-01 6.825397e-01 9.465817e-01 8.657966e-01 3.410970e-01 6.744855e-01 9.696877e-01
ENSBTAG00000000223 9.410104e-01 8.918213e-01 7.076605e-01 4.059736e-01 4.173657e-01 4.977717e-01 6.759471e-01 5.598933e-01 4.208197e-01 9.960106e-01 2.301393e-01 5.431875e-01 3.766962e-01 8.033608e-01 5.981936e-01 4.876822e-01 7.940925e-01 3.345448e-01 8.997319e-01 3.903405e-01 6.980160e-01 2.713321e-01 4.514499e-01 7.429117e-01 6.198944e-01 8.847109e-01 7.856220e-01 8.949843e-01 8.118811e-01 6.686511e-01 7.398893e-01 9.211383e-01 8.041344e-01 9.362373e-01 6.788741e-01 6.440813e-01 9.013153e-01 4.225530e-01 9.936170e-01 3.534076e-01 2.713321e-01 2.713321e-01 3.644068e-01 8.913093e-02 5.743312e-02 4.550026e-02 9.593255e-01 2.713321e-01 9.211383e-01 8.957753e-01 6.810725e-01 9.259036e-01 9.481740e-01 9.617162e-01 9.569352e-01 7.657032e-01
ENSBTAG00000000224 1.639507e-02 4.550026e-02 2.713321e-01 9.457856e-01 5.743312e-02 9.619269e-05 7.504849e-01 9.322376e-03 6.738585e-04 8.913093e-02 1.639507e-02 1.639507e-02 1.374276e-03 7.186064e-02 2.780690e-02 1.241933e-02 1.374276e-03 1.241933e-02 3.731627e-03 2.780690e-02 3.731627e-03 5.743312e-02 4.295278e-01 1.336144e-01 4.037177e-01 4.550026e-02 1.374276e-03 6.933948e-03 6.738585e-04 3.182172e-04 2.144822e-02 7.186064e-02 1.336144e-01 1.336144e-01 8.375721e-01 7.186064e-02 8.297673e-01 8.673700e-01 3.942141e-01 5.247764e-01 4.599070e-01 5.047721e-01 4.820557e-01 9.322376e-03 1.082509e-05 1.336144e-01 6.994967e-01 6.107522e-01 3.173105e-01 1.639507e-02 8.913093e-02 1.095986e-01 4.020307e-01 3.572884e-02 1.936010e-01 8.305471e-01
ENSBTAG00000000225 1.936010e-01 1.336144e-01 6.592130e-01 4.550026e-02 3.572884e-02 3.231526e-01 4.550026e-02 2.301393e-01 9.322376e-03 1.615133e-01 5.743312e-02 1.639507e-02 1.936010e-01 2.301393e-01 4.635584e-01 2.713321e-01 5.438509e-01 6.994967e-01 4.550026e-02 5.743312e-02 2.713321e-01 4.162181e-01 1.615133e-01 4.550026e-02 2.144822e-02 8.243139e-01 7.971788e-01 4.526527e-01 1.639507e-02 4.550026e-02 1.336144e-01 4.920827e-01 4.550026e-02 2.144822e-02 2.780690e-02 9.537486e-01 1.336144e-01 5.110261e-03 8.913093e-02 1.639507e-02 1.095986e-01 8.913093e-02 1.936010e-01 8.913093e-02 7.398893e-01 2.301393e-01 1.639507e-02 7.186064e-02 8.080054e-01 9.330564e-01 3.572884e-02 6.906302e-01 1.615133e-01 9.561385e-01 1.095986e-01 8.344482e-01
ENSBTAG00000000231 6.305165e-01 2.713321e-01 3.173105e-01 7.840846e-01 9.952127e-01 4.801881e-01 8.258712e-01 2.713321e-01 9.848411e-01 4.093716e-01 4.586934e-01 5.816337e-01 5.195754e-01 1.615133e-01 3.390722e-01 4.733741e-01 1.615133e-01 9.100306e-01 1.336144e-01 6.234264e-01 8.913093e-02 3.572884e-02 7.054306e-01 6.774100e-01 6.744855e-01 8.243139e-01 2.301393e-01 4.418933e-01 1.615133e-01 4.105080e-01 6.796066e-01 4.301120e-01 6.213062e-01 2.301393e-01 3.675883e-01 8.219793e-01 6.847426e-01 5.864415e-01 7.550405e-01 7.979508e-01 7.278402e-01 6.642884e-01 2.301393e-01 7.520025e-01 7.504849e-01 1.936010e-01 1.615133e-01 6.519895e-01 2.301393e-01 7.186064e-02 2.301393e-01 2.713321e-01 2.301393e-01 2.713321e-01 4.889373e-01 9.896278e-01
ENSBTAG00000000236 9.100306e-01 7.840846e-01 5.919586e-01 8.383535e-01 3.300565e-01 3.731627e-03 7.764104e-01 8.913093e-02 9.108234e-01 4.076705e-01 4.984060e-01 4.629487e-01 1.936010e-01 2.301393e-01 5.743312e-02 1.615133e-01 6.933948e-03 1.615133e-01 1.336144e-01 3.226631e-01 2.780690e-02 3.523711e-01 5.836919e-01 8.595084e-01 8.831320e-01 5.743312e-02 5.359164e-01 6.613863e-01 7.748781e-01 6.972761e-01 6.906302e-01 9.984042e-01 7.406445e-01 5.954188e-01 4.864288e-01 1.615133e-01 4.895655e-01 2.301393e-01 3.173105e-01 6.383550e-01 8.446102e-01 6.455162e-01 6.803394e-01 7.618899e-01 9.203443e-01 1.336144e-01 6.599371e-01 9.888300e-01 5.974993e-01 2.713321e-01 4.508492e-01 1.936010e-01 2.301393e-01 4.389308e-01 5.768444e-01 7.180994e-01
ENSBTAG00000000240 1.615133e-01 8.508767e-01 1.095986e-01 2.301393e-01 2.301393e-01 5.267336e-01 9.163758e-01 2.713321e-01 7.186064e-02 5.679996e-01 2.713321e-01 1.336144e-01 7.710513e-01 2.301393e-01 8.235355e-01 4.550026e-02 8.831320e-01 8.367909e-01 6.433644e-01 1.241933e-02 6.390696e-01 3.390722e-01 5.679996e-01 4.635584e-01 4.105080e-01 4.436763e-01 6.213062e-01 8.650101e-01 3.617687e-01 2.780690e-02 4.851772e-01 9.330564e-01 8.033608e-01 8.913093e-02 9.561385e-01 3.426206e-01 1.336144e-01 4.472546e-01 2.699796e-03 4.550026e-02 1.336144e-01 1.336144e-01 5.743312e-02 3.572884e-02 4.652582e-04 6.390696e-01 5.981936e-01 8.313270e-01 9.052754e-01 4.593000e-01 2.144822e-02 8.540135e-01 4.550026e-02 8.461759e-01 1.241933e-02 8.913093e-02
ENSBTAG00000000241 8.297673e-01 6.220126e-01 5.898869e-01 9.219323e-01 5.625892e-01 8.212014e-01 7.771768e-01 9.481740e-01 5.686777e-01 4.254510e-01 4.839273e-01 8.149850e-01 8.157614e-01 3.173105e-01 6.818059e-01 2.301393e-01 9.633102e-01 6.512690e-01 4.219747e-01 9.473778e-01 9.609193e-01 6.255498e-01 8.902404e-01 6.290957e-01 3.528891e-01 9.824480e-01 8.634375e-01 5.995832e-01 4.777041e-01 5.720738e-01 7.414000e-01 1.615133e-01 3.251155e-01 7.376251e-01 3.633501e-01 9.036910e-01 9.696877e-01 6.744855e-01 7.188471e-01 1.095986e-01 8.913093e-02 6.326502e-01 2.713321e-01 8.188689e-01 9.832457e-01 2.713321e-01 8.989404e-01 4.082371e-01 3.355475e-01 9.585287e-01 4.202428e-01 4.666136e-01 7.489683e-01 8.642238e-01 2.301393e-01 3.436388e-01
ENSBTAG00000000242 1.615133e-01 3.804866e-01 7.695222e-01 8.134327e-01 9.410104e-01 6.234264e-01 8.673700e-01 2.713321e-01 9.418061e-01 8.134327e-01 4.901942e-01 9.433978e-01 7.076605e-01 6.994967e-01 3.572884e-02 3.729292e-01 1.936010e-01 2.301393e-01 5.743312e-02 5.795788e-01 1.095986e-01 6.362132e-01 7.527617e-01 8.965664e-01 4.150723e-01 6.037607e-01 4.839273e-01 2.301393e-01 6.044583e-01 8.579377e-01 2.301393e-01 2.713321e-01 8.697311e-01 6.701078e-01 6.170751e-01 9.274926e-01 7.848532e-01 6.234264e-01 9.856389e-01 4.933439e-01 9.259036e-01 8.673700e-01 9.601224e-01 7.641772e-01 9.290819e-01 8.274291e-01 7.255883e-01 2.301393e-01 2.713321e-01 5.267336e-01 7.218406e-01 3.340442e-01 8.918213e-01 6.044583e-01 3.997880e-01 1.936010e-01
ENSBTAG00000000243 4.082371e-01 9.668483e-04 1.446961e-04 3.575728e-01 6.847426e-01 9.760671e-01 1.936010e-01 4.666136e-01 8.118811e-01 7.084043e-01 2.144822e-02 2.301393e-01 1.639507e-02 1.936010e-01 1.615133e-01 2.301393e-01 1.936010e-01 4.407069e-01 2.713321e-01 5.511752e-01 7.186064e-02 2.699796e-03 3.182172e-04 1.241933e-02 1.336144e-01 3.270861e-01 9.322376e-03 7.186064e-02 2.301393e-01 8.913093e-02 7.186064e-02 1.095986e-01 4.225530e-01 6.555972e-01 3.837542e-01 7.113825e-01 2.780690e-02 1.095986e-01 1.095986e-01 8.227573e-01 8.941934e-01 7.987231e-01 1.935206e-03 1.095986e-01 1.936010e-01 1.241933e-02 5.743312e-02 7.186064e-02 9.688904e-01 5.110261e-03 1.639507e-02 5.241248e-01 7.459380e-01 3.173105e-01 1.241933e-02 1.936010e-01
ENSBTAG00000000244 9.928191e-01 5.465087e-01 5.761617e-01 3.431295e-01 4.526527e-01 8.438275e-01 1.095986e-01 6.759471e-01 3.931050e-01 4.990406e-01 2.301393e-01 2.301393e-01 1.095986e-01 1.615133e-01 4.939752e-01 1.095986e-01 4.839273e-01 1.936010e-01 3.681203e-01 7.186064e-02 7.091484e-01 4.845520e-01 5.511752e-01 4.225530e-01 5.926499e-01 4.678388e-01 9.641073e-01 6.935810e-01 4.568765e-01 8.697311e-01 9.282872e-01 5.639395e-01 6.354999e-01 1.936010e-01 6.715658e-01 9.585287e-01 6.234264e-01 1.095986e-01 3.799437e-01 6.184840e-01 8.997319e-01 9.259036e-01 9.076525e-01 5.144012e-01 3.375587e-01 6.592130e-01 5.898869e-01 3.681203e-01 5.131118e-01 2.780690e-02 1.615133e-01 1.336144e-01 4.550026e-02 4.550026e-02 4.306967e-01 5.392153e-01
ENSBTAG00000000245 8.957753e-01 6.933948e-03 1.374276e-03 2.301393e-01 3.265927e-01 4.538572e-01 5.743312e-02 2.301393e-01 2.301393e-01 7.718162e-01 5.110261e-03 2.780690e-02 1.095986e-01 7.218406e-01 5.981936e-01 2.144822e-02 4.550026e-02 8.913093e-02 2.144822e-02 7.186064e-02 1.241933e-02 1.336144e-01 9.322376e-03 2.780690e-02 1.336144e-01 7.186064e-02 8.913093e-02 1.936010e-01 2.301393e-01 4.082371e-01 1.936010e-01 1.615133e-01 3.467049e-01 2.301393e-01 2.713321e-01 3.799437e-01 1.336144e-01 8.913093e-02 1.095986e-01 9.116163e-01 5.995832e-01 8.673700e-01 4.550026e-02 1.374276e-03 1.639507e-02 8.913093e-02 4.550026e-02 2.780690e-02 1.095986e-01 2.780690e-02 8.815536e-01 4.550026e-02 8.212014e-01 7.186064e-02 8.760330e-01 6.796066e-01
ENSBTAG00000000246 7.886993e-01 2.669150e-05 1.158027e-07 1.125856e-22 2.961307e-14 9.619269e-05 2.979802e-26 3.396535e-07 7.971610e-18 6.381783e-14 6.190718e-15 1.586656e-06 2.976456e-10 1.198074e-08 5.733031e-07 2.403870e-16 5.495919e-16 4.131501e-05 2.961307e-14 4.111578e-11 5.495919e-16 8.713059e-01 9.619269e-05 3.635016e-09 1.368162e-18 2.780690e-02 2.301393e-01 1.446961e-04 4.550026e-02 2.301393e-01 1.553770e-10 2.559625e-12 5.584669e-19 4.652582e-04 2.669150e-05 3.173105e-01 1.336144e-01 2.976456e-10 4.131501e-05 6.190718e-15 2.143518e-08 4.111578e-11 5.733031e-07 1.158027e-07 5.754794e-01 7.725814e-01 1.198074e-08 1.446961e-04 1.992885e-07 1.374276e-03 6.021256e-13 2.143518e-08 1.973175e-09 1.361845e-13 3.182172e-04 6.664090e-08
ENSBTAG00000000250 2.699796e-03 9.808526e-01 2.780690e-02 4.550026e-02 1.095986e-01 4.202428e-01 4.550026e-02 1.615133e-01 9.322376e-03 3.997880e-01 2.144822e-02 5.743312e-02 1.241933e-02 7.779435e-01 5.659678e-01 6.933948e-03 2.713321e-01 3.731627e-03 6.390696e-01 9.322376e-03 3.731627e-03 3.182172e-04 6.664684e-01 4.660017e-01 1.241933e-02 7.611279e-01 1.707981e-05 6.051562e-01 1.935206e-03 8.383535e-01 5.110261e-03 4.271954e-01 9.816503e-01 4.162181e-01 8.602939e-01 8.602939e-01 1.336144e-01 2.301393e-01 1.446961e-04 6.752161e-01 9.124094e-01 3.508200e-01 1.082509e-05 6.334248e-05 1.586656e-06 1.082509e-05 7.186064e-02 4.652582e-04 4.131501e-05 6.933948e-03 6.933948e-03 3.731627e-03 5.110261e-03 9.920213e-01 1.586656e-06 6.334248e-05
ENSBTAG00000000251 2.713321e-01 2.301393e-01 1.241933e-02 4.739913e-01 4.412999e-01 1.936010e-01 3.173105e-01 7.756441e-01 7.414000e-01 8.072308e-01 7.285913e-01 9.147890e-01 3.572884e-02 1.615133e-01 4.556674e-01 1.935206e-03 3.745408e-01 3.572884e-02 7.459380e-01 9.668483e-04 7.186064e-02 5.743312e-02 8.587230e-01 2.301393e-01 6.722953e-01 1.615133e-01 3.572884e-02 8.508767e-01 4.550026e-02 4.330401e-01 1.639507e-02 3.270861e-01 1.936010e-01 3.572884e-02 4.550026e-02 1.936010e-01 1.936010e-01 6.333621e-01 4.131501e-05 5.775274e-01 7.106375e-01 7.971788e-01 1.336144e-01 3.396535e-07 3.396535e-07 1.336144e-01 7.186064e-02 7.520025e-01 1.615133e-01 5.974993e-01 5.405378e-01 8.080054e-01 7.879297e-01 3.572884e-02 1.446961e-04 3.572884e-02
ENSBTAG00000000252 3.635016e-09 7.186064e-02 8.610796e-01 2.155995e-04 9.322376e-03 7.764104e-01 2.699796e-03 1.639507e-02 6.334248e-05 1.615133e-01 1.241933e-02 1.158027e-07 9.132025e-01 3.173105e-01 2.301393e-01 1.936010e-01 1.615133e-01 1.615133e-01 2.301393e-01 2.301393e-01 2.301393e-01 5.743312e-02 1.639507e-02 2.669150e-05 3.396535e-07 2.713321e-01 1.046192e-11 9.619269e-05 4.111578e-11 3.182172e-04 4.190906e-01 4.550026e-02 1.336144e-01 2.780690e-02 8.913093e-02 7.649400e-01 8.913093e-02 9.619269e-05 1.446961e-04 2.713321e-01 1.936010e-01 3.572884e-02 6.190718e-15 2.144822e-02 6.738585e-04 6.021256e-13 3.396535e-07 1.241933e-02 5.110261e-03 2.713321e-01 4.777041e-01 1.935206e-03 9.322376e-03 6.679232e-01 6.738585e-04 1.707981e-05
ENSBTAG00000000253 4.173657e-01 3.931050e-01 7.512436e-01 3.173105e-01 2.301393e-01 7.046879e-01 3.173105e-01 6.671956e-01 1.095986e-01 1.336144e-01 2.301393e-01 7.979508e-01 5.605667e-01 1.936010e-01 6.283859e-01 7.436679e-01 8.973576e-01 7.573215e-01 6.679232e-01 2.713321e-01 6.584892e-01 9.354420e-01 8.524448e-01 6.854775e-01 4.752272e-01 9.378281e-01 3.280743e-01 7.429117e-01 7.856220e-01 9.052754e-01 9.968085e-01 9.314664e-01 7.756441e-01 9.840434e-01 2.713321e-01 9.657015e-01 6.752161e-01 9.108234e-01 5.073306e-01 2.301393e-01 8.913093e-02 2.713321e-01 2.713321e-01 5.743312e-02 1.095986e-01 7.558006e-01 6.913675e-01 4.266135e-01 6.664684e-01 3.265927e-01 7.166049e-01 5.871298e-01 6.030636e-01 5.398763e-01 1.615133e-01 1.095986e-01
ENSBTAG00000000256 2.155995e-04 8.297673e-01 3.315483e-01 6.759471e-01 7.186064e-02 7.444244e-01 7.186064e-02 8.823428e-01 9.322376e-03 3.864902e-01 8.406986e-01 3.821183e-01 5.947260e-01 5.208732e-01 6.469524e-01 2.713321e-01 4.908233e-01 3.416044e-01 6.980160e-01 1.615133e-01 7.136190e-01 2.301393e-01 9.155824e-01 4.418933e-01 1.615133e-01 7.263387e-01 9.816503e-01 2.301393e-01 6.752161e-01 7.113825e-01 4.550026e-02 1.936010e-01 2.713321e-01 2.713321e-01 8.243139e-01 8.056822e-01 3.340442e-01 1.000000e+00 1.095986e-01 5.743312e-02 4.550026e-02 4.550026e-02 1.936010e-01 2.699796e-03 9.322376e-03 3.380628e-01 5.228229e-01 7.248383e-01 2.301393e-01 5.326276e-01 9.816503e-01 4.407069e-01 5.743312e-02 2.301393e-01 2.144822e-02 1.615133e-01
ENSBTAG00000000260 2.713321e-01 3.173105e-01 3.914449e-01 6.213062e-01 7.158580e-01 4.733741e-01 9.896278e-01 5.707142e-01 7.741123e-01 9.489702e-01 6.093511e-01 9.346467e-01 5.418618e-01 8.289877e-01 8.018141e-01 8.902404e-01 7.764104e-01 6.664684e-01 8.243139e-01 9.155824e-01 9.259036e-01 1.095986e-01 6.404999e-01 1.936010e-01 7.225896e-01 4.562717e-01 6.248417e-01 5.551906e-01 5.267336e-01 2.713321e-01 9.896278e-01 9.362373e-01 8.313270e-01 1.336144e-01 6.227193e-01 1.936010e-01 4.593000e-01 8.736689e-01 7.718162e-01 5.079712e-01 6.333621e-01 5.332845e-01 4.318675e-01 3.670569e-01 5.823194e-01 5.491729e-01 7.061736e-01 1.615133e-01 8.188689e-01 8.134327e-01 4.946068e-01 8.266500e-01 7.902392e-01 9.465817e-01 7.436679e-01 5.679996e-01
ENSBTAG00000000266 8.227573e-01 5.885076e-01 8.807646e-01 5.585477e-01 9.976063e-01 4.076705e-01 6.796066e-01 6.898932e-01 4.208197e-01 8.965664e-01 5.686777e-01 2.713321e-01 2.713321e-01 6.987562e-01 NA 9.609193e-01 8.973576e-01 7.611279e-01 9.219323e-01 2.713321e-01 9.021071e-01 5.551906e-01 6.730250e-01 6.715658e-01 7.871603e-01 6.686511e-01 6.527104e-01 8.118811e-01 9.290819e-01 9.330564e-01 9.163758e-01 9.561385e-01 6.928429e-01 8.728811e-01 8.752448e-01 5.525121e-01 1.936010e-01 6.016703e-01 6.621113e-01 4.599070e-01 4.105080e-01 2.713321e-01 2.301393e-01 1.615133e-01 3.202229e-01 5.079712e-01 5.398763e-01 6.898932e-01 9.617162e-01 5.578755e-01 6.319386e-01 8.399167e-01 3.300565e-01 3.487586e-01 5.518435e-01 8.064564e-01
ENSBTAG00000000267 9.619269e-05 3.173105e-01 2.713321e-01 6.738585e-04 3.572884e-02 1.936010e-01 5.743312e-02 1.374276e-03 7.917799e-01 3.731627e-03 1.374276e-03 9.668483e-04 9.619269e-05 1.241933e-02 1.935206e-03 2.669150e-05 4.652582e-04 1.707981e-05 2.155995e-04 4.116463e-01 4.652582e-04 9.668483e-04 5.619146e-01 2.699796e-03 9.619269e-05 2.699796e-03 4.550026e-02 3.731627e-03 6.957972e-01 3.572884e-02 9.410104e-01 8.681570e-01 2.301393e-01 4.550026e-02 2.155995e-04 2.301393e-01 8.913093e-02 5.743312e-02 8.913093e-02 2.669150e-05 5.110261e-03 6.933948e-03 9.322376e-03 2.713321e-01 2.144822e-02 4.808102e-01 8.913093e-02 9.668483e-04 5.110261e-03 4.652582e-04 1.241933e-02 1.935206e-03 3.731627e-03 9.668483e-04 6.933948e-03 6.933948e-03
ENSBTAG00000000269 5.110261e-03 2.301393e-01 4.623395e-01 3.731627e-03 7.186064e-02 4.641686e-01 1.336144e-01 8.524448e-01 8.391350e-01 1.336144e-01 2.780690e-02 4.652582e-04 1.615133e-01 7.186064e-02 5.319711e-01 8.913093e-02 5.743312e-02 7.840846e-01 5.498399e-01 5.003113e-01 6.621113e-01 4.652582e-04 8.799757e-01 5.947260e-01 3.875879e-01 8.072308e-01 8.305471e-01 5.286946e-01 1.336144e-01 1.336144e-01 1.336144e-01 3.231526e-01 7.054306e-01 9.155824e-01 1.374276e-03 7.186064e-02 1.095986e-01 4.219747e-01 8.913093e-02 9.211383e-01 3.173105e-01 2.301393e-01 9.619269e-05 3.572884e-02 5.743312e-02 3.182172e-04 5.241248e-01 3.731627e-03 1.935206e-03 4.652582e-04 6.738585e-04 1.935206e-03 1.935206e-03 1.935206e-03 1.095986e-01 4.550026e-02
ENSBTAG00000000271 9.688904e-01 2.301393e-01 4.550026e-02 7.588434e-01 8.103303e-01 3.340442e-01 5.974993e-01 4.353909e-01 5.743312e-02 1.935206e-03 8.587230e-01 1.615133e-01 1.095986e-01 1.639507e-02 2.144822e-02 7.186064e-02 5.398763e-01 6.505487e-01 6.412155e-01 7.195951e-01 1.336144e-01 6.933948e-03 2.780690e-02 5.110261e-03 7.032032e-01 5.465087e-01 1.082509e-05 9.668483e-04 2.669150e-05 NA 1.336144e-01 2.713321e-01 5.359164e-01 1.374276e-03 5.666447e-01 5.788947e-01 2.699796e-03 1.446961e-04 9.668483e-04 1.639507e-02 1.095986e-01 1.639507e-02 5.743312e-02 7.346097e-01 8.752448e-01 5.713938e-01 4.127864e-01 6.869482e-01 2.713321e-01 7.634145e-01 6.933948e-03 4.179402e-01 3.173105e-01 9.195505e-01 4.550026e-02 1.935206e-03
ENSBTAG00000000273 1.374276e-03 3.572884e-02 8.913093e-02 1.615133e-01 8.673700e-01 5.961119e-01 4.156450e-01 4.946068e-01 1.241933e-02 1.639507e-02 8.913093e-02 3.821183e-01 4.082371e-01 1.336144e-01 4.550026e-02 2.713321e-01 2.301393e-01 1.095986e-01 1.936010e-01 3.572884e-02 4.225530e-01 7.315985e-01 2.699796e-03 5.110261e-03 1.639507e-02 3.572884e-02 4.652582e-04 9.668483e-04 2.699796e-03 2.699796e-03 5.110261e-03 2.144822e-02 7.285913e-01 3.981108e-01 6.135588e-01 5.306592e-01 8.913093e-02 2.699796e-03 5.110261e-03 5.743312e-02 2.301393e-01 2.301393e-01 3.731627e-03 1.639507e-02 6.738585e-04 3.731627e-03 3.431295e-01 5.598933e-01 8.002682e-01 6.950582e-01 4.502490e-01 8.235355e-01 8.673700e-01 6.613863e-01 3.572884e-02 4.672260e-01
ENSBTAG00000000274 8.453929e-01 8.485256e-01 6.241339e-01 3.766962e-01 1.936010e-01 2.713321e-01 2.713321e-01 5.926499e-01 1.615133e-01 4.889373e-01 5.700350e-01 8.571526e-01 5.891970e-01 3.441486e-01 1.936010e-01 4.093716e-01 3.173105e-01 4.225530e-01 2.301393e-01 2.713321e-01 6.965365e-01 5.215227e-01 5.425244e-01 6.534317e-01 6.058544e-01 3.788593e-01 6.462342e-01 3.908925e-01 7.113825e-01 6.326502e-01 9.195505e-01 7.406445e-01 8.524448e-01 4.965045e-01 8.041344e-01 4.746090e-01 9.593255e-01 4.508492e-01 6.642884e-01 1.615133e-01 2.301393e-01 1.936010e-01 1.615133e-01 3.958813e-01 2.301393e-01 2.301393e-01 7.143651e-01 9.179630e-01 9.649044e-01 5.551906e-01 6.555972e-01 6.744855e-01 3.482444e-01 5.105381e-01 8.532290e-01 5.720738e-01
ENSBTAG00000000275 3.173105e-01 1.615133e-01 4.550026e-02 5.352578e-01 4.037177e-01 4.099396e-01 1.095986e-01 2.713321e-01 4.550026e-02 6.505487e-01 3.182172e-04 1.615133e-01 2.713321e-01 1.936010e-01 6.476710e-01 3.497883e-01 7.886993e-01 1.936010e-01 8.949843e-01 2.713321e-01 3.330444e-01 2.713321e-01 5.234737e-01 8.563676e-01 6.023668e-01 1.095986e-01 2.713321e-01 1.241933e-02 1.336144e-01 1.639507e-02 1.936010e-01 6.191891e-01 9.688904e-01 1.095986e-01 3.173105e-01 1.615133e-01 4.430815e-01 2.301393e-01 8.736689e-01 9.641073e-01 5.666447e-01 4.283607e-01 6.030636e-01 6.276763e-01 3.256074e-01 2.301393e-01 1.639507e-02 8.913093e-02 2.713321e-01 6.737551e-01 2.713321e-01 4.611223e-01 6.002785e-01 2.301393e-01 8.049082e-01 1.336144e-01
ENSBTAG00000000277 3.173105e-01 2.713321e-01 5.919586e-01 6.987562e-01 7.180994e-01 8.807646e-01 6.599371e-01 8.485256e-01 1.936010e-01 3.544460e-01 6.305165e-01 6.058544e-01 9.044831e-01 7.414000e-01 6.462342e-01 4.876822e-01 9.124094e-01 7.917799e-01 7.725814e-01 1.936010e-01 4.660017e-01 2.144822e-02 1.241933e-02 3.528891e-01 5.118241e-01 8.957753e-01 2.699796e-03 1.935206e-03 1.639507e-02 1.615133e-01 1.639507e-02 9.259036e-01 1.336144e-01 6.722953e-01 8.142087e-01 8.997319e-01 1.336144e-01 5.110261e-03 1.935206e-03 3.173105e-01 3.173105e-01 6.191891e-01 9.052754e-01 2.780690e-02 4.758458e-01 6.086510e-01 2.301393e-01 1.935206e-03 9.668483e-04 2.144822e-02 6.933948e-03 6.933948e-03 2.780690e-02 1.615133e-01 9.619269e-05 3.182172e-04
ENSBTAG00000000281 1.336144e-01 5.743312e-02 4.550026e-02 1.241933e-02 6.933948e-03 8.180918e-01 6.933948e-03 3.794013e-01 1.615133e-01 1.095986e-01 5.743312e-02 1.336144e-01 2.301393e-01 1.095986e-01 3.202229e-01 2.144822e-02 1.336144e-01 2.144822e-02 6.730250e-01 3.572884e-02 7.186064e-02 5.743312e-02 7.186064e-02 3.572884e-02 1.639507e-02 3.675883e-01 6.606615e-01 6.191891e-01 NA 1.336144e-01 7.550405e-01 3.380628e-01 1.241933e-02 3.451696e-01 5.743312e-02 5.905770e-01 6.340744e-01 1.241933e-02 6.255498e-01 3.903405e-01 7.218406e-01 8.344482e-01 4.702945e-01 4.752272e-01 NA 9.314664e-01 1.095986e-01 6.149643e-01 1.336144e-01 4.342146e-01 3.477307e-01 7.166049e-01 8.697311e-01 1.095986e-01 2.713321e-01 3.173105e-01
ENSBTAG00000000283 5.727541e-01 7.128732e-01 7.879297e-01 4.851772e-01 8.297673e-01 3.649359e-01 9.060677e-01 4.407069e-01 8.328873e-01 3.340442e-01 3.173105e-01 3.570504e-01 4.858028e-01 3.173105e-01 4.538572e-01 7.679939e-01 1.615133e-01 6.326502e-01 3.173105e-01 7.240884e-01 3.892380e-01 2.713321e-01 5.425244e-01 4.864288e-01 9.290819e-01 1.336144e-01 4.977717e-01 5.646152e-01 3.892380e-01 4.777041e-01 4.014693e-01 2.301393e-01 5.241248e-01 2.713321e-01 8.878699e-01 4.442715e-01 3.173105e-01 3.173105e-01 1.095986e-01 2.713321e-01 7.764104e-01 6.312274e-01 3.601916e-01 7.270893e-01 6.832737e-01 1.095986e-01 7.964069e-01 2.301393e-01 3.925511e-01 3.794013e-01 4.076705e-01 2.301393e-01 4.933439e-01 5.047721e-01 3.691855e-01 2.301393e-01
ENSBTAG00000000285 7.414000e-01 6.462342e-01 7.611279e-01 6.135588e-01 7.158580e-01 8.713059e-01 7.702866e-01 4.617307e-01 7.353632e-01 1.336144e-01 9.649044e-01 1.095986e-01 3.804866e-01 3.947694e-01 7.106375e-01 1.615133e-01 5.743312e-02 3.456809e-01 2.301393e-01 7.186064e-02 9.513592e-01 8.111056e-01 5.891970e-01 8.438275e-01 6.913675e-01 1.336144e-01 5.598933e-01 9.880322e-01 5.878185e-01 7.542807e-01 7.702866e-01 7.871603e-01 5.551906e-01 8.111056e-01 2.301393e-01 4.139284e-01 5.659678e-01 5.572037e-01 9.100306e-01 6.810725e-01 5.047721e-01 7.186064e-02 7.810124e-01 5.451790e-01 9.306715e-01 4.254510e-01 3.197363e-01 7.391343e-01 8.018141e-01 3.315483e-01 9.561385e-01 8.157614e-01 4.502490e-01 9.251092e-01 1.336144e-01 1.095986e-01
ENSBTAG00000000286 4.448672e-01 4.550026e-02 4.342146e-01 3.731627e-03 2.301393e-01 8.555827e-01 1.095986e-01 3.969951e-01 6.869482e-01 5.743312e-02 1.639507e-02 6.023668e-01 4.359797e-01 7.186064e-02 4.550026e-02 5.686777e-01 5.743312e-02 9.768646e-01 2.713321e-01 3.290645e-01 2.301393e-01 4.550026e-02 1.336144e-01 9.322376e-03 2.144822e-02 2.713321e-01 6.994967e-01 1.615133e-01 5.947260e-01 7.186064e-02 5.743312e-02 5.110261e-03 1.935206e-03 9.322376e-03 5.110261e-03 8.126568e-01 7.186064e-02 1.241933e-02 1.241933e-02 6.933948e-03 4.550026e-02 1.241933e-02 2.301393e-01 3.572884e-02 1.095986e-01 6.369268e-01 1.241933e-02 8.913093e-02 6.933948e-03 1.639507e-02 6.933948e-03 2.699796e-03 9.322376e-03 1.935206e-03 5.743312e-02 7.186064e-02
ENSBTAG00000000287 1.936010e-01 1.615133e-01 1.615133e-01 1.615133e-01 1.336144e-01 7.565610e-01 2.713321e-01 3.815739e-01 8.072308e-01 1.615133e-01 3.761566e-01 8.913093e-02 4.306967e-01 7.009784e-01 4.389308e-01 1.615133e-01 2.713321e-01 4.550026e-02 7.489683e-01 6.093511e-01 9.776622e-01 6.657414e-01 4.324536e-01 6.679232e-01 6.065530e-01 4.580873e-01 4.301120e-01 6.628367e-01 1.936010e-01 6.447986e-01 8.118811e-01 6.722953e-01 4.048447e-01 9.179630e-01 7.702866e-01 7.039454e-01 6.135588e-01 4.629487e-01 7.979508e-01 6.679232e-01 2.301393e-01 5.743312e-02 3.544460e-01 4.133572e-01 9.609193e-01 4.550026e-02 1.936010e-01 1.615133e-01 6.906302e-01 3.969951e-01 7.634145e-01 8.673700e-01 5.247764e-01 7.338565e-01 7.948638e-01 2.301393e-01
ENSBTAG00000000288 1.936010e-01 9.696877e-01 7.840846e-01 8.072308e-01 8.807646e-01 4.617307e-01 7.098928e-01 6.433644e-01 5.605667e-01 4.348025e-01 1.936010e-01 8.212014e-01 5.632641e-01 8.902404e-01 6.891565e-01 5.485062e-01 8.791869e-01 9.394191e-01 8.807646e-01 8.149850e-01 7.840846e-01 8.697311e-01 4.739913e-01 6.469524e-01 9.251092e-01 9.912234e-01 8.219793e-01 6.447986e-01 6.283859e-01 8.243139e-01 5.498399e-01 8.913093e-02 1.095986e-01 1.095986e-01 5.871298e-01 9.688904e-01 2.713321e-01 4.490499e-01 6.818059e-01 4.611223e-01 4.709095e-01 3.665259e-01 2.301393e-01 3.622954e-01 8.886600e-01 5.471741e-01 3.718572e-01 4.709095e-01 9.084451e-01 8.752448e-01 7.825481e-01 8.949843e-01 7.421557e-01 8.878699e-01 5.169850e-01 6.563198e-01
ENSBTAG00000000289 1.639507e-02 2.301393e-01 2.301393e-01 7.186064e-02 5.110261e-03 3.729292e-01 1.935206e-03 1.095986e-01 1.336144e-01 8.973576e-01 8.289877e-01 5.743312e-02 4.550026e-02 7.368709e-01 8.547980e-01 1.935206e-03 6.869482e-01 3.731627e-03 5.743312e-02 1.639507e-02 1.336144e-01 4.550026e-02 4.312819e-01 7.618899e-01 8.913093e-02 1.336144e-01 1.615133e-01 4.939752e-01 4.550026e-02 8.367909e-01 4.977717e-01 4.958715e-01 7.910095e-01 4.568765e-01 1.615133e-01 1.336144e-01 7.603662e-01 5.707142e-01 7.825481e-01 7.618899e-01 3.173105e-01 9.561385e-01 6.290957e-01 7.186064e-02 2.301393e-01 4.808102e-01 5.743312e-02 3.395777e-01 9.497665e-01 8.508767e-01 5.398763e-01 9.266980e-01 9.912234e-01 1.095986e-01 2.301393e-01 1.936010e-01
ENSBTAG00000000290 7.611279e-01 6.752161e-01 7.293427e-01 6.577657e-01 8.728811e-01 8.243139e-01 9.100306e-01 8.532290e-01 9.235206e-01 8.547980e-01 9.968085e-01 9.441937e-01 8.989404e-01 9.848411e-01 4.690657e-01 7.679939e-01 6.693793e-01 7.474527e-01 3.487586e-01 6.023668e-01 5.352578e-01 4.568765e-01 9.625132e-01 9.521556e-01 7.248383e-01 8.783983e-01 7.459380e-01 9.513592e-01 6.220126e-01 6.397846e-01 6.135588e-01 8.720934e-01 7.308463e-01 3.173105e-01 9.195505e-01 9.163758e-01 7.024614e-01 8.650101e-01 3.783178e-01 6.326502e-01 4.196665e-01 4.127864e-01 6.128566e-01 6.234264e-01 5.471741e-01 2.713321e-01 8.383535e-01 8.768213e-01 2.713321e-01 3.799437e-01 7.136190e-01 7.046879e-01 8.736689e-01 9.132025e-01 8.508767e-01 5.898869e-01
ENSBTAG00000000291 4.845520e-01 4.395224e-01 6.037607e-01 6.862127e-01 3.390722e-01 4.653902e-01 4.623395e-01 5.830054e-01 9.808526e-01 8.910308e-01 9.195505e-01 8.033608e-01 9.044831e-01 9.744721e-01 7.376251e-01 9.561385e-01 5.028578e-01 4.586934e-01 3.270861e-01 6.121548e-01 5.836919e-01 4.702945e-01 4.167916e-01 3.843004e-01 6.362132e-01 7.848532e-01 3.544460e-01 2.301393e-01 9.076525e-01 3.607168e-01 6.170751e-01 2.301393e-01 2.301393e-01 3.395777e-01 8.250924e-01 8.540135e-01 4.454634e-01 4.580873e-01 6.642884e-01 3.173105e-01 1.936010e-01 3.173105e-01 2.301393e-01 4.801881e-01 5.215227e-01 5.405378e-01 4.110769e-01 6.191891e-01 2.713321e-01 4.225530e-01 5.531812e-01 7.039454e-01 6.686511e-01 4.099396e-01 4.490499e-01 7.436679e-01
ENSBTAG00000000292 2.713321e-01 2.713321e-01 6.469524e-01 9.036910e-01 6.933948e-03 1.936010e-01 5.652913e-01 8.321070e-01 6.744855e-01 7.649400e-01 9.322376e-03 2.144822e-02 6.933948e-03 6.679232e-01 1.615133e-01 9.668483e-04 2.301393e-01 5.743312e-02 5.592203e-01 4.550026e-02 7.186064e-02 2.301393e-01 6.234264e-01 4.605144e-01 3.441486e-01 5.743312e-02 2.144822e-02 3.586189e-01 6.276763e-01 7.338565e-01 6.419315e-01 9.976063e-01 9.872344e-01 4.635584e-01 8.973576e-01 2.144822e-02 7.091484e-01 1.336144e-01 4.550026e-02 9.561385e-01 2.301393e-01 8.134327e-01 6.149643e-01 3.821183e-01 8.913093e-02 2.713321e-01 1.336144e-01 3.832084e-01 1.615133e-01 2.713321e-01 6.283859e-01 9.370326e-01 6.347870e-01 9.752695e-01 2.713321e-01 3.187645e-01
ENSBTAG00000000295 1.336144e-01 2.144822e-02 3.251155e-01 8.540135e-01 6.933948e-03 4.652582e-04 3.628225e-01 4.652582e-04 2.155995e-04 6.933948e-03 9.668483e-04 2.144822e-02 6.933948e-03 1.241933e-02 2.301393e-01 1.936010e-01 2.144822e-02 4.550026e-02 4.660017e-01 4.562717e-01 1.095986e-01 1.241933e-02 3.270861e-01 7.489683e-01 9.668483e-04 8.913093e-02 1.615133e-01 3.572884e-02 2.780690e-02 1.615133e-01 5.743312e-02 3.173105e-01 9.696877e-01 4.550026e-02 7.186064e-02 3.182172e-04 5.743312e-02 3.173105e-01 1.935206e-03 1.095986e-01 9.322376e-03 3.572884e-02 8.913093e-02 9.322376e-03 9.668483e-04 7.225896e-01 5.110261e-03 3.360496e-01 1.241933e-02 5.843787e-01 6.738585e-04 NA 3.601916e-01 9.322376e-03 1.639507e-02 2.699796e-03
ENSBTAG00000000296 2.144822e-02 6.994967e-01 5.378945e-01 5.743312e-02 1.095986e-01 3.173105e-01 1.095986e-01 3.756175e-01 2.699796e-03 6.913675e-01 2.713321e-01 7.512436e-01 8.360099e-01 3.853943e-01 5.743312e-02 5.365753e-01 4.770842e-01 7.512436e-01 6.121548e-01 4.952390e-01 3.713219e-01 1.336144e-01 3.173105e-01 8.516606e-01 2.301393e-01 6.184840e-01 4.739913e-01 3.173105e-01 1.615133e-01 7.338565e-01 2.713321e-01 9.800550e-01 3.572884e-02 7.994956e-01 5.743312e-02 1.336144e-01 6.002785e-01 6.419315e-01 5.743312e-02 3.572884e-02 1.639507e-02 8.913093e-02 3.508200e-01 5.940336e-01 6.534317e-01 6.072520e-01 3.665259e-01 8.913093e-02 8.913093e-02 2.780690e-02 5.743312e-02 8.913093e-02 8.913093e-02 4.550026e-02 1.241933e-02 8.913093e-02
ENSBTAG00000000297 3.756175e-01 5.795788e-01 4.208197e-01 8.913093e-02 1.241933e-02 8.965664e-01 2.301393e-01 9.410104e-01 1.935206e-03 5.241248e-01 1.615133e-01 3.843004e-01 5.359164e-01 8.243139e-01 3.560072e-01 8.913093e-02 2.713321e-01 9.712824e-01 9.668483e-04 8.913093e-02 2.144822e-02 3.523711e-01 9.370326e-01 9.116163e-01 1.241933e-02 3.187645e-01 6.788741e-01 8.111056e-01 6.412155e-01 8.847109e-01 8.799757e-01 8.878699e-01 8.064564e-01 9.227264e-01 1.639507e-02 6.093511e-01 1.615133e-01 5.525121e-01 1.615133e-01 2.780690e-02 5.743312e-02 8.913093e-02 1.336144e-01 2.713321e-01 9.274926e-01 9.290819e-01 9.668483e-04 3.182172e-04 6.933948e-03 9.619269e-05 3.290645e-01 3.182172e-04 6.933948e-03 4.550026e-02 4.920827e-01 1.095986e-01
ENSBTAG00000000305 5.110261e-03 2.301393e-01 1.336144e-01 9.619269e-05 2.155995e-04 1.935206e-03 1.935206e-03 3.731627e-03 7.186064e-02 9.668483e-04 2.780690e-02 1.935206e-03 9.668483e-04 9.668483e-04 9.668483e-04 9.619269e-05 6.738585e-04 1.935206e-03 9.322376e-03 1.639507e-02 2.780690e-02 5.365753e-01 9.322376e-03 9.668483e-04 4.652582e-04 3.731627e-03 1.374276e-03 9.668483e-04 9.668483e-04 9.668483e-04 2.144822e-02 2.713321e-01 6.738585e-04 1.241933e-02 6.738585e-04 1.639507e-02 1.095986e-01 9.668483e-04 6.933948e-03 1.336144e-01 4.076705e-01 2.713321e-01 1.936010e-01 9.912234e-01 3.750789e-01 5.319711e-01 1.639507e-02 5.110261e-03 1.935206e-03 1.935206e-03 9.322376e-03 2.780690e-02 1.615133e-01 2.780690e-02 6.738585e-04 5.110261e-03
ENSBTAG00000000306 6.184840e-01 4.550026e-02 2.144822e-02 1.095986e-01 4.550026e-02 1.336144e-01 7.406445e-01 1.095986e-01 2.144822e-02 7.186064e-02 8.728811e-01 2.301393e-01 7.979508e-01 1.639507e-02 3.572884e-02 9.322376e-03 1.615133e-01 1.936010e-01 3.892380e-01 5.086123e-01 8.913093e-02 7.186064e-02 2.780690e-02 1.241933e-02 1.095986e-01 8.913093e-02 1.095986e-01 4.550026e-02 9.322376e-03 2.699796e-03 7.186064e-02 1.241933e-02 1.639507e-02 1.336144e-01 1.095986e-01 7.186064e-02 5.110261e-03 2.301393e-01 4.167916e-01 9.116163e-01 7.186064e-02 8.913093e-02 1.095986e-01 6.298059e-01 9.235206e-01 9.124094e-01 7.186064e-02 9.322376e-03 3.864902e-01 1.336144e-01 8.902404e-01 5.940336e-01 4.526527e-01 2.301393e-01 3.572884e-02 6.933948e-03
ENSBTAG00000000308 9.465817e-01 9.076525e-01 9.251092e-01 6.283859e-01 5.720738e-01 8.297673e-01 6.234264e-01 7.917799e-01 7.848532e-01 2.713321e-01 7.466952e-01 8.041344e-01 9.800550e-01 4.927131e-01 7.158580e-01 2.713321e-01 8.118811e-01 8.002682e-01 7.558006e-01 4.653902e-01 8.673700e-01 6.869482e-01 8.041344e-01 8.414806e-01 6.462342e-01 6.766784e-01 8.949843e-01 6.491092e-01 5.280405e-01 9.402147e-01 9.298767e-01 9.211383e-01 2.713321e-01 6.255498e-01 6.037607e-01 6.519895e-01 9.752695e-01 4.324536e-01 7.459380e-01 3.936593e-01 5.788947e-01 6.766784e-01 7.710513e-01 7.285913e-01 8.547980e-01 8.886600e-01 6.862127e-01 9.816503e-01 5.156922e-01 7.687579e-01 8.336677e-01 7.657032e-01 6.965365e-01 5.326276e-01 3.981108e-01 3.360496e-01
ENSBTAG00000000312 9.672959e-01 4.550026e-02 2.144822e-02 6.796066e-01 1.936010e-01 2.144822e-02 3.826631e-01 2.780690e-02 3.572884e-02 3.572884e-02 1.095986e-01 1.639507e-02 5.110261e-03 3.572884e-02 2.301393e-01 1.936010e-01 2.780690e-02 7.186064e-02 5.110261e-03 2.780690e-02 2.144822e-02 1.446961e-04 1.446961e-04 2.144822e-02 9.322376e-03 2.780690e-02 1.336144e-01 1.935206e-03 6.738585e-04 4.652582e-04 6.738585e-04 3.731627e-03 4.260320e-01 NA 2.780690e-02 3.572884e-02 9.668483e-04 8.913093e-02 2.301393e-01 3.572884e-02 9.322376e-03 1.936010e-01 2.699796e-03 4.318675e-01 7.186064e-02 3.572884e-02 2.713321e-01 1.095986e-01 1.615133e-01 1.336144e-01 6.234264e-01 1.615133e-01 1.241933e-02 5.047721e-01 7.391343e-01 7.346097e-01
ENSBTAG00000000315 2.144822e-02 1.336144e-01 6.825397e-01 2.713321e-01 2.144822e-02 1.639507e-02 4.864288e-01 4.550026e-02 5.131118e-01 4.550026e-02 3.617687e-01 1.639507e-02 6.128566e-01 2.780690e-02 4.550026e-02 7.933214e-01 2.713321e-01 1.336144e-01 1.336144e-01 6.788741e-01 5.795788e-01 8.157614e-01 7.186064e-02 1.336144e-01 5.267336e-01 6.933948e-03 6.847426e-01 5.720738e-01 9.346467e-01 1.241933e-02 9.784597e-01 4.065388e-01 5.741160e-01 4.185151e-01 2.301393e-01 2.144822e-02 1.241933e-02 5.110261e-03 1.639507e-02 5.451790e-01 8.571526e-01 9.298767e-01 4.550026e-02 6.269672e-01 5.850659e-01 2.699796e-03 9.044831e-01 1.374276e-03 9.668483e-04 6.933948e-03 1.374276e-03 5.830054e-01 4.550026e-02 5.054111e-01 2.699796e-03 6.933948e-03
ENSBTAG00000000320 7.293427e-01 9.609193e-01 5.339419e-01 4.301120e-01 2.301393e-01 6.072520e-01 1.936010e-01 3.216856e-01 3.638782e-01 2.301393e-01 4.977717e-01 4.418933e-01 8.250924e-01 1.336144e-01 4.550026e-02 4.377490e-01 1.615133e-01 8.056822e-01 2.301393e-01 2.144822e-02 1.615133e-01 8.713059e-01 6.191891e-01 6.548751e-01 7.143651e-01 2.301393e-01 2.713321e-01 4.353909e-01 2.301393e-01 9.537486e-01 6.220126e-01 4.562717e-01 5.228229e-01 4.173657e-01 2.713321e-01 2.301393e-01 6.679232e-01 6.184840e-01 9.187567e-01 2.713321e-01 3.173105e-01 1.615133e-01 9.824480e-01 1.936010e-01 6.455162e-01 4.395224e-01 8.736689e-01 3.207100e-01 1.336144e-01 1.639507e-02 3.745408e-01 4.641686e-01 2.713321e-01 9.816503e-01 2.301393e-01 6.476710e-01
ENSBTAG00000000321 1.936010e-01 7.186064e-02 1.095986e-01 1.936010e-01 1.936010e-01 3.446589e-01 1.615133e-01 1.615133e-01 6.847426e-01 5.864415e-01 1.936010e-01 3.572884e-02 7.186064e-02 5.359164e-01 8.493091e-01 7.186064e-02 3.260998e-01 2.713321e-01 8.752448e-01 6.570426e-01 3.665259e-01 4.839273e-01 5.954188e-01 7.186064e-02 1.336144e-01 3.633501e-01 8.736689e-01 1.936010e-01 1.936010e-01 8.913093e-02 4.550026e-02 1.615133e-01 8.913093e-02 8.913093e-02 5.743312e-02 3.815739e-01 5.339419e-01 2.301393e-01 4.466571e-01 4.014693e-01 4.003479e-01 5.625892e-01 2.713321e-01 1.936010e-01 1.639507e-02 9.776622e-01 6.781419e-01 8.227573e-01 1.615133e-01 4.082371e-01 5.372347e-01 4.952390e-01 4.082371e-01 7.136190e-01 3.572884e-02 3.572884e-02
ENSBTAG00000000322 7.106375e-01 3.848471e-01 8.041344e-01 2.301393e-01 3.958813e-01 7.113825e-01 3.848471e-01 8.642238e-01 8.926119e-01 9.712824e-01 8.563676e-01 8.949843e-01 8.815536e-01 8.289877e-01 3.173105e-01 6.419315e-01 2.713321e-01 8.516606e-01 2.301393e-01 7.825481e-01 3.607168e-01 4.150723e-01 9.052754e-01 4.908233e-01 2.713321e-01 6.002785e-01 9.497665e-01 9.092378e-01 6.679232e-01 8.010411e-01 9.021071e-01 4.990406e-01 5.518435e-01 6.928429e-01 3.325452e-01 6.135588e-01 9.322614e-01 5.652913e-01 9.473778e-01 5.836919e-01 5.878185e-01 4.889373e-01 2.713321e-01 2.301393e-01 4.820557e-01 7.542807e-01 6.206001e-01 3.173105e-01 9.084451e-01 9.609193e-01 7.764104e-01 6.935810e-01 7.964069e-01 7.173520e-01 9.641073e-01 9.976063e-01
ENSBTAG00000000330 7.017198e-01 2.301393e-01 5.720738e-01 2.144822e-02 4.550026e-02 4.271954e-01 2.144822e-02 4.920827e-01 2.713321e-01 8.913093e-02 7.186064e-02 4.789453e-01 9.848411e-01 4.833030e-01 7.664665e-01 4.550026e-02 1.095986e-01 1.095986e-01 9.449896e-01 7.596046e-01 4.550026e-02 9.274926e-01 4.202428e-01 1.615133e-01 5.743312e-02 1.935206e-03 4.715250e-01 3.644068e-01 1.615133e-01 3.848471e-01 9.688904e-01 4.889373e-01 8.913093e-02 1.336144e-01 2.713321e-01 2.301393e-01 8.033608e-01 3.572884e-02 1.639507e-02 2.713321e-01 1.336144e-01 7.186064e-02 7.151114e-01 3.572884e-02 6.455162e-01 6.957972e-01 5.326276e-01 3.173105e-01 1.095986e-01 3.734659e-01 8.913093e-02 3.492732e-01 1.936010e-01 3.942141e-01 7.398893e-01 3.638782e-01
ENSBTAG00000000332 6.206001e-01 8.681570e-01 8.500928e-01 5.743312e-02 2.144822e-02 4.550026e-02 5.743312e-02 8.913093e-02 1.615133e-01 4.139284e-01 1.336144e-01 2.780690e-02 4.550026e-02 8.212014e-01 9.338515e-01 4.733741e-01 1.615133e-01 8.913093e-02 7.186064e-02 2.713321e-01 1.336144e-01 1.336144e-01 3.580956e-01 4.436763e-01 3.718572e-01 1.336144e-01 5.727541e-01 2.301393e-01 9.322376e-03 1.936010e-01 1.095986e-01 9.132025e-01 3.380628e-01 6.577657e-01 3.947694e-01 1.936010e-01 7.186064e-02 7.186064e-02 3.633501e-01 4.864288e-01 4.490499e-01 6.722953e-01 6.419315e-01 2.713321e-01 6.312274e-01 4.617307e-01 1.615133e-01 9.920213e-01 3.986694e-01 6.283859e-01 1.615133e-01 6.957972e-01 3.173105e-01 1.095986e-01 8.752448e-01 6.972761e-01
ENSBTAG00000000336 8.032001e-11 4.901942e-01 5.598933e-01 8.212014e-01 3.173105e-01 6.825397e-01 5.830054e-01 2.780690e-02 7.787104e-01 7.558006e-01 5.195754e-01 2.301393e-01 3.572884e-02 7.128732e-01 1.082509e-05 1.639507e-02 2.301393e-01 1.082509e-05 2.713321e-01 3.182172e-04 1.095986e-01 7.687579e-01 8.957753e-01 3.969951e-01 3.777768e-01 7.863910e-01 1.615133e-01 1.615133e-01 1.095986e-01 2.301393e-01 2.713321e-01 6.009743e-01 2.144822e-02 9.259036e-01 2.780690e-02 4.727573e-01 7.504849e-01 7.414000e-01 4.876822e-01 3.572884e-02 5.293491e-01 8.926119e-01 1.615133e-01 2.780690e-02 1.336144e-01 1.095986e-01 1.374276e-03 6.298059e-01 3.731627e-03 2.601615e-06 6.664090e-08 2.713321e-01 2.144822e-02 9.583666e-07 1.158027e-07 9.619269e-05
ENSBTAG00000000340 1.336144e-01 2.713321e-01 1.615133e-01 4.037177e-01 5.385547e-01 9.601224e-01 2.301393e-01 8.886600e-01 3.182794e-01 7.902392e-01 8.142087e-01 3.365522e-01 2.301393e-01 9.163758e-01 7.871603e-01 3.350459e-01 8.274291e-01 7.106375e-01 7.323509e-01 6.766784e-01 8.540135e-01 1.936010e-01 3.766962e-01 2.713321e-01 2.713321e-01 5.293491e-01 6.177794e-01 7.121277e-01 4.721409e-01 3.192501e-01 7.741123e-01 3.370552e-01 1.936010e-01 2.301393e-01 4.580873e-01 7.054306e-01 3.560072e-01 5.940336e-01 9.338515e-01 8.180918e-01 1.336144e-01 1.095986e-01 3.173105e-01 8.626514e-01 8.041344e-01 2.713321e-01 5.015837e-01 3.173105e-01 6.832737e-01 5.326276e-01 3.467049e-01 8.720934e-01 7.764104e-01 7.948638e-01 8.041344e-01 6.869482e-01
ENSBTAG00000000341 8.219793e-01 6.305165e-01 3.815739e-01 5.632641e-01 6.326502e-01 8.321070e-01 9.641073e-01 5.345996e-01 9.005236e-01 9.370326e-01 3.173105e-01 6.527104e-01 5.727541e-01 4.065388e-01 9.672959e-01 9.497665e-01 4.653902e-01 9.266980e-01 4.116463e-01 8.010411e-01 4.490499e-01 3.897890e-01 4.048447e-01 3.549659e-01 7.046879e-01 4.599070e-01 5.047721e-01 3.173105e-01 3.575728e-01 2.713321e-01 2.301393e-01 2.713321e-01 3.173105e-01 3.192501e-01 4.502490e-01 5.425244e-01 2.713321e-01 3.745408e-01 3.691855e-01 7.933214e-01 8.305471e-01 8.697311e-01 7.618899e-01 3.503039e-01 5.727541e-01 3.644068e-01 1.936010e-01 7.634145e-01 7.994956e-01 9.720797e-01 4.496492e-01 9.609193e-01 2.713321e-01 1.936010e-01 1.336144e-01 7.618899e-01
ENSBTAG00000000342 6.093511e-01 7.186064e-02 8.571526e-01 2.713321e-01 3.523711e-01 6.086510e-01 2.713321e-01 5.073306e-01 9.449896e-01 2.713321e-01 8.360099e-01 9.984042e-01 8.981490e-01 4.920827e-01 5.221726e-01 8.728811e-01 5.919586e-01 2.301393e-01 4.088041e-01 8.752448e-01 2.301393e-01 8.103303e-01 5.313149e-01 8.886600e-01 6.354999e-01 5.734349e-01 5.241248e-01 7.871603e-01 4.690657e-01 7.398893e-01 7.444244e-01 2.301393e-01 3.380628e-01 8.634375e-01 6.759471e-01 8.352290e-01 9.092378e-01 6.759471e-01 6.298059e-01 6.679232e-01 3.360496e-01 3.897890e-01 3.173105e-01 7.910095e-01 8.744568e-01 7.186064e-02 1.936010e-01 6.965365e-01 4.617307e-01 3.355475e-01 3.375587e-01 1.336144e-01 1.336144e-01 4.071044e-01 9.473778e-01 2.301393e-01
ENSBTAG00000000343 8.313270e-01 2.301393e-01 1.639507e-02 9.044831e-01 8.823428e-01 5.228229e-01 2.301393e-01 4.225530e-01 6.987562e-01 9.354420e-01 1.336144e-01 5.891970e-01 6.693793e-01 7.270893e-01 5.425244e-01 7.186064e-02 7.756441e-01 2.713321e-01 9.290819e-01 1.095986e-01 4.908233e-01 6.693793e-01 1.095986e-01 8.282083e-01 4.770842e-01 4.826792e-01 3.173105e-01 6.657414e-01 1.336144e-01 7.787104e-01 5.485062e-01 3.173105e-01 2.780690e-02 2.713321e-01 7.203433e-01 5.693561e-01 3.451696e-01 4.984060e-01 1.936010e-01 6.635624e-01 7.626521e-01 4.746090e-01 3.617687e-01 6.657414e-01 2.301393e-01 6.810725e-01 5.511752e-01 3.173105e-01 6.759471e-01 7.151114e-01 7.346097e-01 8.618655e-01 5.280405e-01 5.169850e-01 3.572884e-02 4.550026e-02
ENSBTAG00000000347 7.933214e-01 3.456809e-01 4.424872e-01 8.321070e-01 4.901942e-01 8.870800e-01 5.182794e-01 4.556674e-01 3.285692e-01 7.009784e-01 7.248383e-01 4.283607e-01 5.131118e-01 9.243148e-01 3.881375e-01 7.687579e-01 9.021071e-01 7.641772e-01 2.713321e-01 4.965045e-01 9.314664e-01 4.808102e-01 9.960106e-01 7.748781e-01 7.987231e-01 5.411996e-01 6.170751e-01 9.808526e-01 4.727573e-01 4.248705e-01 7.748781e-01 5.028578e-01 7.933214e-01 9.960106e-01 4.213970e-01 5.933415e-01 4.065388e-01 7.032032e-01 3.197363e-01 5.754794e-01 2.301393e-01 4.353909e-01 9.155824e-01 7.009784e-01 9.688904e-01 4.225530e-01 5.836919e-01 9.116163e-01 8.258712e-01 6.679232e-01 7.002374e-01 3.794013e-01 5.646152e-01 5.747975e-01 1.936010e-01 5.398763e-01
ENSBTAG00000000355 6.606615e-01 5.743312e-02 7.186064e-02 2.713321e-01 9.457856e-01 7.649400e-01 7.817801e-01 3.723929e-01 3.251155e-01 5.525121e-01 4.709095e-01 8.728811e-01 7.925506e-01 5.891970e-01 1.936010e-01 4.371588e-01 9.896278e-01 5.727541e-01 2.713321e-01 4.271954e-01 6.333621e-01 2.713321e-01 1.095986e-01 3.410970e-01 2.713321e-01 6.051562e-01 5.843787e-01 9.457856e-01 8.010411e-01 4.490499e-01 5.398763e-01 9.872344e-01 2.713321e-01 6.708367e-01 5.898869e-01 4.990406e-01 7.186064e-02 1.615133e-01 7.308463e-01 4.550026e-02 4.550026e-02 5.743312e-02 4.990406e-01 9.068601e-01 7.466952e-01 4.009084e-01 5.047721e-01 4.213970e-01 8.493091e-01 9.856389e-01 8.681570e-01 5.326276e-01 7.255883e-01 4.383397e-01 5.365753e-01 9.561385e-01
ENSBTAG00000000356 6.933948e-03 1.241933e-02 9.668483e-04 2.155995e-04 1.095986e-01 6.334248e-05 4.550026e-02 1.639507e-02 9.505628e-01 9.322376e-03 1.082509e-05 2.155995e-04 1.247569e-12 3.892380e-01 3.441486e-01 4.224909e-06 4.111578e-11 1.158027e-07 4.550026e-02 1.973175e-09 5.200254e-12 1.615133e-01 9.668483e-04 3.797912e-08 6.664090e-08 3.734659e-01 4.820557e-01 9.322376e-03 5.743312e-02 6.613863e-01 6.738585e-04 2.780690e-02 1.046192e-11 1.060685e-09 2.601615e-06 1.615133e-01 6.334248e-05 6.795346e-06 6.738585e-04 9.668483e-04 1.639507e-02 1.336144e-01 2.155995e-04 3.797912e-08 4.224909e-06 2.699796e-03 4.652582e-04 1.095986e-01 3.572884e-02 2.155995e-04 9.322376e-03 2.301393e-01 3.622954e-01 3.572884e-02 8.913093e-02 3.864902e-01
ENSBTAG00000000357 4.690657e-01 5.864415e-01 5.471741e-01 3.783178e-01 4.225530e-01 4.127864e-01 1.936010e-01 1.095986e-01 8.618655e-01 5.816337e-01 7.166049e-01 2.780690e-02 2.713321e-01 1.095986e-01 1.615133e-01 8.383535e-01 9.203443e-01 6.621113e-01 6.664684e-01 1.615133e-01 5.545204e-01 3.997880e-01 3.528891e-01 4.359797e-01 1.336144e-01 4.733741e-01 8.305471e-01 8.555827e-01 5.060505e-01 2.713321e-01 6.810725e-01 3.173105e-01 7.482104e-01 5.666447e-01 6.950582e-01 6.987562e-01 1.936010e-01 8.274291e-01 1.615133e-01 4.605144e-01 8.610796e-01 9.005236e-01 8.165380e-01 9.577319e-01 2.301393e-01 5.202241e-01 2.301393e-01 4.550026e-02 2.301393e-01 1.615133e-01 5.352578e-01 5.073306e-01 8.913093e-02 5.073306e-01 3.251155e-01 2.301393e-01
ENSBTAG00000000359 5.713938e-01 9.108234e-01 6.305165e-01 9.259036e-01 7.046879e-01 9.904256e-01 7.466952e-01 9.984042e-01 7.618899e-01 7.489683e-01 5.345996e-01 6.913675e-01 7.725814e-01 3.436388e-01 2.301393e-01 4.301120e-01 9.864366e-01 5.538506e-01 8.783983e-01 5.727541e-01 5.830054e-01 6.788741e-01 9.704850e-01 8.367909e-01 6.810725e-01 8.516606e-01 8.041344e-01 8.540135e-01 7.225896e-01 4.965045e-01 9.298767e-01 8.894501e-01 8.547980e-01 6.142614e-01 6.972761e-01 9.625132e-01 5.247764e-01 6.009743e-01 3.601916e-01 3.487586e-01 4.009084e-01 6.002785e-01 9.625132e-01 9.840434e-01 6.419315e-01 2.713321e-01 3.295603e-01 8.524448e-01 9.243148e-01 5.788947e-01 9.394191e-01 6.283859e-01 4.641686e-01 2.713321e-01 4.814328e-01 4.237108e-01
ENSBTAG00000000362 1.936010e-01 3.654654e-01 1.336144e-01 7.225896e-01 7.285913e-01 8.913093e-02 7.588434e-01 4.550026e-02 1.095986e-01 1.095986e-01 2.301393e-01 1.936010e-01 1.336144e-01 5.898869e-01 9.314664e-01 6.305165e-01 4.574817e-01 4.599070e-01 5.458436e-01 3.686527e-01 5.974993e-01 1.615133e-01 7.002374e-01 9.330564e-01 NA 7.186064e-02 5.768444e-01 2.713321e-01 7.046879e-01 1.336144e-01 3.173105e-01 4.833030e-01 6.491092e-01 8.149850e-01 2.713321e-01 4.550026e-02 5.926499e-01 9.768646e-01 1.336144e-01 9.132025e-01 5.405378e-01 5.273869e-01 3.549659e-01 1.615133e-01 1.615133e-01 9.904256e-01 3.607168e-01 7.482104e-01 6.781419e-01 4.666136e-01 4.219747e-01 3.260998e-01 1.936010e-01 1.095986e-01 7.186064e-02 6.326502e-01
ENSBTAG00000000363 1.336144e-01 1.639507e-02 3.325452e-01 2.155995e-04 5.110261e-03 6.628367e-01 9.322376e-03 8.095551e-01 4.430815e-01 4.801881e-01 3.173105e-01 4.348025e-01 9.147890e-01 7.421557e-01 5.850659e-01 7.497265e-01 7.210918e-01 8.862902e-01 1.936010e-01 3.986694e-01 7.293427e-01 3.173105e-01 1.241933e-02 5.743312e-02 2.669150e-05 5.843787e-01 2.713321e-01 7.810124e-01 9.005236e-01 8.010411e-01 2.713321e-01 8.913093e-02 3.731627e-03 3.395777e-01 4.550026e-02 1.095986e-01 2.713321e-01 5.802634e-01 1.615133e-01 5.782109e-01 7.186064e-02 1.336144e-01 2.144822e-02 9.553418e-01 2.301393e-01 1.935206e-03 4.550026e-02 9.322376e-03 1.095986e-01 8.913093e-02 2.301393e-01 1.095986e-01 1.095986e-01 2.713321e-01 6.928429e-01 8.697311e-01
ENSBTAG00000000365 7.186064e-02 4.116463e-01 1.095986e-01 2.301393e-01 1.095986e-01 3.211975e-01 1.936010e-01 1.336144e-01 2.713321e-01 2.713321e-01 6.491092e-01 1.615133e-01 2.713321e-01 2.301393e-01 5.775274e-01 6.933948e-03 1.615133e-01 4.550026e-02 4.088041e-01 1.639507e-02 3.173105e-01 5.741160e-01 3.173105e-01 1.336144e-01 3.173105e-01 3.575728e-01 8.344482e-01 5.912676e-01 3.864902e-01 6.177794e-01 1.336144e-01 1.615133e-01 8.913093e-02 1.095986e-01 2.301393e-01 3.804866e-01 3.197363e-01 2.713321e-01 8.926119e-01 9.370326e-01 8.571526e-01 8.282083e-01 2.713321e-01 2.713321e-01 2.713321e-01 4.418933e-01 5.743312e-02 8.056822e-01 3.173105e-01 4.318675e-01 1.615133e-01 3.173105e-01 8.894501e-01 4.179402e-01 7.497265e-01 8.705184e-01
ENSBTAG00000000369 3.638782e-01 1.336144e-01 5.743312e-02 3.173105e-01 5.940336e-01 9.952127e-01 7.520025e-01 4.574817e-01 9.418061e-01 9.426019e-01 9.410104e-01 9.410104e-01 3.772363e-01 6.628367e-01 3.528891e-01 8.752448e-01 4.365690e-01 7.527617e-01 3.173105e-01 4.660017e-01 4.845520e-01 1.936010e-01 7.061736e-01 5.743312e-02 1.095986e-01 2.301393e-01 9.497665e-01 9.195505e-01 9.545452e-01 2.713321e-01 6.898932e-01 7.391343e-01 5.912676e-01 1.936010e-01 5.968054e-01 9.497665e-01 5.365753e-01 6.283859e-01 7.263387e-01 4.721409e-01 9.776622e-01 1.000000e+00 9.848411e-01 3.202229e-01 9.418061e-01 8.913093e-02 3.596669e-01 4.690657e-01 9.124094e-01 4.306967e-01 5.843787e-01 5.518435e-01 6.354999e-01 6.369268e-01 8.367909e-01 8.227573e-01
ENSBTAG00000000371 1.639507e-02 3.731627e-03 7.186064e-02 1.446961e-04 6.334248e-05 3.241331e-01 6.334248e-05 5.802634e-01 1.095986e-01 5.047721e-01 1.936010e-01 6.933948e-03 2.780690e-02 3.173105e-01 8.913093e-02 7.186064e-02 5.743312e-02 1.095986e-01 8.913093e-02 3.981108e-01 7.248383e-01 4.652582e-04 2.669150e-05 1.082509e-05 1.446961e-04 1.615133e-01 6.933948e-03 1.082509e-05 2.155995e-04 5.733031e-07 1.082509e-05 1.082509e-05 2.155995e-04 1.446961e-04 1.639507e-02 9.322376e-03 2.601615e-06 2.699796e-03 7.940925e-01 1.615133e-01 3.226631e-01 8.018141e-01 1.336144e-01 5.733031e-07 9.583666e-07 8.610796e-01 4.550026e-02 5.079712e-01 4.318675e-01 1.336144e-01 7.956352e-01 7.293427e-01 3.997880e-01 1.936010e-01 1.615133e-01 2.780690e-02
ENSBTAG00000000372 1.707981e-05 1.446961e-04 1.082509e-05 9.322376e-03 2.713321e-01 1.707981e-05 2.780690e-02 3.182172e-04 6.935810e-01 1.639507e-02 4.965045e-01 7.987231e-01 1.241933e-02 5.144012e-01 7.323509e-01 9.619269e-05 2.780690e-02 3.182172e-04 5.385547e-01 9.668483e-04 4.550026e-02 1.082509e-05 2.601615e-06 6.334248e-05 6.933948e-03 2.699796e-03 2.713321e-01 1.241933e-02 5.110261e-03 4.131501e-05 1.707981e-05 2.669150e-05 9.668483e-04 4.224909e-06 1.095986e-01 3.182172e-04 2.669150e-05 2.713321e-01 1.241933e-02 8.266500e-01 6.333621e-01 9.577319e-01 8.399167e-01 1.586656e-06 4.131501e-05 1.241933e-02 8.913093e-02 1.936010e-01 2.699796e-03 1.241933e-02 9.322376e-03 1.095986e-01 9.668483e-04 8.913093e-02 1.095986e-01 1.241933e-02
ENSBTAG00000000375 2.301393e-01 7.910095e-01 9.306715e-01 2.713321e-01 1.615133e-01 8.657966e-01 3.173105e-01 4.389308e-01 4.048447e-01 3.270861e-01 4.093716e-01 6.276763e-01 2.713321e-01 8.049082e-01 3.638782e-01 2.301393e-01 8.406986e-01 6.796066e-01 6.440813e-01 4.550026e-02 9.489702e-01 6.752161e-01 5.795788e-01 8.657966e-01 8.258712e-01 2.301393e-01 5.098958e-01 6.555972e-01 7.787104e-01 3.173105e-01 4.031549e-01 4.952390e-01 2.713321e-01 6.950582e-01 5.478400e-01 8.165380e-01 9.124094e-01 8.196462e-01 8.823428e-01 1.936010e-01 1.936010e-01 3.487586e-01 8.941934e-01 2.301393e-01 7.925506e-01 6.030636e-01 1.095986e-01 6.079513e-01 6.862127e-01 9.800550e-01 9.920213e-01 6.642884e-01 7.308463e-01 4.550636e-01 6.248417e-01 3.265927e-01
ENSBTAG00000000376 6.933948e-03 1.639507e-02 1.241933e-02 1.336144e-01 2.301393e-01 2.301393e-01 2.301393e-01 8.289877e-01 1.446961e-04 1.615133e-01 5.110261e-03 9.668483e-04 1.639507e-02 3.572884e-02 3.330444e-01 2.699796e-03 2.780690e-02 1.935206e-03 9.784597e-01 2.780690e-02 8.913093e-02 4.131501e-05 6.795346e-06 4.550026e-02 2.780690e-02 4.306967e-01 8.913093e-02 1.095986e-01 2.699796e-03 1.639507e-02 6.933948e-03 3.572884e-02 2.144822e-02 1.336144e-01 4.550026e-02 1.615133e-01 3.182172e-04 5.110261e-03 1.936010e-01 4.783245e-01 6.606615e-01 6.283859e-01 7.186064e-02 2.713321e-01 1.095986e-01 2.713321e-01 1.336144e-01 1.241933e-02 5.110261e-03 1.639507e-02 2.780690e-02 1.241933e-02 3.572884e-02 5.743312e-02 2.699796e-03 1.615133e-01
ENSBTAG00000000379 8.173148e-01 5.632641e-01 4.145001e-01 2.301393e-01 2.713321e-01 7.391343e-01 3.472176e-01 3.173105e-01 3.236426e-01 1.936010e-01 4.202428e-01 9.760671e-01 7.886993e-01 1.095986e-01 3.670569e-01 5.385547e-01 8.913093e-02 5.525121e-01 2.713321e-01 4.430815e-01 1.615133e-01 7.542807e-01 9.569352e-01 3.202229e-01 1.336144e-01 3.549659e-01 3.290645e-01 6.347870e-01 8.157614e-01 8.776097e-01 2.713321e-01 2.301393e-01 2.713321e-01 2.301393e-01 2.713321e-01 9.155824e-01 7.825481e-01 3.320465e-01 6.657414e-01 1.615133e-01 3.799437e-01 5.105381e-01 6.191891e-01 3.472176e-01 7.925506e-01 6.248417e-01 5.267336e-01 2.713321e-01 8.250924e-01 7.856220e-01 9.896278e-01 9.028990e-01 4.544602e-01 5.891970e-01 7.009784e-01 5.073306e-01
ENSBTAG00000000381 4.014693e-01 9.668483e-04 1.707981e-05 1.615133e-01 3.580956e-01 7.964069e-01 7.186064e-02 9.936170e-01 8.025873e-01 1.095986e-01 4.550026e-02 5.110261e-03 1.241933e-02 7.406445e-01 6.333621e-01 3.572884e-02 4.593000e-01 9.322376e-03 6.072520e-01 5.743312e-02 4.020307e-01 1.615133e-01 2.301393e-01 2.301393e-01 1.615133e-01 1.936010e-01 7.186064e-02 2.713321e-01 8.913093e-02 1.241933e-02 1.615133e-01 3.617687e-01 2.301393e-01 7.263387e-01 1.095986e-01 2.301393e-01 6.933948e-03 1.615133e-01 5.619146e-01 7.679939e-01 6.650148e-01 7.925506e-01 9.306715e-01 1.336144e-01 3.173105e-01 7.414000e-01 5.110261e-03 9.744721e-01 9.243148e-01 4.025926e-01 8.219793e-01 1.615133e-01 NA 5.727541e-01 7.856220e-01 3.766962e-01
ENSBTAG00000000382 3.241331e-01 5.598933e-01 4.424872e-01 8.634375e-01 4.826792e-01 8.634375e-01 3.659954e-01 3.804866e-01 1.936010e-01 9.203443e-01 6.283859e-01 3.441486e-01 3.707871e-01 7.489683e-01 7.618899e-01 6.340744e-01 8.266500e-01 2.713321e-01 9.346467e-01 2.301393e-01 5.458436e-01 4.099396e-01 2.713321e-01 3.612425e-01 3.380628e-01 9.195505e-01 5.646152e-01 8.913093e-02 4.550026e-02 7.186064e-02 1.615133e-01 2.713321e-01 3.345448e-01 4.927131e-01 9.864366e-01 9.108234e-01 5.743312e-02 6.241339e-01 8.957753e-01 2.301393e-01 2.301393e-01 5.221726e-01 7.840846e-01 5.041336e-01 8.422627e-01 7.391343e-01 5.754794e-01 3.853943e-01 2.301393e-01 7.121277e-01 2.713321e-01 9.187567e-01 9.441937e-01 5.124678e-01 5.885076e-01 9.139957e-01
ENSBTAG00000000385 1.639507e-02 6.248417e-01 3.173105e-01 6.570426e-01 3.936593e-01 3.270861e-01 3.472176e-01 1.095986e-01 5.743312e-02 3.908925e-01 6.555972e-01 2.301393e-01 2.301393e-01 1.936010e-01 4.248705e-01 2.713321e-01 1.336144e-01 8.913093e-02 3.572884e-02 1.336144e-01 3.173105e-01 4.139284e-01 3.997880e-01 2.301393e-01 4.556674e-01 2.301393e-01 7.180994e-01 6.847426e-01 5.871298e-01 5.545204e-01 8.080054e-01 7.649400e-01 8.831320e-01 7.436679e-01 7.338565e-01 1.095986e-01 7.527617e-01 7.948638e-01 6.447986e-01 2.301393e-01 7.810124e-01 9.338515e-01 7.061736e-01 8.665833e-01 3.534076e-01 5.478400e-01 7.315985e-01 5.666447e-01 6.198944e-01 7.166049e-01 7.871603e-01 9.259036e-01 9.274926e-01 9.633102e-01 6.433644e-01 3.173105e-01
ENSBTAG00000000387 3.572884e-02 8.165380e-01 3.853943e-01 3.572884e-02 5.743312e-02 1.615133e-01 1.936010e-01 8.157614e-01 1.336144e-01 5.015837e-01 3.815739e-01 5.743312e-02 3.788593e-01 2.301393e-01 1.095986e-01 1.615133e-01 4.550026e-02 4.550026e-02 2.144822e-02 2.780690e-02 2.144822e-02 3.665259e-01 2.713321e-01 8.360099e-01 9.808526e-01 2.301393e-01 2.301393e-01 8.235355e-01 7.588434e-01 5.234737e-01 2.713321e-01 4.260320e-01 1.095986e-01 2.301393e-01 2.301393e-01 1.639507e-02 9.330564e-01 1.336144e-01 2.713321e-01 2.713321e-01 1.095986e-01 1.615133e-01 1.336144e-01 2.301393e-01 7.255883e-01 6.972761e-01 2.713321e-01 3.523711e-01 5.110261e-03 2.301393e-01 3.731627e-03 4.526527e-01 7.948638e-01 4.407069e-01 5.431875e-01 3.804866e-01
ENSBTAG00000000389 9.290819e-01 3.365522e-01 7.771768e-01 5.392153e-01 4.895655e-01 3.832084e-01 7.383796e-01 8.180918e-01 8.913093e-02 3.173105e-01 4.795665e-01 2.301393e-01 2.713321e-01 9.044831e-01 6.290957e-01 8.870800e-01 5.727541e-01 3.936593e-01 2.713321e-01 3.275800e-01 3.477307e-01 5.498399e-01 6.788741e-01 9.147890e-01 6.483900e-01 5.228229e-01 9.132025e-01 4.611223e-01 3.173105e-01 8.720934e-01 2.301393e-01 3.173105e-01 5.836919e-01 5.666447e-01 4.580873e-01 4.156450e-01 5.612405e-01 7.143651e-01 7.180994e-01 4.424872e-01 4.895655e-01 7.451811e-01 7.158580e-01 1.000000e+00 6.686511e-01 6.722953e-01 4.952390e-01 7.910095e-01 4.635584e-01 9.298767e-01 8.453929e-01 9.052754e-01 6.347870e-01 5.260808e-01 6.354999e-01 7.009784e-01
ENSBTAG00000000390 5.646152e-01 6.737551e-01 5.981936e-01 8.913093e-02 5.743312e-02 6.679232e-01 4.623395e-01 7.687579e-01 1.095986e-01 6.854775e-01 1.095986e-01 5.438509e-01 2.713321e-01 3.173105e-01 9.752695e-01 2.144822e-02 2.713321e-01 1.935206e-03 9.880322e-01 5.073306e-01 2.713321e-01 2.713321e-01 5.525121e-01 1.095986e-01 1.241933e-02 7.186064e-02 4.702945e-01 8.508767e-01 2.780690e-02 5.306592e-01 5.286946e-01 1.241933e-02 2.780690e-02 4.550026e-02 1.935206e-03 1.615133e-01 9.521556e-01 8.913093e-02 4.173657e-01 7.810124e-01 7.679939e-01 4.336271e-01 8.002682e-01 7.771768e-01 7.039454e-01 7.679939e-01 6.621113e-01 5.743312e-02 9.664987e-01 1.639507e-02 7.186064e-02 1.241933e-02 6.933948e-03 2.301393e-01 1.095986e-01 9.521556e-01
ENSBTAG00000000392 2.301393e-01 7.679939e-01 5.995832e-01 3.777768e-01 4.550026e-02 5.598933e-01 2.713321e-01 2.713321e-01 2.780690e-02 6.354999e-01 3.513365e-01 5.458436e-01 3.572884e-02 8.250924e-01 4.301120e-01 3.173105e-01 8.913093e-02 2.780690e-02 3.182172e-04 1.095986e-01 1.935206e-03 3.729292e-01 6.657414e-01 7.764104e-01 5.491729e-01 2.301393e-01 9.465817e-01 5.293491e-01 4.219747e-01 5.592203e-01 7.186064e-02 1.336144e-01 5.079712e-01 3.173105e-01 5.741160e-01 3.482444e-01 9.410104e-01 8.913093e-02 6.086510e-01 7.527617e-01 3.570504e-01 1.615133e-01 8.072308e-01 3.416044e-01 6.869482e-01 5.743312e-02 2.699796e-03 1.241933e-02 6.334248e-05 1.374276e-03 1.935206e-03 9.668483e-04 5.491729e-01 6.795346e-06 7.186064e-02 3.859420e-01
ENSBTAG00000000393 7.136190e-01 5.686777e-01 5.926499e-01 6.065530e-01 1.336144e-01 8.516606e-01 2.713321e-01 8.111056e-01 4.690657e-01 7.979508e-01 5.693561e-01 3.570504e-01 7.695222e-01 9.171693e-01 7.203433e-01 6.679232e-01 6.009743e-01 8.642238e-01 5.505074e-01 6.234264e-01 8.681570e-01 9.529521e-01 9.465817e-01 5.713938e-01 9.005236e-01 4.952390e-01 6.455162e-01 8.367909e-01 1.615133e-01 9.179630e-01 8.555827e-01 6.527104e-01 6.788741e-01 5.673220e-01 9.617162e-01 9.227264e-01 4.895655e-01 3.202229e-01 6.002785e-01 5.247764e-01 3.897890e-01 5.022205e-01 6.149643e-01 8.934026e-01 6.935810e-01 5.022205e-01 3.892380e-01 6.128566e-01 6.412155e-01 7.848532e-01 9.124094e-01 6.319386e-01 9.116163e-01 7.421557e-01 7.474527e-01 5.491729e-01
ENSBTAG00000000394 5.864415e-01 7.787104e-01 4.208197e-01 7.098928e-01 3.173105e-01 1.936010e-01 3.523711e-01 1.336144e-01 4.550026e-02 1.936010e-01 2.713321e-01 1.336144e-01 4.550026e-02 4.870553e-01 8.414806e-01 1.615133e-01 5.241248e-01 3.572884e-02 3.528891e-01 1.336144e-01 5.693561e-01 1.336144e-01 2.713321e-01 3.173105e-01 3.477307e-01 4.550026e-02 4.088041e-01 3.173105e-01 3.804866e-01 4.336271e-01 2.713321e-01 3.173105e-01 3.477307e-01 1.615133e-01 3.853943e-01 1.936010e-01 3.799437e-01 3.981108e-01 6.577657e-01 9.792573e-01 9.457856e-01 7.069169e-01 1.336144e-01 3.942141e-01 3.173105e-01 1.336144e-01 9.370326e-01 9.171693e-01 7.611279e-01 9.100306e-01 8.305471e-01 9.108234e-01 9.092378e-01 8.328873e-01 8.243139e-01 7.278402e-01
ENSBTAG00000000396 4.550026e-02 6.534317e-01 8.142087e-01 3.654654e-01 2.713321e-01 1.936010e-01 9.641073e-01 8.595084e-01 9.569352e-01 4.401144e-01 2.301393e-01 8.913093e-02 1.336144e-01 4.641686e-01 7.186064e-02 6.093511e-01 5.700350e-01 3.231526e-01 1.615133e-01 8.913093e-02 1.336144e-01 6.107522e-01 8.681570e-01 7.002374e-01 8.697311e-01 6.972761e-01 5.267336e-01 9.132025e-01 2.713321e-01 6.462342e-01 2.713321e-01 2.713321e-01 1.095986e-01 1.336144e-01 3.187645e-01 1.936010e-01 3.572884e-02 8.913093e-02 7.186064e-02 5.727541e-01 4.593000e-01 3.360496e-01 5.054111e-01 1.095986e-01 1.936010e-01 6.390696e-01 1.615133e-01 4.550026e-02 4.820557e-01 5.438509e-01 9.465817e-01 1.615133e-01 3.173105e-01 1.336144e-01 3.310505e-01 2.301393e-01
ENSBTAG00000000397 8.540135e-01 6.891565e-01 8.878699e-01 4.054089e-01 3.390722e-01 3.182172e-04 3.173105e-01 3.731627e-03 9.322376e-03 5.612405e-01 1.936010e-01 3.572884e-02 1.615133e-01 2.780690e-02 1.639507e-02 6.803394e-01 1.241933e-02 6.333621e-01 2.699796e-03 1.336144e-01 4.550026e-02 8.665833e-01 3.431295e-01 7.278402e-01 8.791869e-01 8.744568e-01 3.246241e-01 4.550026e-02 2.699796e-03 1.936010e-01 2.301393e-01 7.971788e-01 2.713321e-01 4.133572e-01 4.684520e-01 6.862127e-01 6.628367e-01 2.780690e-02 1.936010e-01 3.290645e-01 9.936170e-01 6.708367e-01 6.093511e-01 7.331036e-01 3.670569e-01 3.173105e-01 9.322376e-03 3.572884e-02 6.555972e-01 3.914449e-01 2.780690e-02 1.615133e-01 8.657966e-01 1.615133e-01 4.202428e-01 2.713321e-01
ENSBTAG00000000404 8.870800e-01 1.615133e-01 1.336144e-01 9.322376e-03 1.639507e-02 5.878185e-01 1.241933e-02 8.913093e-02 2.713321e-01 9.266980e-01 1.241933e-02 8.180918e-01 5.565323e-01 9.251092e-01 8.180918e-01 9.179630e-01 7.994956e-01 9.641073e-01 7.158580e-01 2.713321e-01 3.173105e-01 7.166049e-01 3.843004e-01 2.301393e-01 5.743312e-02 4.550026e-02 6.628367e-01 3.192501e-01 4.611223e-01 5.438509e-01 1.095986e-01 2.780690e-02 7.186064e-02 1.241933e-02 7.186064e-02 3.992284e-01 4.418933e-01 3.572884e-02 3.731627e-03 8.274291e-01 7.186064e-02 2.144822e-02 7.611279e-01 7.871603e-01 5.131118e-01 5.313149e-01 7.186064e-02 2.713321e-01 2.780690e-02 6.701078e-01 7.186064e-02 3.794013e-01 1.936010e-01 1.336144e-01 5.743312e-02 1.095986e-01
ENSBTAG00000000405 4.538572e-01 3.173105e-01 5.398763e-01 7.076605e-01 9.880322e-01 2.713321e-01 6.100515e-01 3.772363e-01 1.615133e-01 4.150723e-01 7.166049e-01 9.338515e-01 2.301393e-01 1.936010e-01 7.186064e-02 5.313149e-01 1.095986e-01 1.936010e-01 2.713321e-01 3.612425e-01 4.550026e-02 1.936010e-01 3.931050e-01 5.871298e-01 2.301393e-01 2.301393e-01 7.009784e-01 8.657966e-01 3.320465e-01 6.009743e-01 1.336144e-01 1.095986e-01 2.301393e-01 1.336144e-01 1.095986e-01 1.095986e-01 3.421123e-01 3.370552e-01 3.997880e-01 8.791869e-01 4.965045e-01 7.248383e-01 5.267336e-01 7.151114e-01 7.233389e-01 3.740031e-01 1.936010e-01 5.743312e-02 7.825481e-01 3.572884e-02 5.743312e-02 4.550026e-02 4.550026e-02 1.336144e-01 1.936010e-01 7.840846e-01
ENSBTAG00000000406 1.095986e-01 2.301393e-01 3.173105e-01 6.334248e-05 4.224909e-06 3.182172e-04 4.652582e-04 9.668483e-04 6.354999e-01 2.155995e-04 6.334248e-05 9.322376e-03 1.446961e-04 3.731627e-03 2.144822e-02 1.446961e-04 4.131501e-05 6.933948e-03 2.699796e-03 1.992885e-07 2.601615e-06 7.186064e-02 1.336144e-01 7.414000e-01 8.913093e-02 3.572884e-02 9.005236e-01 5.981936e-01 6.170751e-01 6.009743e-01 3.173105e-01 3.572884e-02 1.374276e-03 5.652913e-01 3.731627e-03 1.935206e-03 2.301393e-01 6.738585e-04 1.095986e-01 9.465817e-01 2.713321e-01 2.713321e-01 2.713321e-01 6.483900e-01 8.913093e-02 4.593000e-01 2.155995e-04 1.936010e-01 2.713321e-01 7.948638e-01 7.833162e-01 7.406445e-01 8.103303e-01 3.731627e-03 8.212014e-01 9.124094e-01
ENSBTAG00000000409 4.715250e-01 7.687579e-01 9.084451e-01 8.118811e-01 8.087802e-01 4.133572e-01 9.100306e-01 3.173105e-01 9.776622e-01 5.118241e-01 8.056822e-01 6.987562e-01 8.049082e-01 6.708367e-01 6.840080e-01 8.056822e-01 5.280405e-01 8.823428e-01 7.084043e-01 8.297673e-01 9.752695e-01 4.870553e-01 9.848411e-01 8.149850e-01 7.535210e-01 6.527104e-01 4.401144e-01 5.015837e-01 5.961119e-01 4.436763e-01 8.056822e-01 3.575728e-01 6.170751e-01 2.713321e-01 9.441937e-01 6.599371e-01 7.940925e-01 6.269672e-01 8.485256e-01 8.807646e-01 9.489702e-01 8.823428e-01 5.398763e-01 9.274926e-01 4.277778e-01 6.383550e-01 8.485256e-01 6.570426e-01 5.912676e-01 5.445148e-01 7.971788e-01 4.611223e-01 4.266135e-01 6.570426e-01 6.921050e-01 7.794775e-01
ENSBTAG00000000411 9.251092e-01 8.913093e-02 1.336144e-01 2.144822e-02 1.336144e-01 3.523711e-01 3.572884e-02 8.493091e-01 1.095986e-01 6.584892e-01 7.024614e-01 8.072308e-01 2.301393e-01 6.635624e-01 9.418061e-01 5.372347e-01 1.615133e-01 4.237108e-01 3.310505e-01 2.301393e-01 3.226631e-01 9.426019e-01 4.436763e-01 1.095986e-01 5.110261e-03 2.301393e-01 6.156675e-01 1.336144e-01 2.301393e-01 6.818059e-01 1.615133e-01 1.095986e-01 1.336144e-01 1.615133e-01 7.186064e-02 7.603662e-01 2.301393e-01 7.186064e-02 2.301393e-01 7.009784e-01 8.626514e-01 6.818059e-01 3.745408e-01 9.378281e-01 6.534317e-01 6.333621e-01 3.513365e-01 9.338515e-01 3.892380e-01 9.290819e-01 6.170751e-01 7.802448e-01 3.365522e-01 1.615133e-01 5.034955e-01 4.864288e-01
ENSBTAG00000000415 5.015837e-01 7.764104e-01 7.856220e-01 8.500928e-01 9.521556e-01 7.361169e-01 9.124094e-01 9.529521e-01 6.950582e-01 5.830054e-01 9.688904e-01 3.390722e-01 5.933415e-01 9.108234e-01 7.679939e-01 6.803394e-01 4.715250e-01 5.034955e-01 1.336144e-01 3.528891e-01 3.173105e-01 4.727573e-01 6.759471e-01 6.950582e-01 6.730250e-01 9.108234e-01 9.617162e-01 7.308463e-01 7.910095e-01 5.086123e-01 9.195505e-01 9.028990e-01 8.243139e-01 9.076525e-01 9.944149e-01 8.049082e-01 6.512690e-01 7.323509e-01 9.577319e-01 8.894501e-01 8.728811e-01 7.173520e-01 9.625132e-01 8.713059e-01 7.338565e-01 8.540135e-01 4.641686e-01 4.342146e-01 4.466571e-01 5.788947e-01 7.504849e-01 4.851772e-01 5.961119e-01 6.009743e-01 7.421557e-01 9.976063e-01
ENSBTAG00000000417 6.933948e-03 2.713321e-01 4.678388e-01 3.173105e-01 2.301393e-01 3.572884e-02 6.298059e-01 5.743312e-02 2.713321e-01 7.482104e-01 6.671956e-01 4.116463e-01 2.713321e-01 1.095986e-01 4.116463e-01 7.649400e-01 4.550026e-02 5.392153e-01 2.144822e-02 1.336144e-01 9.322376e-03 3.572884e-02 4.383397e-01 4.324536e-01 1.936010e-01 2.301393e-01 5.598933e-01 3.633501e-01 2.713321e-01 2.713321e-01 1.936010e-01 2.713321e-01 2.713321e-01 1.336144e-01 2.713321e-01 8.219793e-01 5.079712e-01 9.888300e-01 9.633102e-01 1.095986e-01 4.550026e-02 1.336144e-01 2.301393e-01 9.888300e-01 6.862127e-01 2.780690e-02 1.936010e-01 2.780690e-02 2.144822e-02 3.572884e-02 5.743312e-02 3.731627e-03 3.173105e-01 2.301393e-01 4.990406e-01 3.173105e-01
ENSBTAG00000000421 8.913093e-02 7.173520e-01 5.947260e-01 8.913093e-02 8.913093e-02 1.615133e-01 1.936010e-01 1.095986e-01 5.743312e-02 4.814328e-01 7.121277e-01 5.743312e-02 1.095986e-01 5.802634e-01 2.301393e-01 7.810124e-01 4.550026e-02 1.336144e-01 5.743312e-02 8.913093e-02 1.639507e-02 6.455162e-01 1.615133e-01 8.913093e-02 2.780690e-02 3.572884e-02 1.336144e-01 8.913093e-02 7.186064e-02 2.713321e-01 2.780690e-02 2.144822e-02 7.186064e-02 2.144822e-02 2.144822e-02 1.095986e-01 8.913093e-02 4.550026e-02 8.126568e-01 2.144822e-02 1.241933e-02 3.622954e-01 7.186064e-02 7.186064e-02 2.301393e-01 4.550026e-02 2.713321e-01 3.848471e-01 3.280743e-01 4.116463e-01 5.947260e-01 4.820557e-01 5.605667e-01 4.466571e-01 8.352290e-01 8.713059e-01
ENSBTAG00000000422 8.642238e-01 7.186064e-02 8.913093e-02 1.241933e-02 2.144822e-02 3.875879e-01 1.615133e-01 9.322614e-01 4.502490e-01 8.913093e-02 1.639507e-02 1.615133e-01 5.743312e-02 1.615133e-01 2.301393e-01 1.095986e-01 1.639507e-02 4.550026e-02 6.933948e-03 3.572884e-02 9.322376e-03 5.743312e-02 1.639507e-02 3.275800e-01 5.743312e-02 9.322614e-01 8.469590e-01 3.173105e-01 6.686511e-01 2.713321e-01 1.336144e-01 7.186064e-02 8.913093e-02 5.981936e-01 7.186064e-02 2.301393e-01 1.615133e-01 1.095986e-01 1.336144e-01 2.780690e-02 6.933948e-03 9.322376e-03 1.936010e-01 4.550026e-02 3.572884e-02 4.289440e-01 2.713321e-01 6.679232e-01 9.441937e-01 9.784597e-01 7.002374e-01 2.713321e-01 1.336144e-01 3.740031e-01 3.572884e-02 3.572884e-02
ENSBTAG00000000423 2.301393e-01 5.743312e-02 5.743312e-02 9.505628e-01 4.550026e-02 5.652913e-01 1.241933e-02 9.187567e-01 1.639507e-02 1.935206e-03 5.619146e-01 4.550026e-02 9.322376e-03 5.110261e-03 2.699796e-03 5.110261e-03 3.731627e-03 5.743312e-02 1.639507e-02 2.780690e-02 3.731627e-03 3.794013e-01 4.020307e-01 7.879297e-01 9.013153e-01 2.301393e-01 8.913093e-02 2.713321e-01 4.770842e-01 4.550026e-02 5.247764e-01 5.743312e-02 6.002785e-01 2.780690e-02 4.908233e-01 5.619146e-01 1.935206e-03 2.144822e-02 6.891565e-01 4.520511e-01 8.913093e-02 8.913093e-02 7.186064e-02 3.591426e-01 9.163758e-01 3.572884e-02 4.550026e-02 7.186064e-02 3.290645e-01 1.936010e-01 1.615133e-01 7.186064e-02 7.186064e-02 2.144822e-02 6.933948e-03 6.933948e-03
ENSBTAG00000000428 4.920827e-01 9.449896e-01 6.527104e-01 1.936010e-01 3.487586e-01 4.460600e-01 1.936010e-01 3.853943e-01 2.713321e-01 1.095986e-01 3.731627e-03 5.131118e-01 3.285692e-01 2.780690e-02 1.936010e-01 3.731627e-03 2.713321e-01 5.743312e-02 4.520511e-01 4.550026e-02 4.105080e-01 1.095986e-01 5.247764e-01 2.713321e-01 5.734349e-01 9.553418e-01 8.414806e-01 2.301393e-01 4.952390e-01 4.336271e-01 1.936010e-01 4.301120e-01 4.629487e-01 1.615133e-01 1.095986e-01 7.136190e-01 6.555972e-01 7.186064e-02 9.211383e-01 1.615133e-01 1.095986e-01 3.467049e-01 5.079712e-01 2.780690e-02 1.615133e-01 7.203433e-01 4.242904e-01 3.654654e-01 7.186064e-02 7.398893e-01 5.047721e-01 7.948638e-01 9.824480e-01 7.444244e-01 4.348025e-01 3.596669e-01
ENSBTAG00000000429 1.936010e-01 5.118241e-01 3.554863e-01 6.840080e-01 9.449896e-01 1.336144e-01 4.721409e-01 6.766784e-01 9.266980e-01 2.713321e-01 4.237108e-01 3.697189e-01 5.968054e-01 5.743312e-02 4.472546e-01 5.743312e-02 5.260808e-01 6.227193e-01 1.095986e-01 1.095986e-01 9.936170e-01 5.545204e-01 5.092538e-01 7.649400e-01 6.635624e-01 8.142087e-01 7.383796e-01 5.836919e-01 3.173105e-01 8.041344e-01 5.060505e-01 5.438509e-01 6.234264e-01 7.886993e-01 4.110769e-01 8.799757e-01 8.878699e-01 2.713321e-01 4.914528e-01 9.808526e-01 8.902404e-01 9.155824e-01 9.426019e-01 5.339419e-01 7.964069e-01 5.743312e-02 4.562717e-01 2.301393e-01 1.615133e-01 3.723929e-01 5.741160e-01 3.958813e-01 6.065530e-01 9.960106e-01 9.912234e-01 7.833162e-01
ENSBTAG00000000432 1.095986e-01 2.144822e-02 8.913093e-02 1.095986e-01 5.551906e-01 2.144822e-02 3.451696e-01 7.186064e-02 5.988882e-01 5.743312e-02 3.572884e-02 4.145001e-01 6.913675e-01 8.913093e-02 1.639507e-02 1.615133e-01 3.431295e-01 7.611279e-01 8.913093e-02 1.639507e-02 4.424872e-01 4.076705e-01 1.615133e-01 1.615133e-01 7.429117e-01 1.241933e-02 8.383535e-01 8.041344e-01 9.235206e-01 7.825481e-01 8.095551e-01 6.766784e-01 3.903405e-01 1.336144e-01 7.596046e-01 7.186064e-02 1.615133e-01 1.241933e-02 1.374276e-03 2.301393e-01 6.898932e-01 7.240884e-01 1.095986e-01 5.743312e-02 1.615133e-01 6.534317e-01 3.173105e-01 1.095986e-01 4.377490e-01 2.301393e-01 8.913093e-02 1.336144e-01 2.780690e-02 5.761617e-01 8.949843e-01 1.615133e-01
ENSBTAG00000000435 2.301393e-01 NA 7.391343e-01 3.580956e-01 4.048447e-01 1.615133e-01 5.054111e-01 4.550026e-02 8.913093e-02 2.144822e-02 3.572884e-02 7.186064e-02 4.580873e-01 1.095986e-01 5.189272e-01 1.095986e-01 1.095986e-01 6.312274e-01 5.254284e-01 1.336144e-01 1.615133e-01 5.431875e-01 1.615133e-01 1.336144e-01 2.713321e-01 2.713321e-01 7.032032e-01 8.855005e-01 3.826631e-01 5.961119e-01 8.547980e-01 3.173105e-01 9.832457e-01 1.095986e-01 1.936010e-01 7.679939e-01 2.301393e-01 1.336144e-01 4.550026e-02 4.653902e-01 7.756441e-01 7.406445e-01 8.188689e-01 1.936010e-01 2.780690e-02 3.202229e-01 6.362132e-01 2.144822e-02 3.572884e-02 8.913093e-02 8.913093e-02 1.336144e-01 5.995832e-01 4.454634e-01 1.936010e-01 2.301393e-01
ENSBTAG00000000436 5.215227e-01 4.371588e-01 4.965045e-01 2.301393e-01 1.336144e-01 7.203433e-01 2.301393e-01 2.713321e-01 5.034955e-01 8.913093e-02 6.447986e-01 3.518536e-01 2.301393e-01 5.754794e-01 1.336144e-01 8.461759e-01 2.301393e-01 5.150465e-01 1.936010e-01 9.084451e-01 2.713321e-01 7.121277e-01 7.414000e-01 2.713321e-01 1.936010e-01 1.336144e-01 2.713321e-01 2.301393e-01 2.301393e-01 2.301393e-01 2.301393e-01 5.809484e-01 3.633501e-01 5.273869e-01 3.173105e-01 4.556674e-01 5.741160e-01 1.615133e-01 2.301393e-01 4.359797e-01 4.202428e-01 5.332845e-01 8.430451e-01 4.727573e-01 9.418061e-01 9.601224e-01 2.301393e-01 3.487586e-01 6.440813e-01 7.225896e-01 6.305165e-01 6.269672e-01 4.556674e-01 5.491729e-01 5.189272e-01 7.580823e-01
ENSBTAG00000000439 8.149850e-01 7.128732e-01 8.041344e-01 1.936010e-01 3.355475e-01 7.964069e-01 2.713321e-01 7.649400e-01 7.771768e-01 8.165380e-01 1.336144e-01 5.878185e-01 7.956352e-01 5.816337e-01 3.707871e-01 2.713321e-01 7.956352e-01 1.936010e-01 7.825481e-01 5.086123e-01 7.596046e-01 3.265927e-01 4.122161e-01 5.988882e-01 1.336144e-01 8.571526e-01 6.177794e-01 5.768444e-01 5.816337e-01 3.221741e-01 6.142614e-01 6.759471e-01 3.305533e-01 3.365522e-01 7.756441e-01 8.010411e-01 2.713321e-01 9.792573e-01 9.139957e-01 1.615133e-01 2.301393e-01 4.407069e-01 7.756441e-01 7.315985e-01 3.173105e-01 5.605667e-01 7.248383e-01 3.173105e-01 3.969951e-01 3.908925e-01 7.679939e-01 4.266135e-01 3.221741e-01 3.969951e-01 5.247764e-01 1.936010e-01
ENSBTAG00000000442 4.173657e-01 7.618899e-01 2.713321e-01 9.139957e-01 8.126568e-01 6.354999e-01 8.744568e-01 7.323509e-01 5.339419e-01 8.540135e-01 7.255883e-01 6.737551e-01 6.079513e-01 9.139957e-01 9.163758e-01 9.338515e-01 8.744568e-01 1.000000e+00 8.776097e-01 7.871603e-01 8.126568e-01 9.116163e-01 8.142087e-01 9.092378e-01 8.894501e-01 8.949843e-01 7.687579e-01 8.642238e-01 8.673700e-01 4.623395e-01 3.451696e-01 9.338515e-01 8.025873e-01 8.744568e-01 6.854775e-01 6.548751e-01 4.173657e-01 6.548751e-01 7.323509e-01 6.170751e-01 6.369268e-01 6.570426e-01 5.885076e-01 8.414806e-01 8.080054e-01 5.339419e-01 3.580956e-01 3.173105e-01 4.532547e-01 1.615133e-01 2.713321e-01 2.301393e-01 1.336144e-01 1.615133e-01 5.518435e-01 5.228229e-01
ENSBTAG00000000446 7.186064e-02 1.936010e-01 5.857535e-01 9.561385e-01 2.713321e-01 3.572884e-02 7.278402e-01 1.936010e-01 2.713321e-01 6.555972e-01 7.186064e-02 3.953251e-01 1.936010e-01 6.832737e-01 6.832737e-01 8.705184e-01 1.615133e-01 5.788947e-01 8.913093e-02 3.702528e-01 3.572884e-02 1.095986e-01 2.713321e-01 3.226631e-01 6.462342e-01 5.743312e-02 8.913093e-02 6.825397e-01 3.675883e-01 3.729292e-01 6.455162e-01 4.920827e-01 7.459380e-01 7.588434e-01 4.407069e-01 3.572884e-02 3.173105e-01 3.482444e-01 1.639507e-02 1.615133e-01 4.550026e-02 5.110261e-03 4.550026e-02 9.776622e-01 7.186064e-02 5.208732e-01 3.280743e-01 2.713321e-01 1.095986e-01 4.635584e-01 1.615133e-01 4.059736e-01 7.186064e-02 1.095986e-01 8.235355e-01 8.894501e-01
ENSBTAG00000000447 7.009784e-01 6.548751e-01 4.502490e-01 1.336144e-01 8.913093e-02 1.336144e-01 1.095986e-01 1.095986e-01 1.936010e-01 2.780690e-02 2.713321e-01 1.095986e-01 3.572884e-02 5.743312e-02 9.322376e-03 4.550026e-02 1.639507e-02 1.241933e-02 9.322376e-03 3.572884e-02 3.572884e-02 8.485256e-01 5.974993e-01 3.173105e-01 5.743312e-02 7.186064e-02 8.768213e-01 4.478526e-01 9.928191e-01 2.713321e-01 1.241933e-02 7.002374e-01 7.186064e-02 4.550026e-02 1.639507e-02 8.913093e-02 1.936010e-01 5.743312e-02 1.095986e-01 1.936010e-01 1.336144e-01 2.713321e-01 3.572884e-02 2.780690e-02 1.374276e-03 8.297673e-01 3.173105e-01 4.605144e-01 7.285913e-01 6.840080e-01 4.641686e-01 9.824480e-01 5.830054e-01 5.273869e-01 1.336144e-01 2.144822e-02
ENSBTAG00000000448 4.042810e-01 8.103303e-01 1.336144e-01 3.572884e-02 2.144822e-02 3.804866e-01 1.935206e-03 3.518536e-01 2.713321e-01 9.076525e-01 8.913093e-02 6.935810e-01 9.904256e-01 5.485062e-01 6.950582e-01 6.613863e-01 9.680931e-01 4.721409e-01 4.599070e-01 8.563676e-01 8.981490e-01 1.095986e-01 1.936010e-01 8.087802e-01 4.550026e-02 3.572884e-02 3.731627e-03 6.933948e-03 4.336271e-01 9.171693e-01 4.550026e-02 5.782109e-01 1.095986e-01 5.743312e-02 2.780690e-02 5.743312e-02 1.615133e-01 1.639507e-02 3.182172e-04 3.731627e-03 1.446961e-04 1.707981e-05 3.572884e-02 2.713321e-01 8.736689e-01 2.669150e-05 3.691855e-01 8.025873e-01 1.936010e-01 5.241248e-01 8.913093e-02 5.365753e-01 7.879297e-01 6.980160e-01 7.186064e-02 3.508200e-01
ENSBTAG00000000451 1.935206e-03 6.577657e-01 5.525121e-01 5.743312e-02 2.144822e-02 2.713321e-01 1.095986e-01 1.936010e-01 1.615133e-01 2.144822e-02 2.144822e-02 1.241933e-02 5.743312e-02 3.173105e-01 4.550026e-02 9.569352e-01 3.395777e-01 4.550636e-01 1.095986e-01 6.354999e-01 4.306967e-01 5.431875e-01 6.599371e-01 2.713321e-01 2.713321e-01 1.615133e-01 3.173105e-01 2.301393e-01 3.400836e-01 7.285913e-01 4.672260e-01 5.028578e-01 1.615133e-01 9.641073e-01 1.095986e-01 4.641686e-01 7.695222e-01 1.615133e-01 1.936010e-01 3.173105e-01 1.936010e-01 1.615133e-01 7.361169e-01 5.809484e-01 8.913093e-02 2.713321e-01 7.098928e-01 9.203443e-01 4.538572e-01 7.143651e-01 6.693793e-01 9.330564e-01 5.646152e-01 8.807646e-01 9.792573e-01 9.441937e-01
ENSBTAG00000000454 1.615133e-01 6.738585e-04 3.173105e-01 2.143518e-08 2.143518e-08 1.615133e-01 1.247569e-12 1.935206e-03 1.095986e-01 4.550026e-02 4.550026e-02 1.336144e-01 7.054306e-01 6.795346e-06 6.795346e-06 8.913093e-02 6.795346e-06 5.110261e-03 1.241933e-02 6.980160e-01 1.446961e-04 3.544460e-01 3.953251e-01 9.322376e-03 6.738585e-04 6.334248e-05 1.936010e-01 9.322376e-03 3.173105e-01 8.913093e-02 5.743312e-02 9.322376e-03 3.182172e-04 3.396535e-07 1.060685e-09 9.668483e-04 7.106375e-01 9.322376e-03 6.334248e-05 3.396535e-07 2.699796e-03 6.795346e-06 8.165380e-01 6.184840e-01 2.713321e-01 1.936010e-01 8.807646e-01 7.573215e-01 4.550026e-02 5.022205e-01 1.936010e-01 2.301393e-01 3.395777e-01 5.169850e-01 7.573215e-01 1.935206e-03
ENSBTAG00000000455 5.326276e-01 8.010411e-01 9.481740e-01 8.524448e-01 7.649400e-01 6.752161e-01 7.917799e-01 7.368709e-01 5.741160e-01 4.789453e-01 9.179630e-01 7.779435e-01 8.894501e-01 3.892380e-01 1.336144e-01 4.977717e-01 7.106375e-01 7.679939e-01 6.483900e-01 8.212014e-01 9.593255e-01 8.902404e-01 6.943195e-01 7.664665e-01 4.496492e-01 6.051562e-01 8.142087e-01 9.944149e-01 5.313149e-01 6.832737e-01 6.642884e-01 6.825397e-01 9.768646e-01 8.305471e-01 7.902392e-01 1.095986e-01 6.957972e-01 5.782109e-01 5.015837e-01 9.108234e-01 5.254284e-01 7.173520e-01 6.825397e-01 1.336144e-01 7.113825e-01 6.592130e-01 7.573215e-01 6.512690e-01 5.505074e-01 7.664665e-01 6.433644e-01 8.540135e-01 9.832457e-01 8.689440e-01 5.592203e-01 4.514499e-01
ENSBTAG00000000458 8.477422e-01 3.870388e-01 6.862127e-01 3.173105e-01 1.095986e-01 3.416044e-01 1.336144e-01 4.593000e-01 8.305471e-01 8.406986e-01 9.625132e-01 2.713321e-01 3.518536e-01 9.672959e-01 9.649044e-01 6.635624e-01 5.741160e-01 4.839273e-01 5.359164e-01 6.206001e-01 8.188689e-01 6.584892e-01 8.227573e-01 8.056822e-01 4.660017e-01 1.936010e-01 9.433978e-01 7.512436e-01 7.459380e-01 8.289877e-01 3.761566e-01 6.505487e-01 9.298767e-01 3.260998e-01 7.346097e-01 6.198944e-01 8.196462e-01 2.301393e-01 9.848411e-01 3.953251e-01 7.091484e-01 7.679939e-01 4.901942e-01 3.173105e-01 8.913093e-02 6.796066e-01 6.642884e-01 6.369268e-01 3.173105e-01 6.943195e-01 6.058544e-01 3.665259e-01 8.752448e-01 4.568765e-01 8.180918e-01 3.446589e-01
ENSBTAG00000000459 1.336144e-01 2.780690e-02 1.936010e-01 3.572884e-02 1.241933e-02 4.550026e-02 1.095986e-01 8.913093e-02 1.374276e-03 1.639507e-02 2.155995e-04 8.913093e-02 8.689440e-01 6.738585e-04 2.780690e-02 6.334248e-05 1.935206e-03 1.241933e-02 8.913093e-02 1.935206e-03 8.913093e-02 2.301393e-01 2.144822e-02 4.550026e-02 1.615133e-01 3.192501e-01 2.713321e-01 8.941934e-01 6.184840e-01 7.186064e-02 4.550026e-02 2.780690e-02 4.958715e-01 1.095986e-01 9.013153e-01 2.301393e-01 5.498399e-01 5.545204e-01 7.710513e-01 6.933948e-03 1.446961e-04 1.336144e-01 9.322376e-03 1.936010e-01 1.615133e-01 1.615133e-01 7.687579e-01 4.550026e-02 3.173105e-01 2.713321e-01 2.301393e-01 8.913093e-02 8.563676e-01 7.451811e-01 3.572884e-02 1.639507e-02
ENSBTAG00000000460 5.743312e-02 7.113825e-01 9.132025e-01 4.739913e-01 7.641772e-01 6.737551e-01 8.352290e-01 8.391350e-01 8.886600e-01 1.936010e-01 3.173105e-01 8.913093e-02 4.342146e-01 7.143651e-01 7.186064e-02 4.858028e-01 9.163758e-01 8.997319e-01 3.580956e-01 7.186064e-02 8.469590e-01 3.981108e-01 6.404999e-01 7.061736e-01 6.715658e-01 9.696877e-01 4.653902e-01 6.505487e-01 5.124678e-01 5.612405e-01 6.107522e-01 9.601224e-01 9.060677e-01 3.365522e-01 4.196665e-01 5.228229e-01 8.847109e-01 8.258712e-01 7.113825e-01 4.048447e-01 2.301393e-01 5.028578e-01 9.896278e-01 4.764648e-01 1.336144e-01 9.489702e-01 4.454634e-01 7.061736e-01 3.572884e-02 8.469590e-01 3.591426e-01 7.764104e-01 7.225896e-01 6.016703e-01 5.365753e-01 4.690657e-01
ENSBTAG00000000462 2.713321e-01 4.377490e-01 1.936010e-01 4.508492e-01 5.743312e-02 2.713321e-01 1.095986e-01 1.615133e-01 2.144822e-02 1.095986e-01 5.111809e-01 4.764648e-01 1.095986e-01 5.795788e-01 7.391343e-01 4.544602e-01 6.305165e-01 9.680931e-01 8.002682e-01 6.093511e-01 5.372347e-01 4.318675e-01 8.344482e-01 7.151114e-01 4.478526e-01 2.713321e-01 3.572884e-02 9.322376e-03 3.173105e-01 2.713321e-01 1.615133e-01 8.056822e-01 2.713321e-01 3.211975e-01 3.681203e-01 1.936010e-01 8.768213e-01 7.186064e-02 8.913093e-02 2.144822e-02 4.550026e-02 4.550026e-02 4.864288e-01 7.186064e-02 5.110261e-03 3.859420e-01 2.713321e-01 5.003113e-01 5.525121e-01 7.725814e-01 7.695222e-01 3.821183e-01 2.301393e-01 2.301393e-01 4.914528e-01 9.625132e-01
ENSBTAG00000000469 8.902404e-01 5.878185e-01 4.065388e-01 4.933439e-01 3.426206e-01 4.808102e-01 4.550026e-02 1.936010e-01 9.322376e-03 3.707871e-01 1.615133e-01 7.098928e-01 4.318675e-01 1.095986e-01 2.301393e-01 5.743312e-02 7.186064e-02 7.186064e-02 1.639507e-02 3.859420e-01 2.780690e-02 1.936010e-01 7.346097e-01 4.225530e-01 5.727541e-01 6.994967e-01 1.336144e-01 7.186064e-02 7.406445e-01 5.850659e-01 4.065388e-01 3.173105e-01 4.562717e-01 2.301393e-01 2.713321e-01 8.902404e-01 6.935810e-01 5.273869e-01 8.321070e-01 4.733741e-01 4.851772e-01 4.696799e-01 4.122161e-01 4.789453e-01 3.565286e-01 4.550026e-02 6.269672e-01 4.702945e-01 4.580873e-01 8.902404e-01 5.345996e-01 9.728772e-01 7.817801e-01 6.462342e-01 7.113825e-01 6.534317e-01
ENSBTAG00000000472 5.372347e-01 9.155824e-01 8.705184e-01 7.902392e-01 9.664987e-01 7.641772e-01 8.855005e-01 5.465087e-01 8.783983e-01 8.579377e-01 6.390696e-01 8.477422e-01 6.840080e-01 8.250924e-01 5.280405e-01 8.862902e-01 9.354420e-01 9.720797e-01 2.713321e-01 6.170751e-01 8.391350e-01 7.308463e-01 5.150465e-01 6.671956e-01 7.398893e-01 9.848411e-01 4.231316e-01 1.336144e-01 3.756175e-01 8.870800e-01 3.925511e-01 8.815536e-01 9.664987e-01 7.459380e-01 8.118811e-01 5.612405e-01 8.243139e-01 9.752695e-01 7.748781e-01 9.274926e-01 7.856220e-01 9.641073e-01 8.587230e-01 3.365522e-01 7.032032e-01 4.971379e-01 6.891565e-01 1.936010e-01 8.018141e-01 5.693561e-01 9.657015e-01 5.795788e-01 8.157614e-01 4.977717e-01 4.965045e-01 5.254284e-01
ENSBTAG00000000473 7.186064e-02 7.186064e-02 5.003113e-01 4.550026e-02 2.301393e-01 5.743312e-02 3.731627e-03 6.987562e-01 4.538572e-01 3.570504e-01 4.933439e-01 8.957753e-01 1.241933e-02 7.634145e-01 2.713321e-01 2.144822e-02 7.489683e-01 6.810725e-01 1.615133e-01 9.274926e-01 7.971788e-01 8.913093e-02 2.713321e-01 4.550026e-02 5.743312e-02 8.212014e-01 1.095986e-01 4.550026e-02 1.336144e-01 5.066903e-01 5.743312e-02 2.780690e-02 5.743312e-02 3.572884e-02 1.936010e-01 3.173105e-01 4.520511e-01 6.592130e-01 3.572884e-02 2.780690e-02 1.615133e-01 3.596669e-01 2.713321e-01 1.095986e-01 4.709095e-01 5.743312e-02 4.550026e-02 8.547980e-01 2.713321e-01 5.646152e-01 5.743312e-02 2.713321e-01 8.913093e-02 2.301393e-01 6.269672e-01 5.768444e-01
ENSBTAG00000000475 2.301393e-01 2.713321e-01 1.615133e-01 5.378945e-01 1.936010e-01 3.173105e-01 8.913093e-02 5.743312e-02 5.743312e-02 7.186064e-02 1.336144e-01 3.837542e-01 5.254284e-01 8.383535e-01 2.713321e-01 3.421123e-01 6.548751e-01 4.031549e-01 5.306592e-01 1.336144e-01 9.545452e-01 1.336144e-01 1.336144e-01 1.095986e-01 3.173105e-01 3.729292e-01 1.336144e-01 1.615133e-01 5.110261e-03 1.615133e-01 9.322376e-03 7.293427e-01 7.702866e-01 7.293427e-01 7.971788e-01 3.330444e-01 3.300565e-01 2.713321e-01 4.933439e-01 7.186064e-02 1.336144e-01 7.186064e-02 7.186064e-02 1.615133e-01 1.639507e-02 2.144822e-02 1.241933e-02 1.936010e-01 9.760671e-01 2.301393e-01 6.906302e-01 3.958813e-01 8.204237e-01 5.202241e-01 3.731627e-03 4.550026e-02
ENSBTAG00000000477 9.013153e-01 3.173105e-01 3.173105e-01 3.681203e-01 6.759471e-01 5.795788e-01 1.936010e-01 9.672959e-01 1.936010e-01 5.359164e-01 6.433644e-01 4.927131e-01 3.654654e-01 5.809484e-01 6.312274e-01 5.015837e-01 2.301393e-01 9.346467e-01 1.936010e-01 7.186064e-02 7.186064e-02 9.322376e-03 1.615133e-01 1.336144e-01 8.157614e-01 6.693793e-01 2.144822e-02 2.780690e-02 3.572884e-02 2.144822e-02 2.301393e-01 3.416044e-01 4.783245e-01 8.847109e-01 9.266980e-01 7.121277e-01 8.399167e-01 8.665833e-01 6.142614e-01 4.116463e-01 2.301393e-01 3.350459e-01 8.579377e-01 5.598933e-01 9.394191e-01 2.301393e-01 5.086123e-01 8.360099e-01 8.720934e-01 1.615133e-01 9.179630e-01 5.465087e-01 1.336144e-01 8.157614e-01 3.340442e-01 1.615133e-01
ENSBTAG00000000480 9.028990e-01 2.713321e-01 5.727541e-01 6.206001e-01 1.615133e-01 8.913093e-02 8.913093e-02 3.572884e-02 1.936010e-01 1.936010e-01 3.572884e-02 5.247764e-01 4.424872e-01 2.780690e-02 9.290819e-01 8.913093e-02 2.713321e-01 5.743312e-02 9.426019e-01 6.290957e-01 6.044583e-01 4.202428e-01 9.489702e-01 8.297673e-01 9.060677e-01 3.355475e-01 1.936010e-01 5.830054e-01 3.560072e-01 8.949843e-01 9.840434e-01 9.840434e-01 6.642884e-01 6.149643e-01 8.815536e-01 9.920213e-01 7.188471e-01 8.713059e-01 3.665259e-01 5.988882e-01 4.908233e-01 6.404999e-01 6.570426e-01 9.672959e-01 6.957972e-01 1.936010e-01 4.025926e-01 9.036910e-01 3.246241e-01 6.498288e-01 5.260808e-01 3.875879e-01 2.713321e-01 7.626521e-01 4.977717e-01 4.752272e-01
ENSBTAG00000000483 4.342146e-01 7.794775e-01 5.182794e-01 5.202241e-01 8.579377e-01 7.573215e-01 8.219793e-01 7.902392e-01 5.465087e-01 9.108234e-01 3.659954e-01 3.686527e-01 5.961119e-01 7.886993e-01 6.491092e-01 3.173105e-01 7.032032e-01 8.173148e-01 9.418061e-01 2.713321e-01 7.725814e-01 9.952127e-01 8.422627e-01 5.471741e-01 7.285913e-01 6.928429e-01 3.256074e-01 3.675883e-01 7.710513e-01 7.278402e-01 8.049082e-01 4.407069e-01 5.511752e-01 6.898932e-01 9.832457e-01 5.079712e-01 8.258712e-01 9.147890e-01 9.617162e-01 5.864415e-01 7.017198e-01 8.823428e-01 7.061736e-01 8.485256e-01 7.263387e-01 8.344482e-01 2.301393e-01 4.605144e-01 9.880322e-01 5.041336e-01 7.848532e-01 1.936010e-01 8.258712e-01 2.301393e-01 3.628225e-01 2.301393e-01
ENSBTAG00000000484 9.235206e-01 5.339419e-01 5.086123e-01 8.913093e-02 7.186064e-02 4.965045e-01 1.336144e-01 5.182794e-01 5.659678e-01 8.913093e-02 8.913093e-02 1.095986e-01 8.913093e-02 8.913093e-02 5.118241e-01 5.743312e-02 1.336144e-01 4.550026e-02 3.942141e-01 1.615133e-01 1.936010e-01 9.664987e-01 5.864415e-01 4.895655e-01 3.942141e-01 1.936010e-01 3.534076e-01 7.158580e-01 6.206001e-01 9.633102e-01 3.421123e-01 2.713321e-01 1.095986e-01 2.713321e-01 2.301393e-01 3.903405e-01 4.562717e-01 1.336144e-01 1.936010e-01 3.280743e-01 3.315483e-01 2.713321e-01 7.451811e-01 2.301393e-01 3.612425e-01 8.728811e-01 3.591426e-01 3.697189e-01 6.333621e-01 9.577319e-01 6.621113e-01 5.392153e-01 6.135588e-01 2.713321e-01 4.430815e-01 3.881375e-01
ENSBTAG00000000489 1.936010e-01 6.156675e-01 4.318675e-01 5.202241e-01 5.905770e-01 7.218406e-01 6.498288e-01 3.173105e-01 5.156922e-01 3.572884e-02 2.713321e-01 9.768646e-01 5.176319e-01 4.105080e-01 1.615133e-01 5.041336e-01 8.111056e-01 1.336144e-01 2.713321e-01 2.780690e-02 4.901942e-01 7.186064e-02 8.913093e-02 1.936010e-01 6.876840e-01 3.843004e-01 1.095986e-01 9.036910e-01 4.839273e-01 1.615133e-01 8.713059e-01 4.641686e-01 4.330401e-01 9.187567e-01 9.944149e-01 1.936010e-01 6.548751e-01 6.980160e-01 2.713321e-01 2.713321e-01 4.242904e-01 4.466571e-01 1.336144e-01 7.186064e-02 6.933948e-03 5.047721e-01 7.186064e-02 1.615133e-01 1.615133e-01 1.095986e-01 2.144822e-02 2.713321e-01 3.729292e-01 1.936010e-01 3.572884e-02 1.639507e-02
ENSBTAG00000000492 3.173105e-01 5.028578e-01 4.623395e-01 2.301393e-01 1.615133e-01 3.644068e-01 1.936010e-01 3.617687e-01 8.266500e-01 1.615133e-01 4.550026e-02 7.840846e-01 9.577319e-01 5.743312e-02 8.913093e-02 4.550026e-02 5.743312e-02 3.173105e-01 1.336144e-01 5.727541e-01 1.936010e-01 1.936010e-01 6.023668e-01 2.713321e-01 2.301393e-01 3.173105e-01 3.173105e-01 2.713321e-01 5.385547e-01 1.615133e-01 1.336144e-01 3.734659e-01 9.330564e-01 1.936010e-01 2.301393e-01 3.173105e-01 8.010411e-01 3.903405e-01 1.936010e-01 3.892380e-01 1.936010e-01 1.936010e-01 8.918213e-01 5.195754e-01 8.540135e-01 8.453929e-01 8.289877e-01 3.197363e-01 1.615133e-01 1.936010e-01 3.173105e-01 7.186064e-02 1.095986e-01 1.615133e-01 6.832737e-01 1.095986e-01
ENSBTAG00000000494 9.888300e-01 3.794013e-01 2.301393e-01 5.378945e-01 4.789453e-01 3.572884e-02 6.086510e-01 8.913093e-02 5.359164e-01 3.549659e-01 8.913093e-02 2.780690e-02 2.713321e-01 3.572884e-02 4.213970e-01 5.385547e-01 7.186064e-02 9.928191e-01 1.336144e-01 7.596046e-01 9.856389e-01 4.242904e-01 4.430815e-01 6.715658e-01 9.888300e-01 5.743312e-02 1.936010e-01 1.936010e-01 9.489702e-01 7.429117e-01 4.466571e-01 3.173105e-01 3.756175e-01 2.713321e-01 4.407069e-01 3.572884e-02 9.108234e-01 4.617307e-01 8.913093e-02 1.336144e-01 1.095986e-01 4.939752e-01 1.095986e-01 5.754794e-01 3.886875e-01 7.186064e-02 6.534317e-01 4.946068e-01 8.807646e-01 8.041344e-01 8.018141e-01 9.808526e-01 9.013153e-01 3.914449e-01 6.156675e-01 4.532547e-01
ENSBTAG00000000495 1.639507e-02 7.121277e-01 5.947260e-01 1.936010e-01 7.987231e-01 2.301393e-01 1.936010e-01 1.936010e-01 7.641772e-01 8.807646e-01 3.182172e-04 8.313270e-01 6.390696e-01 4.977717e-01 4.395224e-01 3.523711e-01 9.116163e-01 7.121277e-01 3.246241e-01 9.322376e-03 8.913093e-02 4.752272e-01 4.031549e-01 3.832084e-01 4.550026e-02 7.391343e-01 6.519895e-01 8.618655e-01 8.212014e-01 2.713321e-01 5.066903e-01 1.095986e-01 1.336144e-01 8.579377e-01 1.095986e-01 4.076705e-01 9.561385e-01 7.580823e-01 1.336144e-01 2.301393e-01 3.707871e-01 2.713321e-01 2.713321e-01 2.144822e-02 2.699796e-03 3.173105e-01 4.845520e-01 9.752695e-01 1.639507e-02 8.250924e-01 5.743312e-02 9.944149e-01 7.894692e-01 2.713321e-01 4.082371e-01 2.713321e-01
ENSBTAG00000000497 5.313149e-01 8.072308e-01 8.352290e-01 1.936010e-01 5.743312e-02 7.186064e-02 2.301393e-01 3.572884e-02 4.550026e-02 2.713321e-01 2.699796e-03 6.255498e-01 7.672301e-01 4.990406e-01 1.336144e-01 9.728772e-01 1.241933e-02 2.713321e-01 4.131501e-05 5.332845e-01 5.110261e-03 1.936010e-01 9.768646e-01 3.848471e-01 6.933948e-03 2.780690e-02 7.186064e-02 1.615133e-01 6.876840e-01 1.336144e-01 2.713321e-01 1.936010e-01 9.314664e-01 4.550026e-02 3.761566e-01 8.080054e-01 5.743312e-02 3.572884e-02 5.743312e-02 5.313149e-01 1.936010e-01 1.336144e-01 1.936010e-01 3.572884e-02 2.780690e-02 4.820557e-01 8.839214e-01 1.615133e-01 2.713321e-01 2.713321e-01 2.301393e-01 4.330401e-01 5.912676e-01 4.544602e-01 2.713321e-01 2.301393e-01
ENSBTAG00000000500 3.572884e-02 5.933415e-01 8.902404e-01 2.713321e-01 1.095986e-01 7.618899e-01 7.186064e-02 7.046879e-01 9.657015e-01 6.657414e-01 1.936010e-01 9.976063e-01 8.626514e-01 9.386235e-01 4.496492e-01 3.580956e-01 3.216856e-01 5.471741e-01 1.936010e-01 2.713321e-01 1.615133e-01 4.231316e-01 9.132025e-01 7.024614e-01 5.511752e-01 5.066903e-01 3.173105e-01 2.144822e-02 1.095986e-01 5.850659e-01 1.615133e-01 3.675883e-01 8.941934e-01 5.110261e-03 3.572884e-02 4.412999e-01 8.165380e-01 2.301393e-01 2.780690e-02 4.550026e-02 7.186064e-02 8.913093e-02 9.752695e-01 2.301393e-01 1.615133e-01 9.569352e-01 7.186064e-02 4.003479e-01 4.365690e-01 1.936010e-01 2.713321e-01 4.550026e-02 2.780690e-02 4.550026e-02 7.611279e-01 9.617162e-01
ENSBTAG00000000504 7.641772e-01 9.668483e-04 1.639507e-02 9.668483e-04 1.935206e-03 1.639507e-02 2.144822e-02 1.095986e-01 4.260320e-01 3.182172e-04 1.586656e-06 1.935206e-03 9.457856e-01 4.131501e-05 3.182172e-04 1.639507e-02 1.935206e-03 2.301393e-01 1.936010e-01 1.936010e-01 4.550026e-02 9.668483e-04 6.933948e-03 1.935206e-03 9.619269e-05 5.110261e-03 2.144822e-02 9.322376e-03 2.780690e-02 6.738585e-04 3.572884e-02 3.182172e-04 9.619269e-05 5.110261e-03 6.738585e-04 9.322376e-03 1.095986e-01 6.334248e-05 9.322376e-03 2.669150e-05 1.935206e-03 3.182172e-04 3.797912e-08 4.550026e-02 1.936010e-01 4.224909e-06 5.743312e-02 2.155995e-04 4.550026e-02 1.615133e-01 1.095986e-01 6.933948e-03 2.699796e-03 1.639507e-02 2.699796e-03 4.652582e-04
ENSBTAG00000000505 5.743312e-02 3.482444e-01 3.832084e-01 1.615133e-01 1.936010e-01 7.406445e-01 3.572884e-02 1.936010e-01 1.095986e-01 2.301393e-01 1.936010e-01 2.301393e-01 4.508492e-01 4.550026e-02 4.395224e-01 3.718572e-01 3.826631e-01 8.913093e-02 1.936010e-01 8.634375e-01 4.965045e-01 3.903405e-01 9.976063e-01 3.686527e-01 2.301393e-01 2.713321e-01 3.202229e-01 3.456809e-01 4.550026e-02 9.625132e-01 1.936010e-01 6.766784e-01 9.696877e-01 1.615133e-01 3.875879e-01 1.336144e-01 6.290957e-01 6.234264e-01 4.550026e-02 9.744721e-01 9.808526e-01 9.633102e-01 1.095986e-01 4.131501e-05 1.639507e-02 5.110261e-03 9.322376e-03 7.186064e-02 9.649044e-01 4.652582e-04 5.743312e-02 1.374276e-03 1.446961e-04 2.669150e-05 2.144822e-02 2.780690e-02
ENSBTAG00000000507 5.961119e-01 4.562717e-01 7.263387e-01 3.173105e-01 2.301393e-01 8.720934e-01 1.936010e-01 4.196665e-01 4.260320e-01 7.971788e-01 5.734349e-01 5.592203e-01 4.377490e-01 3.638782e-01 3.173105e-01 2.301393e-01 3.421123e-01 1.615133e-01 3.173105e-01 4.231316e-01 3.707871e-01 7.429117e-01 7.626521e-01 8.103303e-01 6.527104e-01 7.917799e-01 4.996758e-01 6.869482e-01 7.361169e-01 5.754794e-01 6.206001e-01 6.906302e-01 8.610796e-01 3.173105e-01 5.092538e-01 3.395777e-01 5.830054e-01 8.258712e-01 5.788947e-01 7.910095e-01 9.433978e-01 7.741123e-01 5.498399e-01 8.941934e-01 4.574817e-01 9.187567e-01 6.541532e-01 4.678388e-01 8.422627e-01 1.336144e-01 9.243148e-01 4.318675e-01 7.466952e-01 8.227573e-01 5.646152e-01 5.639395e-01
ENSBTAG00000000510 3.596669e-01 2.301393e-01 2.301393e-01 1.615133e-01 1.615133e-01 5.830054e-01 1.615133e-01 7.391343e-01 2.301393e-01 7.626521e-01 7.331036e-01 4.568765e-01 1.336144e-01 8.831320e-01 6.462342e-01 7.186064e-02 3.451696e-01 2.301393e-01 1.936010e-01 1.615133e-01 5.060505e-01 4.586934e-01 2.713321e-01 2.301393e-01 1.936010e-01 4.770842e-01 2.713321e-01 2.713321e-01 3.173105e-01 3.575728e-01 2.713321e-01 4.544602e-01 4.202428e-01 5.215227e-01 2.713321e-01 7.687579e-01 8.025873e-01 5.747975e-01 3.997880e-01 1.336144e-01 2.713321e-01 6.621113e-01 1.615133e-01 8.336677e-01 6.628367e-01 3.295603e-01 8.768213e-01 1.336144e-01 4.266135e-01 4.568765e-01 2.713321e-01 2.301393e-01 4.266135e-01 8.305471e-01 5.015837e-01 1.936010e-01
ENSBTAG00000000511 8.941934e-01 8.642238e-01 8.610796e-01 2.301393e-01 2.301393e-01 6.220126e-01 2.301393e-01 3.628225e-01 5.228229e-01 6.476710e-01 7.323509e-01 5.365753e-01 6.121548e-01 4.845520e-01 5.926499e-01 6.248417e-01 5.405378e-01 5.073306e-01 3.173105e-01 2.713321e-01 NA 9.378281e-01 7.069169e-01 3.467049e-01 1.615133e-01 5.015837e-01 7.248383e-01 9.116163e-01 8.438275e-01 6.369268e-01 9.537486e-01 8.126568e-01 9.473778e-01 8.010411e-01 4.684520e-01 4.611223e-01 5.234737e-01 6.107522e-01 8.064564e-01 9.338515e-01 8.453929e-01 8.360099e-01 6.869482e-01 9.013153e-01 6.156675e-01 7.925506e-01 9.712824e-01 4.110769e-01 5.572037e-01 4.858028e-01 3.734659e-01 4.914528e-01 3.931050e-01 5.234737e-01 9.864366e-01 8.768213e-01
ENSBTAG00000000512 2.301393e-01 2.669150e-05 5.743312e-02 3.853943e-01 7.186064e-02 3.572884e-02 4.466571e-01 1.936010e-01 7.421557e-01 7.186064e-02 3.572884e-02 6.933948e-03 1.639507e-02 9.322376e-03 1.241933e-02 1.615133e-01 9.668483e-04 3.572884e-02 5.110261e-03 4.550026e-02 3.731627e-03 1.935206e-03 4.131501e-05 9.619269e-05 3.892380e-01 1.936010e-01 1.586656e-06 9.322376e-03 4.550026e-02 1.082509e-05 1.095986e-01 1.336144e-01 5.511752e-01 1.615133e-01 7.186064e-02 9.668483e-04 5.110261e-03 1.095986e-01 1.095986e-01 2.699796e-03 1.241933e-02 2.699796e-03 4.652582e-04 3.572884e-02 4.652582e-04 6.738585e-04 7.186064e-02 6.738585e-04 9.068601e-01 4.550026e-02 9.553418e-01 2.155995e-04 1.935206e-03 1.935206e-03 4.550026e-02 4.727573e-01
ENSBTAG00000000521 3.572884e-02 5.592203e-01 6.599371e-01 6.198944e-01 8.913093e-02 6.738585e-04 8.913093e-02 1.374276e-03 4.289440e-01 2.780690e-02 2.144822e-02 1.336144e-01 2.144822e-02 6.933948e-03 1.241933e-02 9.322376e-03 2.144822e-02 1.639507e-02 2.144822e-02 4.550026e-02 3.731627e-03 5.743312e-02 7.414000e-01 3.986694e-01 1.615133e-01 4.652582e-04 2.713321e-01 1.936010e-01 4.550026e-02 9.752695e-01 8.266500e-01 8.965664e-01 6.592130e-01 3.675883e-01 6.933948e-03 2.155995e-04 8.180918e-01 4.864288e-01 6.642884e-01 1.639507e-02 4.550026e-02 5.743312e-02 4.383397e-01 2.780690e-02 5.933415e-01 7.113825e-01 4.611223e-01 4.301120e-01 7.180994e-01 1.639507e-02 5.110261e-03 8.910308e-01 2.713321e-01 7.558006e-01 9.668483e-04 4.652582e-04
ENSBTAG00000000522 5.809484e-01 6.290957e-01 4.690657e-01 3.340442e-01 5.485062e-01 8.157614e-01 3.508200e-01 7.641772e-01 6.170751e-01 8.305471e-01 6.541532e-01 3.528891e-01 3.914449e-01 3.859420e-01 3.886875e-01 8.025873e-01 8.414806e-01 4.586934e-01 NA 4.971379e-01 7.046879e-01 7.482104e-01 7.046879e-01 7.391343e-01 5.578755e-01 9.736746e-01 6.290957e-01 6.290957e-01 7.825481e-01 7.825481e-01 6.541532e-01 7.825481e-01 5.940336e-01 6.541532e-01 6.541532e-01 8.673700e-01 6.290957e-01 6.788741e-01 5.267336e-01 6.051562e-01 5.578755e-01 6.290957e-01 6.650148e-01 2.713321e-01 9.449896e-01 8.360099e-01 5.809484e-01 9.728772e-01 1.000000e+00 8.634375e-01 5.809484e-01 6.541532e-01 6.290957e-01 7.046879e-01 5.707142e-01 7.225896e-01
ENSBTAG00000000524 2.780690e-02 1.095986e-01 8.913093e-02 1.615133e-01 1.336144e-01 3.202229e-01 2.301393e-01 3.832084e-01 9.816503e-01 8.913093e-02 4.550026e-02 8.913093e-02 1.336144e-01 1.336144e-01 9.322376e-03 1.615133e-01 4.550026e-02 1.095986e-01 1.615133e-01 1.336144e-01 3.572884e-02 9.322376e-03 8.913093e-02 4.550026e-02 7.186064e-02 3.549659e-01 3.572884e-02 5.743312e-02 1.615133e-01 5.743312e-02 1.095986e-01 4.550026e-02 2.780690e-02 4.550026e-02 2.144822e-02 4.173657e-01 7.186064e-02 4.550026e-02 1.936010e-01 5.110261e-03 3.731627e-03 1.241933e-02 2.713321e-01 7.188471e-01 5.761617e-01 3.345448e-01 8.913093e-02 8.913093e-02 2.780690e-02 2.144822e-02 1.095986e-01 9.668483e-04 1.241933e-02 6.738585e-04 5.458436e-01 3.644068e-01
ENSBTAG00000000526 4.635584e-01 5.241248e-01 9.641073e-01 5.202241e-01 7.787104e-01 6.412155e-01 5.485062e-01 5.195754e-01 6.671956e-01 5.215227e-01 9.672959e-01 9.274926e-01 7.069169e-01 9.808526e-01 9.712824e-01 9.426019e-01 9.904256e-01 7.406445e-01 8.041344e-01 7.910095e-01 8.188689e-01 5.816337e-01 9.013153e-01 8.274291e-01 8.149850e-01 7.910095e-01 7.756441e-01 8.149850e-01 7.489683e-01 7.649400e-01 8.697311e-01 7.657032e-01 9.036910e-01 9.984042e-01 9.864366e-01 9.410104e-01 8.461759e-01 7.017198e-01 6.198944e-01 3.260998e-01 3.756175e-01 1.936010e-01 8.095551e-01 7.323509e-01 5.118241e-01 7.046879e-01 5.425244e-01 8.650101e-01 7.840846e-01 9.108234e-01 7.787104e-01 6.950582e-01 9.457856e-01 9.585287e-01 8.453929e-01 9.784597e-01
ENSBTAG00000000527 2.713321e-01 8.913093e-02 1.336144e-01 8.134327e-01 9.832457e-01 8.173148e-01 6.440813e-01 1.095986e-01 8.934026e-01 9.617162e-01 6.737551e-01 4.550026e-02 1.936010e-01 5.743312e-02 1.241933e-02 5.713938e-01 5.775274e-01 5.919586e-01 4.065388e-01 4.770842e-01 8.258712e-01 4.977717e-01 9.521556e-01 6.079513e-01 8.913093e-02 8.118811e-01 4.996758e-01 6.563198e-01 3.173105e-01 7.695222e-01 8.126568e-01 8.446102e-01 6.818059e-01 9.433978e-01 5.431875e-01 8.196462e-01 2.713321e-01 8.791869e-01 5.857535e-01 8.165380e-01 7.879297e-01 9.824480e-01 3.410970e-01 6.541532e-01 4.389308e-01 1.639507e-02 5.743312e-02 8.095551e-01 2.713321e-01 7.218406e-01 2.713321e-01 1.336144e-01 2.301393e-01 5.743312e-02 7.588434e-01 2.713321e-01
ENSBTAG00000000528 8.243139e-01 5.241248e-01 3.365522e-01 6.009743e-01 8.328873e-01 7.121277e-01 9.968085e-01 7.886993e-01 5.625892e-01 8.266500e-01 5.228229e-01 9.426019e-01 1.936010e-01 7.657032e-01 5.280405e-01 4.952390e-01 8.736689e-01 8.728811e-01 5.176319e-01 4.301120e-01 3.451696e-01 NA 7.787104e-01 7.255883e-01 4.958715e-01 9.386235e-01 4.490499e-01 3.345448e-01 2.713321e-01 4.939752e-01 6.906302e-01 3.518536e-01 5.445148e-01 9.696877e-01 5.612405e-01 8.430451e-01 2.713321e-01 2.301393e-01 5.761617e-01 3.953251e-01 4.702945e-01 4.105080e-01 3.707871e-01 2.301393e-01 1.095986e-01 1.615133e-01 5.041336e-01 9.880322e-01 1.241933e-02 8.913093e-02 7.186064e-02 4.971379e-01 7.940925e-01 9.068601e-01 6.319386e-01 6.708367e-01
ENSBTAG00000000529 3.396535e-07 1.095986e-01 9.322376e-03 2.144822e-02 1.082509e-05 5.743312e-02 2.713321e-01 3.659954e-01 8.941934e-01 5.646152e-01 3.731627e-03 1.095986e-01 1.374276e-03 1.374276e-03 4.224909e-06 5.359164e-01 9.668483e-04 2.713321e-01 8.493091e-01 3.903405e-01 1.639507e-02 3.572884e-02 6.876840e-01 5.871298e-01 9.619269e-05 5.110261e-03 1.707981e-05 6.334248e-05 1.936010e-01 2.699796e-03 6.334248e-05 2.155995e-04 9.619269e-05 2.699796e-03 4.224909e-06 1.446961e-04 1.241933e-02 3.797912e-08 1.082509e-05 3.731627e-03 6.933948e-03 1.446961e-04 7.186064e-02 2.713321e-01 9.322376e-03 9.179630e-01 3.731627e-03 5.306592e-01 7.186064e-02 9.668483e-04 9.322376e-03 4.550026e-02 1.935206e-03 1.241933e-02 1.446961e-04 4.652582e-04
ENSBTAG00000000532 5.743312e-02 9.108234e-01 1.615133e-01 7.039454e-01 7.121277e-01 4.472546e-01 8.134327e-01 7.218406e-01 9.784597e-01 8.997319e-01 2.301393e-01 2.713321e-01 5.551906e-01 3.503039e-01 3.211975e-01 6.555972e-01 4.851772e-01 4.789453e-01 2.301393e-01 2.713321e-01 2.301393e-01 7.186064e-02 7.917799e-01 3.173105e-01 2.713321e-01 1.615133e-01 7.186064e-02 6.577657e-01 5.189272e-01 1.936010e-01 6.570426e-01 5.398763e-01 1.336144e-01 8.352290e-01 7.361169e-01 3.173105e-01 3.173105e-01 6.142614e-01 9.728772e-01 7.186064e-02 3.731627e-03 2.155995e-04 9.625132e-01 4.301120e-01 3.572884e-02 1.936010e-01 3.173105e-01 5.743312e-02 5.809484e-01 3.804866e-01 5.961119e-01 3.777768e-01 1.095986e-01 3.173105e-01 4.312819e-01 3.472176e-01
ENSBTAG00000000533 9.668483e-04 3.572884e-02 3.572884e-02 4.131501e-05 9.668483e-04 1.336144e-01 1.935206e-03 3.826631e-01 5.871298e-01 7.186064e-02 6.933948e-03 6.312274e-01 7.368709e-01 9.668483e-04 1.241933e-02 6.738585e-04 6.933948e-03 1.374276e-03 2.780690e-02 2.301393e-01 4.550026e-02 1.095986e-01 5.743312e-02 2.713321e-01 2.699796e-03 9.872344e-01 4.652582e-04 5.110261e-03 1.936010e-01 4.550026e-02 4.550026e-02 1.082509e-05 2.699796e-03 1.707981e-05 1.935206e-03 2.155995e-04 1.615133e-01 4.131501e-05 2.780690e-02 3.572884e-02 3.572884e-02 5.885076e-01 3.691855e-01 7.186064e-02 1.615133e-01 5.743312e-02 8.913093e-02 7.733467e-01 1.082509e-05 4.777041e-01 6.795346e-06 3.572884e-02 1.639507e-02 1.936010e-01 5.961119e-01 6.093511e-01
ENSBTAG00000000536 3.580956e-01 1.095986e-01 1.095986e-01 7.672301e-01 3.575728e-01 1.639507e-02 1.615133e-01 3.572884e-02 6.972761e-01 2.144822e-02 2.301393e-01 3.572884e-02 4.283607e-01 1.639507e-02 2.713321e-01 1.336144e-01 9.219323e-01 6.774100e-01 3.173105e-01 9.251092e-01 1.336144e-01 5.478400e-01 7.733467e-01 2.301393e-01 7.186064e-02 2.780690e-02 3.173105e-01 6.354999e-01 5.105381e-01 3.572884e-02 5.110261e-03 5.743312e-02 5.933415e-01 8.913093e-02 9.744721e-01 2.699796e-03 9.076525e-01 7.186064e-02 5.981936e-01 5.707142e-01 7.032032e-01 1.615133e-01 9.068601e-01 2.713321e-01 2.713321e-01 7.186064e-02 2.301393e-01 2.713321e-01 5.743312e-02 2.301393e-01 5.743312e-02 2.301393e-01 8.524448e-01 1.639507e-02 2.144822e-02 4.550026e-02
ENSBTAG00000000539 6.818059e-01 2.713321e-01 5.169850e-01 7.186064e-02 1.936010e-01 4.436763e-01 1.936010e-01 4.407069e-01 6.433644e-01 1.615133e-01 1.615133e-01 1.095986e-01 3.173105e-01 2.301393e-01 4.412999e-01 1.095986e-01 4.377490e-01 4.808102e-01 4.783245e-01 3.173105e-01 5.947260e-01 4.593000e-01 3.256074e-01 3.173105e-01 8.776097e-01 9.179630e-01 3.919978e-01 3.370552e-01 2.713321e-01 5.345996e-01 2.713321e-01 7.871603e-01 6.491092e-01 8.173148e-01 7.520025e-01 6.269672e-01 7.573215e-01 5.195754e-01 8.886600e-01 1.095986e-01 1.095986e-01 3.173105e-01 2.301393e-01 3.745408e-01 5.124678e-01 6.326502e-01 3.572884e-02 7.186064e-02 2.301393e-01 1.936010e-01 5.241248e-01 6.577657e-01 6.128566e-01 2.713321e-01 2.713321e-01 7.186064e-02
ENSBTAG00000000542 2.301393e-01 4.851772e-01 9.298767e-01 3.187645e-01 5.743312e-02 9.179630e-01 1.095986e-01 3.173105e-01 1.095986e-01 2.713321e-01 4.715250e-01 2.713321e-01 5.743312e-02 3.173105e-01 5.809484e-01 5.743312e-02 3.886875e-01 3.572884e-02 1.336144e-01 3.572884e-02 1.936010e-01 8.934026e-01 9.282872e-01 6.312274e-01 4.851772e-01 9.370326e-01 1.095986e-01 5.809484e-01 3.305533e-01 5.086123e-01 6.455162e-01 6.404999e-01 5.754794e-01 1.615133e-01 7.186064e-02 1.936010e-01 9.013153e-01 6.840080e-01 7.166049e-01 2.301393e-01 5.743312e-02 8.913093e-02 7.748781e-01 5.679996e-01 1.936010e-01 2.780690e-02 2.301393e-01 9.872344e-01 7.886993e-01 6.628367e-01 8.352290e-01 9.976063e-01 6.333621e-01 3.549659e-01 9.928191e-01 6.766784e-01
ENSBTAG00000000545 6.803394e-01 8.657966e-01 4.971379e-01 1.615133e-01 3.572884e-02 4.839273e-01 5.743312e-02 5.743312e-02 1.241933e-02 8.913093e-02 8.913093e-02 7.186064e-02 7.186064e-02 8.913093e-02 8.173148e-01 1.095986e-01 1.615133e-01 7.186064e-02 1.936010e-01 1.336144e-01 1.336144e-01 3.173105e-01 4.150723e-01 8.913093e-02 7.817801e-01 3.853943e-01 9.052754e-01 2.301393e-01 7.315985e-01 7.143651e-01 1.936010e-01 4.448672e-01 1.615133e-01 2.780690e-02 5.743312e-02 1.095986e-01 4.353909e-01 7.113825e-01 1.936010e-01 8.913093e-02 1.241933e-02 2.780690e-02 3.173105e-01 3.853943e-01 1.936010e-01 1.336144e-01 1.336144e-01 6.206001e-01 NA 5.189272e-01 1.615133e-01 2.713321e-01 6.592130e-01 1.336144e-01 3.772363e-01 3.919978e-01
ENSBTAG00000000546 7.300944e-01 1.095986e-01 2.301393e-01 3.572884e-02 1.936010e-01 1.639507e-02 3.182794e-01 4.550026e-02 5.345996e-01 5.743312e-02 1.241933e-02 4.550026e-02 9.322376e-03 1.336144e-01 1.241933e-02 9.832457e-01 3.572884e-02 2.144822e-02 2.780690e-02 9.171693e-01 4.550026e-02 5.743312e-02 7.186064e-02 4.550026e-02 4.550026e-02 3.859420e-01 3.173105e-01 4.833030e-01 1.095986e-01 8.072308e-01 7.210918e-01 1.936010e-01 7.687579e-01 2.301393e-01 9.641073e-01 9.960106e-01 6.213062e-01 8.422627e-01 1.936010e-01 9.028990e-01 8.453929e-01 9.108234e-01 8.469590e-01 1.935206e-03 5.110261e-03 7.398893e-01 6.009743e-01 1.336144e-01 1.936010e-01 5.365753e-01 5.679996e-01 1.615133e-01 9.593255e-01 8.902404e-01 7.210918e-01 1.936010e-01
ENSBTAG00000000548 7.429117e-01 3.572884e-02 1.615133e-01 1.639507e-02 2.144822e-02 7.186064e-02 6.788741e-01 1.615133e-01 5.743312e-02 6.198944e-01 9.840434e-01 8.235355e-01 4.933439e-01 2.301393e-01 2.713321e-01 7.558006e-01 6.664684e-01 8.134327e-01 9.132025e-01 6.876840e-01 4.324536e-01 2.713321e-01 1.095986e-01 9.322376e-03 4.652582e-04 5.491729e-01 1.241933e-02 1.935206e-03 6.933948e-03 3.572884e-02 2.699796e-03 1.935206e-03 4.224909e-06 4.652582e-04 3.572884e-02 5.411996e-01 9.585287e-01 4.550026e-02 6.810725e-01 1.615133e-01 8.913093e-02 1.336144e-01 8.913093e-02 4.167916e-01 1.936010e-01 1.936010e-01 1.095986e-01 1.936010e-01 1.374276e-03 1.639507e-02 5.743312e-02 9.322376e-03 2.144822e-02 9.322376e-03 8.681570e-01 8.266500e-01
ENSBTAG00000000550 7.186064e-02 4.550026e-02 7.186064e-02 3.173105e-01 6.170751e-01 7.308463e-01 2.301393e-01 7.894692e-01 3.426206e-01 4.927131e-01 8.913093e-02 1.615133e-01 3.718572e-01 8.414806e-01 4.752272e-01 7.741123e-01 2.713321e-01 7.718162e-01 4.237108e-01 2.713321e-01 3.482444e-01 2.780690e-02 7.186064e-02 1.095986e-01 3.544460e-01 9.124094e-01 4.550026e-02 1.095986e-01 7.186064e-02 1.095986e-01 1.936010e-01 2.713321e-01 1.936010e-01 3.670569e-01 4.301120e-01 6.766784e-01 5.743312e-02 1.615133e-01 1.615133e-01 8.485256e-01 7.225896e-01 7.672301e-01 9.864366e-01 6.862127e-01 3.777768e-01 7.817801e-01 9.816503e-01 2.301393e-01 1.336144e-01 2.713321e-01 1.336144e-01 3.370552e-01 4.071044e-01 4.412999e-01 3.370552e-01 5.098958e-01
ENSBTAG00000000551 4.365690e-01 2.713321e-01 8.634375e-01 6.483900e-01 2.301393e-01 3.173105e-01 3.436388e-01 2.713321e-01 9.569352e-01 1.936010e-01 3.173105e-01 4.424872e-01 3.173105e-01 1.936010e-01 3.173105e-01 3.335440e-01 1.936010e-01 3.226631e-01 1.936010e-01 4.418933e-01 2.301393e-01 5.111809e-01 2.713321e-01 4.412999e-01 4.260320e-01 2.713321e-01 2.713321e-01 2.713321e-01 8.563676e-01 3.456809e-01 9.092378e-01 3.173105e-01 8.547980e-01 7.180994e-01 3.173105e-01 2.301393e-01 9.529521e-01 4.395224e-01 2.301393e-01 4.359797e-01 3.518536e-01 5.625892e-01 9.944149e-01 6.440813e-01 5.176319e-01 7.733467e-01 8.258712e-01 9.936170e-01 9.617162e-01 4.920827e-01 6.913675e-01 7.994956e-01 9.784597e-01 5.788947e-01 4.412999e-01 3.173105e-01
ENSBTAG00000000555 1.992885e-07 1.082509e-05 2.155995e-04 3.295603e-01 1.615133e-01 1.446961e-04 5.319711e-01 4.131501e-05 6.933948e-03 6.738585e-04 1.936010e-01 6.987562e-01 7.741123e-01 1.992885e-07 1.973175e-09 3.731627e-03 6.738585e-04 6.738585e-04 1.586656e-06 5.605667e-01 1.241933e-02 1.446961e-04 1.198074e-08 2.143518e-08 1.639507e-02 1.586656e-06 2.780690e-02 7.186064e-02 6.795346e-06 1.082509e-05 9.583666e-07 6.631492e-09 1.446961e-04 2.780690e-02 1.615133e-01 3.731627e-03 2.143518e-08 3.173105e-01 1.095986e-01 9.583666e-07 1.446961e-04 1.935206e-03 3.305533e-01 1.158027e-07 1.973175e-09 5.110261e-03 5.843787e-01 1.615133e-01 3.335440e-01 1.935206e-03 5.110261e-03 3.544460e-01 6.738585e-04 7.315985e-01 1.095986e-01 3.572884e-02
ENSBTAG00000000559 8.618655e-01 6.305165e-01 8.289877e-01 4.009084e-01 6.491092e-01 4.348025e-01 9.052754e-01 5.398763e-01 3.173105e-01 6.832737e-01 9.505628e-01 1.336144e-01 4.889373e-01 8.823428e-01 9.402147e-01 9.426019e-01 8.681570e-01 9.545452e-01 5.782109e-01 8.799757e-01 8.799757e-01 4.145001e-01 4.348025e-01 3.173105e-01 8.313270e-01 5.747975e-01 2.301393e-01 1.936010e-01 8.142087e-01 2.301393e-01 6.628367e-01 2.713321e-01 4.484510e-01 9.402147e-01 3.981108e-01 3.659954e-01 7.474527e-01 9.832457e-01 3.565286e-01 7.902392e-01 6.114533e-01 9.330564e-01 5.940336e-01 6.862127e-01 7.840846e-01 7.825481e-01 8.126568e-01 3.622954e-01 7.894692e-01 4.678388e-01 1.615133e-01 5.398763e-01 5.234737e-01 5.612405e-01 5.646152e-01 9.354420e-01
ENSBTAG00000000560 4.014693e-01 1.936010e-01 1.095986e-01 4.336271e-01 6.972761e-01 8.571526e-01 7.195951e-01 8.360099e-01 1.936010e-01 1.936010e-01 6.433644e-01 4.065388e-01 2.713321e-01 4.088041e-01 4.508492e-01 3.173105e-01 5.843787e-01 6.390696e-01 3.925511e-01 7.186064e-02 9.155824e-01 2.713321e-01 2.301393e-01 3.173105e-01 4.248705e-01 6.362132e-01 7.024614e-01 6.376407e-01 6.206001e-01 4.971379e-01 7.756441e-01 2.713321e-01 1.095986e-01 1.095986e-01 8.149850e-01 9.068601e-01 2.780690e-02 7.046879e-01 9.832457e-01 5.743312e-02 2.780690e-02 2.144822e-02 1.639507e-02 3.305533e-01 8.913093e-02 1.241933e-02 5.619146e-01 1.936010e-01 7.444244e-01 8.913093e-02 7.186064e-02 4.826792e-01 1.336144e-01 3.285692e-01 8.913093e-02 1.095986e-01
ENSBTAG00000000561 2.713321e-01 6.832737e-01 4.939752e-01 5.003113e-01 6.950582e-01 9.752695e-01 6.354999e-01 9.346467e-01 1.615133e-01 1.095986e-01 1.936010e-01 4.301120e-01 1.936010e-01 3.691855e-01 4.678388e-01 2.301393e-01 2.780690e-02 2.713321e-01 6.469524e-01 1.095986e-01 2.301393e-01 5.339419e-01 9.433978e-01 4.009084e-01 5.707142e-01 9.108234e-01 7.894692e-01 2.713321e-01 2.713321e-01 6.065530e-01 1.615133e-01 6.135588e-01 3.810300e-01 2.301393e-01 2.301393e-01 9.585287e-01 9.505628e-01 8.689440e-01 4.442715e-01 1.639507e-02 2.780690e-02 3.572884e-02 6.170751e-01 2.301393e-01 5.511752e-01 8.367909e-01 9.912234e-01 1.336144e-01 1.095986e-01 2.301393e-01 8.913093e-02 1.336144e-01 1.615133e-01 5.411996e-01 8.399167e-01 7.672301e-01
ENSBTAG00000000562 NA 8.913093e-02 1.615133e-01 1.639507e-02 5.743312e-02 5.585477e-01 8.913093e-02 8.064564e-01 3.665259e-01 7.186064e-02 7.186064e-02 2.780690e-02 3.572884e-02 9.132025e-01 3.707871e-01 9.936170e-01 1.615133e-01 1.095986e-01 8.913093e-02 2.780690e-02 1.095986e-01 1.095986e-01 3.572884e-02 2.144822e-02 2.144822e-02 7.856220e-01 5.144012e-01 2.780690e-02 5.743312e-02 5.743312e-02 1.241933e-02 1.241933e-02 6.933948e-03 1.241933e-02 2.780690e-02 8.367909e-01 1.241933e-02 5.110261e-03 6.933948e-03 5.286946e-01 6.234264e-01 4.009084e-01 2.713321e-01 3.572884e-02 4.550026e-02 2.301393e-01 7.186064e-02 2.713321e-01 9.179630e-01 8.157614e-01 5.734349e-01 8.500928e-01 4.550026e-02 1.639507e-02 2.301393e-01 1.615133e-01
ENSBTAG00000000563 6.462342e-01 2.713321e-01 2.301393e-01 9.179630e-01 6.570426e-01 5.898869e-01 2.713321e-01 8.446102e-01 9.163758e-01 8.913093e-02 4.914528e-01 8.910308e-01 9.840434e-01 5.518435e-01 8.406986e-01 4.179402e-01 9.426019e-01 7.186064e-02 2.301393e-01 1.241933e-02 9.282872e-01 9.680931e-01 5.247764e-01 1.241933e-02 6.987562e-01 1.936010e-01 1.336144e-01 8.913093e-02 4.783245e-01 2.144822e-02 2.301393e-01 2.301393e-01 4.939752e-01 2.144822e-02 2.713321e-01 7.817801e-01 4.110769e-01 1.936010e-01 1.095986e-01 4.599070e-01 2.713321e-01 3.173105e-01 2.301393e-01 7.979508e-01 6.584892e-01 6.326502e-01 6.884201e-01 8.689440e-01 6.362132e-01 6.305165e-01 7.346097e-01 5.505074e-01 6.693793e-01 6.305165e-01 7.300944e-01 4.617307e-01
ENSBTAG00000000565 4.733741e-01 5.747975e-01 3.173105e-01 7.925506e-01 9.609193e-01 2.301393e-01 6.298059e-01 7.886993e-01 3.617687e-01 7.542807e-01 5.646152e-01 5.425244e-01 9.465817e-01 4.242904e-01 2.301393e-01 9.529521e-01 8.957753e-01 2.713321e-01 4.424872e-01 4.395224e-01 7.979508e-01 4.324536e-01 3.942141e-01 7.451811e-01 5.598933e-01 8.540135e-01 3.192501e-01 6.650148e-01 5.041336e-01 7.346097e-01 5.995832e-01 8.997319e-01 7.293427e-01 3.718572e-01 6.965365e-01 1.095986e-01 3.580956e-01 2.301393e-01 1.336144e-01 3.173105e-01 9.712824e-01 9.521556e-01 3.246241e-01 8.461759e-01 3.173105e-01 6.921050e-01 6.541532e-01 6.693793e-01 9.298767e-01 2.301393e-01 7.466952e-01 5.926499e-01 3.892380e-01 7.039454e-01 2.144822e-02 1.639507e-02
ENSBTAG00000000566 9.298767e-01 9.619269e-05 1.446961e-04 4.550026e-02 8.913093e-02 6.262583e-01 8.913093e-02 2.713321e-01 1.336144e-01 1.336144e-01 3.300565e-01 7.143651e-01 2.301393e-01 6.898932e-01 3.572884e-02 3.572884e-02 4.460600e-01 7.702866e-01 1.374276e-03 9.668483e-04 6.840080e-01 5.518435e-01 6.023668e-01 4.690657e-01 9.848411e-01 3.260998e-01 1.639507e-02 5.743312e-02 3.173105e-01 1.935206e-03 6.671956e-01 4.678388e-01 7.186064e-02 1.336144e-01 5.743312e-02 4.550026e-02 2.713321e-01 5.743312e-02 2.780690e-02 2.699796e-03 9.322376e-03 2.699796e-03 1.936010e-01 1.095986e-01 2.301393e-01 5.079712e-01 1.446961e-04 1.446961e-04 2.669150e-05 1.446961e-04 3.182172e-04 2.669150e-05 1.446961e-04 2.669150e-05 2.144822e-02 5.202241e-01
ENSBTAG00000000569 9.322614e-01 4.652582e-04 9.619269e-05 6.455162e-01 9.362373e-01 5.878185e-01 9.386235e-01 5.247764e-01 8.477422e-01 9.680931e-01 2.301393e-01 4.550026e-02 3.572884e-02 1.936010e-01 4.895655e-01 4.330401e-01 6.555972e-01 4.289440e-01 1.615133e-01 5.700350e-01 7.512436e-01 4.224909e-06 1.241933e-02 3.731627e-03 7.603662e-01 1.336144e-01 2.713321e-01 9.760671e-01 3.572884e-02 5.110261e-03 1.639507e-02 2.780690e-02 1.336144e-01 7.186064e-02 7.263387e-01 7.588434e-01 1.374276e-03 7.186064e-02 1.936010e-01 2.144822e-02 9.322376e-03 1.615133e-01 1.936010e-01 9.092378e-01 1.615133e-01 8.212014e-01 4.652582e-04 3.731627e-03 4.365690e-01 2.713321e-01 5.795788e-01 6.412155e-01 3.441486e-01 3.173105e-01 9.322376e-03 1.241933e-02
ENSBTAG00000000570 2.699796e-03 5.319711e-01 6.933948e-03 2.143518e-08 1.046192e-11 3.731627e-03 3.396535e-07 9.619269e-05 7.436679e-01 6.334248e-05 1.553770e-10 1.446961e-04 9.583666e-07 1.336144e-01 1.446961e-04 7.186064e-02 4.224909e-06 9.298767e-01 5.200254e-12 6.447986e-01 2.976456e-10 2.143518e-08 2.301393e-01 5.445148e-01 1.586656e-06 1.082509e-05 1.198074e-08 8.913093e-02 7.203433e-01 3.635016e-09 9.583666e-07 2.155995e-04 1.707981e-05 1.586656e-06 3.797912e-08 1.241933e-02 5.034955e-01 1.553770e-10 4.131501e-05 2.669150e-05 6.334248e-05 1.082509e-05 9.619269e-05 5.163384e-01 4.550026e-02 2.780690e-02 9.322376e-03 1.446961e-04 1.992885e-07 3.731627e-03 2.601615e-06 3.731627e-03 5.228229e-01 9.155824e-01 2.084195e-11 4.131501e-05
ENSBTAG00000000571 4.550026e-02 1.095986e-01 4.550026e-02 8.422627e-01 4.484510e-01 3.216856e-01 1.936010e-01 2.713321e-01 4.617307e-01 7.588434e-01 7.871603e-01 5.885076e-01 8.913093e-02 7.550405e-01 6.738585e-04 3.528891e-01 9.116163e-01 8.157614e-01 8.087802e-01 7.186064e-02 2.301393e-01 6.241339e-01 5.864415e-01 1.336144e-01 1.336144e-01 1.336144e-01 2.155995e-04 3.731627e-03 9.473778e-01 1.336144e-01 1.336144e-01 3.173105e-01 1.615133e-01 7.186064e-02 1.936010e-01 1.615133e-01 1.336144e-01 2.780690e-02 1.935206e-03 2.144822e-02 1.935206e-03 1.935206e-03 1.615133e-01 9.362373e-01 4.709095e-01 2.155995e-04 5.359164e-01 7.948638e-01 6.079513e-01 3.340442e-01 9.354420e-01 6.906302e-01 1.095986e-01 3.617687e-01 6.376407e-01 9.537486e-01
ENSBTAG00000000578 5.961119e-01 7.186064e-02 3.572884e-02 8.305471e-01 3.197363e-01 3.617687e-01 3.544460e-01 3.745408e-01 8.878699e-01 1.936010e-01 8.049082e-01 1.615133e-01 5.743312e-02 7.186064e-02 2.144822e-02 8.430451e-01 5.898869e-01 2.780690e-02 4.099396e-01 4.277778e-01 9.282872e-01 7.186064e-02 1.639507e-02 7.188471e-01 6.290957e-01 2.301393e-01 3.740031e-01 1.936010e-01 5.458436e-01 5.743312e-02 1.095986e-01 5.743312e-02 6.933948e-03 8.367909e-01 8.243139e-01 7.136190e-01 2.699796e-03 8.188689e-01 6.065530e-01 3.572884e-02 4.550026e-02 1.241933e-02 6.980160e-01 9.433978e-01 4.808102e-01 5.905770e-01 5.110261e-03 8.913093e-02 2.301393e-01 4.550026e-02 1.336144e-01 1.935206e-03 3.182172e-04 3.182172e-04 4.696799e-01 4.550026e-02
ENSBTAG00000000579 9.712824e-01 7.186064e-02 7.186064e-02 3.554863e-01 3.173105e-01 1.095986e-01 1.936010e-01 3.173105e-01 1.936010e-01 2.713321e-01 7.061736e-01 8.049082e-01 6.184840e-01 8.910308e-01 2.301393e-01 3.908925e-01 6.854775e-01 2.301393e-01 8.196462e-01 7.611279e-01 4.110769e-01 3.173105e-01 1.936010e-01 7.186064e-02 6.483900e-01 1.336144e-01 1.095986e-01 8.913093e-02 7.210918e-01 1.095986e-01 1.095986e-01 3.633501e-01 3.173105e-01 5.156922e-01 3.702528e-01 5.743312e-02 1.936010e-01 5.754794e-01 9.736746e-01 8.204237e-01 3.713219e-01 5.234737e-01 1.095986e-01 4.927131e-01 1.615133e-01 7.186064e-02 9.132025e-01 5.743312e-02 5.202241e-01 2.301393e-01 2.713321e-01 1.095986e-01 1.936010e-01 1.095986e-01 1.615133e-01 5.713938e-01
ENSBTAG00000000580 2.144822e-02 9.832457e-01 4.550026e-02 9.322376e-03 2.301393e-01 5.110261e-03 5.392153e-01 1.241933e-02 2.699796e-03 2.301393e-01 4.550026e-02 9.619269e-05 3.182172e-04 1.615133e-01 8.941934e-01 8.913093e-02 6.933948e-03 6.795346e-06 9.668483e-04 9.619269e-05 2.144822e-02 1.936010e-01 6.737551e-01 8.508767e-01 1.241933e-02 3.173105e-01 3.731627e-03 2.780690e-02 2.301393e-01 1.936010e-01 4.208197e-01 2.301393e-01 1.336144e-01 1.241933e-02 2.301393e-01 9.322376e-03 8.913093e-02 1.936010e-01 1.241933e-02 5.545204e-01 9.649044e-01 5.425244e-01 2.780690e-02 6.505487e-01 8.913093e-02 9.619269e-05 8.328873e-01 3.713219e-01 4.133572e-01 2.713321e-01 1.241933e-02 5.169850e-01 5.293491e-01 2.301393e-01 9.322376e-03 7.474527e-01
ENSBTAG00000000581 3.843004e-01 8.689440e-01 8.126568e-01 1.936010e-01 8.913093e-02 4.550026e-02 1.336144e-01 1.241933e-02 2.780690e-02 1.936010e-01 5.743312e-02 6.051562e-01 5.743312e-02 5.743312e-02 2.713321e-01 4.550026e-02 5.110261e-03 1.639507e-02 5.743312e-02 3.572884e-02 2.780690e-02 7.910095e-01 3.173105e-01 3.226631e-01 2.301393e-01 3.431295e-01 3.729292e-01 5.632641e-01 5.137563e-01 6.548751e-01 5.073306e-01 9.322376e-03 8.902404e-01 1.615133e-01 7.186064e-02 7.186064e-02 7.136190e-01 3.713219e-01 1.336144e-01 5.458436e-01 4.110769e-01 6.987562e-01 5.531812e-01 5.679996e-01 2.713321e-01 6.534317e-01 7.429117e-01 9.888300e-01 3.173105e-01 9.473778e-01 8.336677e-01 6.987562e-01 9.013153e-01 7.504849e-01 1.095986e-01 2.713321e-01
ENSBTAG00000000582 4.037177e-01 3.997880e-01 8.313270e-01 6.628367e-01 2.713321e-01 1.241933e-02 1.336144e-01 2.144822e-02 1.615133e-01 5.743312e-02 2.144822e-02 1.936010e-01 5.743312e-02 7.186064e-02 5.743312e-02 8.235355e-01 1.241933e-02 1.095986e-01 1.241933e-02 1.936010e-01 2.780690e-02 1.336144e-01 3.173105e-01 1.615133e-01 5.385547e-01 7.186064e-02 1.615133e-01 6.957972e-01 6.613863e-01 1.936010e-01 1.936010e-01 2.144822e-02 6.362132e-01 1.336144e-01 1.615133e-01 3.799437e-01 8.282083e-01 5.743312e-02 7.186064e-02 1.936010e-01 1.336144e-01 1.615133e-01 1.336144e-01 7.649400e-01 9.290819e-01 5.743312e-02 3.560072e-01 8.913093e-02 1.615133e-01 5.743312e-02 5.743312e-02 3.513365e-01 4.173657e-01 3.390722e-01 5.073306e-01 4.289440e-01
ENSBTAG00000000585 9.912234e-01 2.713321e-01 7.186064e-02 5.293491e-01 1.615133e-01 9.227264e-01 3.335440e-01 7.017198e-01 8.728811e-01 4.289440e-01 4.127864e-01 1.336144e-01 5.743312e-02 2.301393e-01 1.615133e-01 9.920213e-01 9.832457e-01 4.550026e-02 2.301393e-01 1.615133e-01 7.833162e-01 1.936010e-01 1.336144e-01 3.456809e-01 1.336144e-01 3.335440e-01 2.301393e-01 1.936010e-01 7.917799e-01 2.713321e-01 2.713321e-01 6.840080e-01 9.505628e-01 9.832457e-01 6.796066e-01 7.143651e-01 4.550026e-02 2.713321e-01 5.359164e-01 5.743312e-02 8.913093e-02 3.572884e-02 3.226631e-01 3.173105e-01 9.394191e-01 2.713321e-01 1.095986e-01 7.702866e-01 8.430451e-01 7.748781e-01 5.208732e-01 1.615133e-01 4.550026e-02 7.186064e-02 4.436763e-01 8.913093e-02
ENSBTAG00000000586 6.498288e-01 2.713321e-01 2.301393e-01 6.184840e-01 5.398763e-01 3.375587e-01 2.713321e-01 5.572037e-01 7.825481e-01 4.139284e-01 7.466952e-01 9.108234e-01 5.345996e-01 9.776622e-01 3.173105e-01 8.713059e-01 5.625892e-01 5.491729e-01 7.436679e-01 9.235206e-01 4.365690e-01 5.912676e-01 3.707871e-01 3.518536e-01 6.708367e-01 3.236426e-01 2.713321e-01 2.713321e-01 8.041344e-01 2.713321e-01 3.173105e-01 6.298059e-01 6.220126e-01 6.913675e-01 5.981936e-01 4.908233e-01 4.122161e-01 9.139957e-01 8.791869e-01 8.634375e-01 6.065530e-01 7.166049e-01 2.713321e-01 8.555827e-01 3.461926e-01 2.713321e-01 8.720934e-01 3.173105e-01 6.744855e-01 5.047721e-01 6.079513e-01 3.947694e-01 NA 4.110769e-01 6.234264e-01 6.664684e-01
ENSBTAG00000000590 8.913093e-02 1.615133e-01 2.301393e-01 6.376407e-01 9.251092e-01 1.936010e-01 6.156675e-01 8.913093e-02 6.248417e-01 4.412999e-01 8.913093e-02 1.095986e-01 1.336144e-01 9.497665e-01 7.710513e-01 5.372347e-01 2.713321e-01 5.066903e-01 5.163384e-01 2.713321e-01 5.743312e-02 1.095986e-01 2.713321e-01 7.459380e-01 9.752695e-01 1.095986e-01 1.336144e-01 5.743312e-02 2.301393e-01 2.713321e-01 2.713321e-01 1.936010e-01 1.615133e-01 8.305471e-01 4.048447e-01 1.639507e-02 7.069169e-01 3.914449e-01 8.949843e-01 6.972761e-01 4.617307e-01 3.192501e-01 3.173105e-01 1.095986e-01 2.301393e-01 5.743312e-02 9.481740e-01 1.095986e-01 1.336144e-01 1.615133e-01 1.936010e-01 1.615133e-01 1.095986e-01 1.936010e-01 3.892380e-01 7.186064e-02
ENSBTAG00000000593 1.336144e-01 4.653902e-01 4.037177e-01 1.936010e-01 3.892380e-01 3.451696e-01 5.625892e-01 2.713321e-01 7.186064e-02 9.633102e-01 3.549659e-01 3.461926e-01 2.780690e-02 3.173105e-01 8.555827e-01 2.301393e-01 3.953251e-01 2.144822e-02 8.913093e-02 5.451790e-01 2.713321e-01 6.933948e-03 1.241933e-02 8.913093e-02 1.936010e-01 5.189272e-01 2.144822e-02 1.935206e-03 8.913093e-02 4.550026e-02 1.639507e-02 2.713321e-01 8.595084e-01 2.713321e-01 8.516606e-01 1.615133e-01 3.731627e-03 8.913093e-02 4.789453e-01 2.301393e-01 1.615133e-01 1.095986e-01 8.913093e-02 9.418061e-01 8.080054e-01 2.713321e-01 3.173105e-01 1.936010e-01 2.713321e-01 8.913093e-02 4.237108e-01 1.095986e-01 4.324536e-01 2.301393e-01 6.862127e-01 4.162181e-01
ENSBTAG00000000598 3.745408e-01 5.761617e-01 7.748781e-01 NA 1.935206e-03 1.936010e-01 1.374276e-03 7.186064e-02 5.871298e-01 3.182172e-04 9.668483e-04 5.110261e-03 5.110261e-03 1.374276e-03 8.913093e-02 2.780690e-02 2.144822e-02 5.836919e-01 5.743312e-02 3.251155e-01 1.639507e-02 7.186064e-02 6.206001e-01 7.414000e-01 3.572884e-02 7.186064e-02 3.875879e-01 5.015837e-01 5.632641e-01 9.282872e-01 1.095986e-01 1.095986e-01 5.743312e-02 9.322376e-03 3.731627e-03 3.572884e-02 7.113825e-01 9.668483e-04 3.182172e-04 4.550026e-02 1.639507e-02 6.933948e-03 1.095986e-01 3.881375e-01 2.301393e-01 2.301393e-01 8.847109e-01 4.864288e-01 3.572884e-02 8.595084e-01 1.095986e-01 2.713321e-01 2.713321e-01 5.743312e-02 1.936010e-01 1.639507e-02
ENSBTAG00000000599 9.322376e-03 6.803394e-01 2.301393e-01 1.095986e-01 1.936010e-01 1.336144e-01 1.615133e-01 1.095986e-01 1.615133e-01 9.800550e-01 9.322376e-03 4.550026e-02 6.107522e-01 3.572884e-02 8.913093e-02 1.935206e-03 1.936010e-01 8.477422e-01 8.913093e-02 3.523711e-01 1.639507e-02 3.919978e-01 8.913093e-02 1.336144e-01 4.289440e-01 5.451790e-01 8.056822e-01 5.802634e-01 4.550026e-02 7.186064e-02 9.322376e-03 6.933948e-03 3.173105e-01 4.864288e-01 4.833030e-01 3.942141e-01 7.186064e-02 6.519895e-01 1.936010e-01 7.186064e-02 3.572884e-02 4.550026e-02 5.110261e-03 9.322376e-03 9.322376e-03 3.182172e-04 8.913093e-02 8.918213e-01 6.933948e-03 4.709095e-01 4.550026e-02 5.743312e-02 2.699796e-03 3.572884e-02 1.095986e-01 3.572884e-02
ENSBTAG00000000601 5.144012e-01 8.760330e-01 8.870800e-01 1.936010e-01 4.550026e-02 3.572884e-02 1.095986e-01 1.615133e-01 2.713321e-01 4.496492e-01 3.572884e-02 6.737551e-01 1.336144e-01 7.158580e-01 3.173105e-01 7.672301e-01 1.936010e-01 4.808102e-01 7.186064e-02 9.824480e-01 8.913093e-02 7.054306e-01 3.503039e-01 2.713321e-01 8.913093e-02 2.144822e-02 3.497883e-01 4.927131e-01 2.301393e-01 6.570426e-01 2.301393e-01 5.743312e-02 1.936010e-01 1.095986e-01 4.550026e-02 4.550026e-02 2.301393e-01 2.780690e-02 2.780690e-02 9.712824e-01 2.713321e-01 4.099396e-01 8.910308e-01 1.095986e-01 1.241933e-02 4.031549e-01 5.110261e-03 2.301393e-01 8.913093e-02 3.572884e-02 3.182172e-04 1.241933e-02 5.110261e-03 4.652582e-04 4.833030e-01 8.941934e-01
ENSBTAG00000000602 7.391343e-01 3.325452e-01 2.301393e-01 2.713321e-01 2.713321e-01 4.508492e-01 2.713321e-01 5.359164e-01 9.418061e-01 8.049082e-01 3.881375e-01 3.596669e-01 1.615133e-01 5.169850e-01 4.833030e-01 5.743312e-02 9.864366e-01 1.936010e-01 9.672959e-01 1.095986e-01 8.064564e-01 3.607168e-01 6.100515e-01 4.389308e-01 6.555972e-01 7.218406e-01 6.419315e-01 4.377490e-01 4.025926e-01 4.054089e-01 3.173105e-01 6.412155e-01 3.482444e-01 2.713321e-01 3.241331e-01 9.418061e-01 2.301393e-01 1.336144e-01 5.585477e-01 6.498288e-01 6.312274e-01 8.025873e-01 1.615133e-01 7.956352e-01 5.843787e-01 6.023668e-01 6.072520e-01 4.895655e-01 4.225530e-01 2.301393e-01 2.713321e-01 7.240884e-01 5.605667e-01 8.791869e-01 5.041336e-01 9.944149e-01
ENSBTAG00000000603 1.936010e-01 1.936010e-01 2.144822e-02 1.082509e-05 3.635016e-09 1.973175e-09 4.131501e-05 9.619269e-05 1.639507e-02 3.572884e-02 2.877677e-13 6.795346e-06 2.699796e-03 5.733031e-07 5.733031e-07 1.082509e-05 3.635016e-09 1.707981e-05 1.707981e-05 4.224909e-06 1.586656e-06 1.639507e-02 9.021071e-01 1.936010e-01 9.888300e-01 2.669150e-05 1.936010e-01 1.336144e-01 8.461759e-01 7.186064e-02 4.653902e-01 1.615133e-01 3.173105e-01 2.713321e-01 5.431875e-01 9.619269e-05 7.054306e-01 9.583666e-07 2.301393e-01 1.973175e-09 1.553770e-10 4.652582e-04 5.809484e-01 7.186064e-02 1.095986e-01 2.713321e-01 1.615133e-01 4.652582e-04 2.301393e-01 2.155995e-04 1.639507e-02 1.095986e-01 2.780690e-02 2.301393e-01 4.550026e-02 2.780690e-02
ENSBTAG00000000604 8.414806e-01 7.787104e-01 1.936010e-01 8.469590e-01 7.894692e-01 5.707142e-01 9.068601e-01 8.807646e-01 2.301393e-01 2.713321e-01 4.336271e-01 3.572884e-02 1.639507e-02 6.788741e-01 6.913675e-01 4.139284e-01 4.353909e-01 1.639507e-02 9.864366e-01 1.936010e-01 9.465817e-01 1.241933e-02 1.095986e-01 2.713321e-01 8.886600e-01 3.670569e-01 8.913093e-02 1.639507e-02 1.336144e-01 3.731627e-03 2.144822e-02 7.186064e-02 3.173105e-01 3.416044e-01 9.872344e-01 6.347870e-01 9.322376e-03 1.336144e-01 8.913093e-02 7.565610e-01 5.015837e-01 3.173105e-01 1.615133e-01 6.555972e-01 5.933415e-01 3.925511e-01 9.728772e-01 5.988882e-01 1.615133e-01 7.611279e-01 5.747975e-01 6.107522e-01 7.573215e-01 8.720934e-01 1.095986e-01 1.336144e-01
ENSBTAG00000000605 9.529521e-01 7.794775e-01 6.869482e-01 3.981108e-01 1.936010e-01 4.208197e-01 5.150465e-01 9.235206e-01 9.672959e-01 3.173105e-01 3.528891e-01 4.371588e-01 4.958715e-01 9.928191e-01 8.981490e-01 5.531812e-01 9.195505e-01 2.301393e-01 5.086123e-01 8.282083e-01 6.440813e-01 2.144822e-02 1.095986e-01 7.186064e-02 2.301393e-01 8.219793e-01 1.936010e-01 8.657966e-01 1.936010e-01 4.139284e-01 5.693561e-01 3.173105e-01 8.360099e-01 8.049082e-01 9.816503e-01 5.047721e-01 7.748781e-01 8.913093e-02 2.713321e-01 2.713321e-01 1.639507e-02 1.241933e-02 7.535210e-01 2.780690e-02 2.144822e-02 9.418061e-01 5.639395e-01 4.266135e-01 2.301393e-01 6.774100e-01 2.301393e-01 4.641686e-01 8.149850e-01 3.173105e-01 5.741160e-01 8.485256e-01
ENSBTAG00000000607 2.144822e-02 7.186064e-02 7.032032e-01 6.738585e-04 3.182172e-04 9.800550e-01 5.110261e-03 1.336144e-01 5.743312e-02 2.144822e-02 4.277778e-01 1.639507e-02 1.615133e-01 1.936010e-01 1.639507e-02 3.731627e-03 7.466952e-01 9.322376e-03 2.780690e-02 8.485256e-01 3.187645e-01 4.131501e-05 5.110261e-03 2.780690e-02 5.110261e-03 5.110261e-03 9.633102e-01 6.283859e-01 1.336144e-01 8.752448e-01 1.336144e-01 9.668483e-04 9.668483e-04 1.446961e-04 4.131501e-05 4.131501e-05 7.061736e-01 1.935206e-03 1.241933e-02 9.668483e-04 2.155995e-04 6.334248e-05 5.679996e-01 3.173105e-01 7.248383e-01 5.505074e-01 2.301393e-01 8.949843e-01 8.212014e-01 1.615133e-01 1.336144e-01 1.936010e-01 1.336144e-01 2.301393e-01 5.743312e-02 3.305533e-01
ENSBTAG00000000608 9.282872e-01 5.215227e-01 6.376407e-01 3.675883e-01 2.301393e-01 2.144822e-02 4.635584e-01 3.572884e-02 3.649359e-01 2.301393e-01 7.186064e-02 8.823428e-01 2.301393e-01 2.713321e-01 2.301393e-01 3.173105e-01 8.913093e-02 7.474527e-01 1.639507e-02 1.336144e-01 4.550026e-02 3.173105e-01 5.885076e-01 3.670569e-01 9.433978e-01 4.678388e-01 1.936010e-01 3.947694e-01 2.713321e-01 4.383397e-01 8.736689e-01 3.477307e-01 4.635584e-01 7.009784e-01 3.908925e-01 3.591426e-01 5.169850e-01 5.531812e-01 7.787104e-01 3.207100e-01 8.500928e-01 8.839214e-01 2.713321e-01 1.615133e-01 4.550026e-02 1.095986e-01 1.095986e-01 5.411996e-01 7.956352e-01 5.458436e-01 7.626521e-01 4.826792e-01 8.485256e-01 6.269672e-01 3.310505e-01 4.110769e-01
ENSBTAG00000000613 5.940336e-01 2.713321e-01 2.301393e-01 2.713321e-01 5.028578e-01 6.599371e-01 4.127864e-01 7.195951e-01 8.902404e-01 9.147890e-01 7.725814e-01 4.870553e-01 9.426019e-01 8.689440e-01 7.580823e-01 8.173148e-01 6.606615e-01 5.359164e-01 3.534076e-01 6.376407e-01 6.333621e-01 1.336144e-01 2.301393e-01 2.713321e-01 2.713321e-01 9.712824e-01 1.336144e-01 2.301393e-01 1.936010e-01 1.615133e-01 3.472176e-01 4.003479e-01 1.936010e-01 3.919978e-01 4.984060e-01 8.430451e-01 1.095986e-01 3.246241e-01 4.709095e-01 4.647792e-01 1.615133e-01 1.936010e-01 7.186064e-02 8.080054e-01 4.185151e-01 4.116463e-01 3.508200e-01 9.776622e-01 3.534076e-01 6.781419e-01 4.550026e-02 4.550026e-02 1.241933e-02 7.186064e-02 5.079712e-01 5.743312e-02
ENSBTAG00000000616 4.895655e-01 4.145001e-01 8.328873e-01 5.743312e-02 7.186064e-02 8.626514e-01 3.173105e-01 7.406445e-01 8.547980e-01 4.593000e-01 1.615133e-01 5.619146e-01 3.256074e-01 6.913675e-01 4.556674e-01 3.173105e-01 8.595084e-01 6.898932e-01 8.610796e-01 2.301393e-01 6.642884e-01 7.825481e-01 5.743312e-02 5.345996e-01 5.485062e-01 6.541532e-01 5.015837e-01 5.411996e-01 6.051562e-01 2.713321e-01 7.315985e-01 9.132025e-01 8.728811e-01 1.615133e-01 7.429117e-01 6.671956e-01 8.855005e-01 8.227573e-01 4.727573e-01 1.936010e-01 9.449896e-01 8.720934e-01 8.626514e-01 1.936010e-01 6.333621e-01 5.438509e-01 3.914449e-01 2.301393e-01 8.910308e-01 2.301393e-01 6.972761e-01 3.173105e-01 2.713321e-01 1.936010e-01 5.679996e-01 6.527104e-01
ENSBTAG00000000619 5.365753e-01 7.618899e-01 7.391343e-01 5.741160e-01 4.348025e-01 7.687579e-01 5.118241e-01 3.607168e-01 9.760671e-01 3.936593e-01 6.679232e-01 4.623395e-01 8.266500e-01 3.964380e-01 2.713321e-01 3.964380e-01 3.173105e-01 3.173105e-01 8.266500e-01 6.376407e-01 3.794013e-01 8.831320e-01 9.251092e-01 7.550405e-01 9.005236e-01 5.047721e-01 5.954188e-01 6.847426e-01 9.752695e-01 1.000000e+00 7.076605e-01 8.508767e-01 8.087802e-01 9.744721e-01 3.964380e-01 4.484510e-01 9.513592e-01 5.954188e-01 7.535210e-01 4.484510e-01 6.491092e-01 5.176319e-01 7.240884e-01 9.274926e-01 8.266500e-01 4.306967e-01 9.768646e-01 3.315483e-01 3.914449e-01 2.301393e-01 2.713321e-01 5.293491e-01 4.271954e-01 5.485062e-01 7.158580e-01 9.768646e-01
ENSBTAG00000000621 1.615133e-01 8.336677e-01 9.155824e-01 6.592130e-01 4.801881e-01 8.188689e-01 4.014693e-01 8.799757e-01 6.072520e-01 9.282872e-01 4.526527e-01 8.902404e-01 9.203443e-01 4.721409e-01 9.044831e-01 2.713321e-01 1.936010e-01 5.995832e-01 3.601916e-01 3.936593e-01 2.713321e-01 6.269672e-01 4.202428e-01 4.965045e-01 8.111056e-01 2.713321e-01 9.076525e-01 6.722953e-01 2.713321e-01 8.010411e-01 1.936010e-01 4.266135e-01 9.609193e-01 5.418618e-01 9.633102e-01 3.375587e-01 3.482444e-01 3.492732e-01 2.301393e-01 6.781419e-01 6.650148e-01 6.671956e-01 6.283859e-01 9.457856e-01 4.709095e-01 5.707142e-01 6.876840e-01 3.173105e-01 1.615133e-01 8.744568e-01 5.538506e-01 9.601224e-01 5.405378e-01 8.344482e-01 1.615133e-01 5.912676e-01
ENSBTAG00000000622 7.787104e-01 7.817801e-01 8.949843e-01 3.853943e-01 3.173105e-01 5.195754e-01 3.221741e-01 3.345448e-01 4.442715e-01 3.750789e-01 1.615133e-01 7.779435e-01 4.851772e-01 2.713321e-01 2.301393e-01 4.641686e-01 3.665259e-01 9.688904e-01 5.241248e-01 6.491092e-01 4.520511e-01 9.840434e-01 9.266980e-01 5.156922e-01 1.336144e-01 5.028578e-01 8.227573e-01 5.816337e-01 9.688904e-01 7.764104e-01 7.748781e-01 6.397846e-01 3.173105e-01 3.617687e-01 3.644068e-01 5.836919e-01 6.621113e-01 3.958813e-01 5.525121e-01 1.095986e-01 4.412999e-01 3.601916e-01 6.555972e-01 8.768213e-01 8.783983e-01 9.960106e-01 9.601224e-01 4.442715e-01 1.095986e-01 4.574817e-01 1.336144e-01 6.606615e-01 7.512436e-01 7.603662e-01 7.225896e-01 8.446102e-01
ENSBTAG00000000629 1.936010e-01 1.336144e-01 3.320465e-01 1.095986e-01 5.202241e-01 4.764648e-01 5.247764e-01 9.960106e-01 4.684520e-01 1.615133e-01 8.352290e-01 4.684520e-01 3.173105e-01 9.274926e-01 3.892380e-01 7.069169e-01 5.525121e-01 7.353632e-01 3.572884e-02 6.708367e-01 1.936010e-01 3.756175e-01 8.913093e-02 5.743312e-02 1.336144e-01 6.051562e-01 8.913093e-02 1.639507e-02 8.913093e-02 7.186064e-02 6.933948e-03 7.186064e-02 5.743312e-02 3.691855e-01 3.395777e-01 7.940925e-01 1.936010e-01 1.095986e-01 4.758458e-01 3.723929e-01 4.430815e-01 8.728811e-01 3.173105e-01 9.195505e-01 9.848411e-01 1.936010e-01 5.743312e-02 3.628225e-01 5.961119e-01 2.301393e-01 3.919978e-01 1.615133e-01 4.550026e-02 2.713321e-01 6.505487e-01 5.105381e-01
ENSBTAG00000000630 3.731627e-03 5.110261e-03 1.336144e-01 1.095986e-01 8.913093e-02 6.642884e-01 7.186064e-02 4.520511e-01 3.572884e-02 4.550026e-02 7.186064e-02 3.182794e-01 2.780690e-02 6.419315e-01 1.336144e-01 1.936010e-01 1.615133e-01 8.913093e-02 8.913093e-02 9.617162e-01 7.186064e-02 2.301393e-01 1.935206e-03 5.110261e-03 5.743312e-02 8.126568e-01 6.933948e-03 1.374276e-03 6.933948e-03 1.241933e-02 1.935206e-03 6.933948e-03 9.322376e-03 1.241933e-02 7.186064e-02 5.280405e-01 4.550026e-02 2.780690e-02 4.003479e-01 1.336144e-01 3.173105e-01 1.336144e-01 6.933948e-03 8.258712e-01 7.308463e-01 1.095986e-01 6.994967e-01 3.565286e-01 1.639507e-02 1.639507e-02 9.322376e-03 6.933948e-03 5.110261e-03 1.639507e-02 8.913093e-02 1.336144e-01
ENSBTAG00000000632 1.095986e-01 8.056822e-01 4.550026e-02 8.461759e-01 6.128566e-01 2.301393e-01 5.754794e-01 3.596669e-01 6.170751e-01 9.465817e-01 6.023668e-01 3.942141e-01 4.173657e-01 4.939752e-01 7.979508e-01 7.195951e-01 4.617307e-01 7.466952e-01 8.118811e-01 5.137563e-01 4.574817e-01 7.848532e-01 8.870800e-01 5.498399e-01 6.679232e-01 4.777041e-01 4.219747e-01 8.430451e-01 4.071044e-01 6.906302e-01 7.779435e-01 4.225530e-01 7.353632e-01 7.278402e-01 1.936010e-01 4.127864e-01 3.246241e-01 4.820557e-01 5.940336e-01 2.713321e-01 1.615133e-01 1.615133e-01 9.545452e-01 4.260320e-01 8.913093e-02 2.713321e-01 7.248383e-01 2.713321e-01 3.300565e-01 4.122161e-01 6.016703e-01 1.095986e-01 3.173105e-01 3.216856e-01 1.936010e-01 7.994956e-01
ENSBTAG00000000638 2.301393e-01 3.607168e-01 7.186064e-02 2.301393e-01 1.639507e-02 1.095986e-01 1.336144e-01 5.743312e-02 5.743312e-02 4.864288e-01 3.173105e-01 4.550026e-02 7.186064e-02 8.913093e-02 4.550026e-02 2.713321e-01 8.913093e-02 8.913093e-02 5.743312e-02 5.743312e-02 2.780690e-02 9.920213e-01 7.186064e-02 1.336144e-01 8.913093e-02 2.144822e-02 8.305471e-01 6.114533e-01 2.301393e-01 5.313149e-01 2.301393e-01 1.095986e-01 2.301393e-01 1.336144e-01 3.654654e-01 5.743312e-02 2.301393e-01 1.639507e-02 7.186064e-02 1.615133e-01 3.572884e-02 8.913093e-02 4.820557e-01 5.743312e-02 2.301393e-01 3.431295e-01 2.713321e-01 5.221726e-01 5.137563e-01 6.534317e-01 7.186064e-02 7.695222e-01 1.336144e-01 3.914449e-01 1.000000e+00 1.095986e-01
ENSBTAG00000000639 3.572884e-02 2.301393e-01 3.173105e-01 2.144822e-02 3.731627e-03 2.301393e-01 3.572884e-02 8.913093e-02 1.241933e-02 3.713219e-01 1.615133e-01 1.095986e-01 6.933948e-03 1.615133e-01 5.743312e-02 5.743312e-02 5.743312e-02 6.933948e-03 2.144822e-02 5.110261e-03 3.572884e-02 1.639507e-02 1.336144e-01 8.913093e-02 3.731627e-03 1.095986e-01 5.041336e-01 1.936010e-01 4.758458e-01 5.871298e-01 3.572884e-02 5.743312e-02 3.572884e-02 3.788593e-01 1.095986e-01 4.927131e-01 3.586189e-01 2.144822e-02 3.633501e-01 2.144822e-02 2.699796e-03 9.668483e-04 2.713321e-01 3.572884e-02 4.231316e-01 6.664684e-01 9.322376e-03 3.345448e-01 5.156922e-01 5.060505e-01 1.639507e-02 5.775274e-01 2.780690e-02 2.144822e-02 3.221741e-01 2.144822e-02
ENSBTAG00000000640 4.377490e-01 7.840846e-01 1.336144e-01 8.736689e-01 3.572884e-02 1.241933e-02 8.913093e-02 2.780690e-02 4.312819e-01 4.550026e-02 1.374276e-03 1.095986e-01 1.615133e-01 7.054306e-01 1.936010e-01 6.100515e-01 5.743312e-02 1.615133e-01 2.780690e-02 7.186064e-02 2.780690e-02 4.133572e-01 6.505487e-01 7.186064e-02 2.144822e-02 5.110261e-03 3.731627e-03 1.615133e-01 1.615133e-01 3.607168e-01 1.336144e-01 1.936010e-01 1.936010e-01 5.743312e-02 9.322376e-03 1.241933e-02 1.615133e-01 1.639507e-02 3.731627e-03 8.720934e-01 6.340744e-01 9.633102e-01 7.871603e-01 NA 6.933948e-03 3.572884e-02 3.731627e-03 3.173105e-01 6.933948e-03 1.336144e-01 3.731627e-03 2.780690e-02 1.241933e-02 3.731627e-03 3.187645e-01 7.925506e-01
ENSBTAG00000000641 8.847109e-01 4.003479e-01 4.746090e-01 3.572884e-02 1.095986e-01 8.913093e-02 9.513592e-01 1.336144e-01 5.743312e-02 1.336144e-01 1.095986e-01 2.713321e-01 3.534076e-01 1.336144e-01 5.743312e-02 7.186064e-02 3.843004e-01 1.615133e-01 3.638782e-01 1.615133e-01 4.920827e-01 6.584892e-01 2.301393e-01 1.095986e-01 7.186064e-02 7.596046e-01 6.483900e-01 2.301393e-01 1.336144e-01 6.319386e-01 1.336144e-01 4.550026e-02 2.301393e-01 9.314664e-01 6.440813e-01 7.186064e-02 3.734659e-01 8.367909e-01 8.602939e-01 6.832737e-01 9.848411e-01 8.973576e-01 1.336144e-01 3.810300e-01 9.976063e-01 6.972761e-01 1.615133e-01 1.336144e-01 2.301393e-01 5.260808e-01 6.220126e-01 1.936010e-01 3.380628e-01 3.572884e-02 1.336144e-01 5.313149e-01
ENSBTAG00000000642 1.336144e-01 2.713321e-01 3.246241e-01 4.324536e-01 4.808102e-01 7.787104e-01 5.686777e-01 6.086510e-01 5.431875e-01 1.336144e-01 7.451811e-01 1.336144e-01 4.550026e-02 3.638782e-01 4.653902e-01 1.936010e-01 2.713321e-01 1.615133e-01 6.599371e-01 5.743312e-02 3.750789e-01 6.584892e-01 2.713321e-01 6.184840e-01 9.736746e-01 7.188471e-01 4.490499e-01 7.618899e-01 7.391343e-01 8.768213e-01 3.325452e-01 3.591426e-01 3.173105e-01 1.615133e-01 8.913093e-02 5.940336e-01 4.156450e-01 2.301393e-01 4.550026e-02 5.743312e-02 8.227573e-01 7.848532e-01 8.650101e-01 7.779435e-01 6.570426e-01 3.572884e-02 3.601916e-01 7.186064e-02 1.336144e-01 1.639507e-02 1.639507e-02 1.336144e-01 1.935206e-03 5.743312e-02 5.632641e-01 1.095986e-01
ENSBTAG00000000646 5.110261e-03 1.241933e-02 1.241933e-02 8.913093e-02 9.322376e-03 2.780690e-02 2.144822e-02 9.322376e-03 1.615133e-01 6.933948e-03 5.743312e-02 9.322376e-03 3.572884e-02 9.668483e-04 3.572884e-02 9.668483e-04 2.144822e-02 6.738585e-04 6.928429e-01 6.818059e-01 7.186064e-02 3.375587e-01 7.186064e-02 9.744721e-01 9.306715e-01 8.913093e-02 6.149643e-01 5.392153e-01 7.573215e-01 4.568765e-01 1.615133e-01 2.301393e-01 2.713321e-01 7.779435e-01 2.780690e-02 7.143651e-01 1.336144e-01 1.336144e-01 6.650148e-01 5.372347e-01 1.095986e-01 5.743312e-02 8.360099e-01 2.301393e-01 1.336144e-01 5.857535e-01 8.033608e-01 4.550026e-02 3.572884e-02 9.752695e-01 1.936010e-01 2.713321e-01 9.553418e-01 7.687579e-01 1.336144e-01 2.301393e-01
ENSBTAG00000000647 2.713321e-01 6.170751e-01 6.412155e-01 4.746090e-01 9.306715e-01 2.713321e-01 6.759471e-01 5.954188e-01 8.352290e-01 4.277778e-01 4.110769e-01 4.574817e-01 9.856389e-01 9.418061e-01 4.666136e-01 8.981490e-01 5.041336e-01 5.313149e-01 5.743312e-02 8.399167e-01 2.713321e-01 2.713321e-01 8.626514e-01 9.084451e-01 2.713321e-01 3.523711e-01 3.964380e-01 9.489702e-01 4.647792e-01 3.236426e-01 8.540135e-01 9.489702e-01 9.577319e-01 6.198944e-01 3.173105e-01 4.808102e-01 1.936010e-01 8.219793e-01 2.713321e-01 2.713321e-01 1.336144e-01 1.936010e-01 1.936010e-01 3.675883e-01 3.633501e-01 6.671956e-01 4.202428e-01 3.400836e-01 7.076605e-01 3.681203e-01 8.328873e-01 9.227264e-01 9.696877e-01 6.884201e-01 6.512690e-01 5.105381e-01
ENSBTAG00000000650 6.592130e-01 6.818059e-01 3.723929e-01 9.418061e-01 7.848532e-01 9.290819e-01 5.912676e-01 9.728772e-01 3.864902e-01 9.013153e-01 8.165380e-01 4.845520e-01 5.666447e-01 6.972761e-01 8.072308e-01 6.198944e-01 9.227264e-01 8.010411e-01 3.713219e-01 6.693793e-01 3.713219e-01 5.405378e-01 6.476710e-01 9.529521e-01 9.418061e-01 6.693793e-01 4.336271e-01 4.808102e-01 1.936010e-01 3.718572e-01 7.429117e-01 9.704850e-01 8.634375e-01 4.059736e-01 8.142087e-01 8.087802e-01 3.607168e-01 9.880322e-01 7.558006e-01 5.505074e-01 4.478526e-01 3.837542e-01 8.913093e-02 4.820557e-01 5.919586e-01 2.301393e-01 5.788947e-01 8.025873e-01 8.235355e-01 7.894692e-01 9.013153e-01 7.368709e-01 5.659678e-01 5.679996e-01 1.615133e-01 3.173105e-01
ENSBTAG00000000653 6.933948e-03 5.747975e-01 8.453929e-01 8.705184e-01 3.572884e-02 1.336144e-01 1.639507e-02 3.572884e-02 2.301393e-01 1.639507e-02 1.639507e-02 7.186064e-02 1.639507e-02 7.186064e-02 4.550026e-02 4.550026e-02 6.933948e-03 2.780690e-02 1.374276e-03 2.780690e-02 1.935206e-03 9.386235e-01 9.330564e-01 9.760671e-01 2.301393e-01 1.336144e-01 3.421123e-01 9.402147e-01 8.547980e-01 5.234737e-01 1.936010e-01 2.144822e-02 1.615133e-01 8.913093e-02 1.336144e-01 1.936010e-01 7.084043e-01 2.144822e-02 3.572884e-02 1.936010e-01 2.713321e-01 1.936010e-01 1.936010e-01 2.780690e-02 5.743312e-02 9.768646e-01 1.095986e-01 4.715250e-01 3.410970e-01 5.241248e-01 9.433978e-01 6.491092e-01 7.741123e-01 2.144822e-02 1.936010e-01 3.697189e-01
ENSBTAG00000000656 4.678388e-01 5.754794e-01 3.697189e-01 8.913093e-02 8.219793e-01 1.095986e-01 3.456809e-01 1.095986e-01 6.884201e-01 4.647792e-01 8.438275e-01 7.173520e-01 1.095986e-01 5.850659e-01 1.936010e-01 6.876840e-01 1.936010e-01 5.782109e-01 5.743312e-02 3.173105e-01 6.957972e-01 6.276763e-01 4.122161e-01 7.346097e-01 1.336144e-01 5.525121e-01 9.585287e-01 9.235206e-01 9.259036e-01 7.186064e-02 7.203433e-01 8.981490e-01 6.884201e-01 4.020307e-01 6.030636e-01 4.306967e-01 9.028990e-01 8.689440e-01 9.068601e-01 2.713321e-01 3.173105e-01 4.795665e-01 8.532290e-01 7.263387e-01 4.550026e-02 4.845520e-01 1.615133e-01 4.617307e-01 3.236426e-01 6.935810e-01 6.810725e-01 3.197363e-01 4.145001e-01 2.713321e-01 5.743312e-02 8.469590e-01
ENSBTAG00000000658 2.301393e-01 4.883096e-01 7.218406e-01 1.095986e-01 7.840846e-01 2.301393e-01 8.657966e-01 2.301393e-01 2.713321e-01 7.002374e-01 3.777768e-01 2.301393e-01 7.098928e-01 7.558006e-01 6.928429e-01 1.336144e-01 1.936010e-01 3.231526e-01 4.042810e-01 2.713321e-01 1.615133e-01 6.149643e-01 5.060505e-01 6.664684e-01 7.618899e-01 2.301393e-01 2.713321e-01 3.756175e-01 8.212014e-01 9.904256e-01 9.704850e-01 4.971379e-01 8.913093e-02 7.039454e-01 4.208197e-01 8.913093e-02 8.973576e-01 4.758458e-01 8.375721e-01 3.173105e-01 7.764104e-01 2.301393e-01 6.065530e-01 1.615133e-01 5.743312e-02 2.301393e-01 4.933439e-01 2.301393e-01 2.713321e-01 2.713321e-01 1.336144e-01 1.615133e-01 9.227264e-01 1.095986e-01 4.550026e-02 2.713321e-01
ENSBTAG00000000660 4.532547e-01 9.386235e-01 8.602939e-01 9.704850e-01 8.997319e-01 4.173657e-01 3.617687e-01 9.952127e-01 7.725814e-01 9.314664e-01 9.163758e-01 6.191891e-01 6.555972e-01 6.440813e-01 9.952127e-01 2.301393e-01 8.776097e-01 8.957753e-01 5.098958e-01 5.754794e-01 9.521556e-01 7.596046e-01 7.679939e-01 7.353632e-01 8.072308e-01 9.896278e-01 3.528891e-01 8.913093e-02 7.186064e-02 3.260998e-01 1.336144e-01 1.336144e-01 4.448672e-01 3.472176e-01 6.847426e-01 8.776097e-01 4.289440e-01 6.213062e-01 5.372347e-01 7.565610e-01 9.092378e-01 7.436679e-01 4.014693e-01 4.031549e-01 8.886600e-01 3.202229e-01 6.796066e-01 5.809484e-01 8.274291e-01 9.139957e-01 4.574817e-01 9.864366e-01 2.713321e-01 7.702866e-01 8.321070e-01 4.562717e-01
ENSBTAG00000000662 7.756441e-01 9.243148e-01 8.157614e-01 6.483900e-01 8.540135e-01 1.615133e-01 9.266980e-01 2.144822e-02 9.633102e-01 7.964069e-01 7.186064e-02 8.165380e-01 1.336144e-01 8.516606e-01 3.246241e-01 5.836919e-01 1.936010e-01 8.934026e-01 4.550026e-02 7.368709e-01 2.301393e-01 5.743312e-02 6.898932e-01 3.441486e-01 7.649400e-01 NA 1.615133e-01 7.186064e-02 4.927131e-01 4.430815e-01 9.752695e-01 8.235355e-01 9.593255e-01 3.173105e-01 3.173105e-01 2.713321e-01 4.502490e-01 4.611223e-01 1.095986e-01 4.883096e-01 5.891970e-01 8.981490e-01 2.780690e-02 2.780690e-02 2.713321e-01 3.843004e-01 7.186064e-02 4.690657e-01 6.469524e-01 8.149850e-01 7.368709e-01 5.857535e-01 2.301393e-01 5.306592e-01 2.301393e-01 1.095986e-01
ENSBTAG00000000666 2.301393e-01 8.266500e-01 3.572884e-02 1.336144e-01 7.203433e-01 8.736689e-01 3.187645e-01 8.807646e-01 8.328873e-01 3.451696e-01 5.625892e-01 8.219793e-01 2.780690e-02 1.241933e-02 1.639507e-02 1.095986e-01 4.131501e-05 8.913093e-02 3.731627e-03 2.144822e-02 1.241933e-02 9.712824e-01 4.088041e-01 2.301393e-01 7.421557e-01 5.293491e-01 2.713321e-01 1.336144e-01 4.514499e-01 5.163384e-01 3.697189e-01 1.936010e-01 1.336144e-01 4.009084e-01 8.776097e-01 2.713321e-01 6.686511e-01 3.236426e-01 7.840846e-01 2.780690e-02 1.095986e-01 3.405901e-01 2.144822e-02 3.295603e-01 6.326502e-01 6.170751e-01 2.301393e-01 6.354999e-01 2.301393e-01 5.891970e-01 2.713321e-01 8.477422e-01 5.221726e-01 9.036910e-01 5.137563e-01 5.150465e-01
ENSBTAG00000000667 1.615133e-01 8.493091e-01 5.754794e-01 2.780690e-02 1.615133e-01 9.633102e-01 1.095986e-01 5.686777e-01 3.523711e-01 4.377490e-01 7.649400e-01 9.322376e-03 2.780690e-02 6.994967e-01 8.274291e-01 7.840846e-01 2.713321e-01 9.378281e-01 1.336144e-01 8.913093e-02 1.095986e-01 7.421557e-01 5.743312e-02 1.639507e-02 2.301393e-01 5.830054e-01 3.756175e-01 1.095986e-01 5.110261e-03 4.076705e-01 3.731627e-03 6.738585e-04 6.738585e-04 7.186064e-02 4.065388e-01 4.550026e-02 2.144822e-02 1.095986e-01 5.743312e-02 2.301393e-01 3.497883e-01 8.041344e-01 9.322376e-03 1.936010e-01 4.814328e-01 5.947260e-01 6.708367e-01 1.336144e-01 8.180918e-01 5.761617e-01 8.618655e-01 3.815739e-01 5.471741e-01 2.713321e-01 4.059736e-01 4.889373e-01
ENSBTAG00000000668 5.857535e-01 9.529521e-01 5.809484e-01 8.134327e-01 8.776097e-01 7.733467e-01 8.049082e-01 4.920827e-01 8.587230e-01 6.419315e-01 6.679232e-01 7.542807e-01 8.783983e-01 7.558006e-01 9.984042e-01 6.715658e-01 8.665833e-01 4.770842e-01 7.474527e-01 7.558006e-01 5.458436e-01 1.095986e-01 4.611223e-01 5.124678e-01 8.126568e-01 7.987231e-01 2.713321e-01 4.442715e-01 6.114533e-01 9.378281e-01 6.599371e-01 5.919586e-01 6.283859e-01 9.259036e-01 8.768213e-01 8.697311e-01 9.362373e-01 6.752161e-01 6.781419e-01 2.713321e-01 4.383397e-01 6.876840e-01 3.513365e-01 3.370552e-01 2.713321e-01 6.527104e-01 8.056822e-01 5.961119e-01 3.385673e-01 3.628225e-01 2.713321e-01 6.781419e-01 5.652913e-01 9.266980e-01 2.301393e-01 1.615133e-01
ENSBTAG00000000670 8.705184e-01 8.981490e-01 8.799757e-01 8.297673e-01 7.550405e-01 5.431875e-01 7.398893e-01 8.064564e-01 2.713321e-01 7.856220e-01 4.715250e-01 6.744855e-01 6.412155e-01 9.968085e-01 6.519895e-01 6.876840e-01 9.609193e-01 6.943195e-01 8.957753e-01 7.535210e-01 9.880322e-01 8.973576e-01 4.099396e-01 5.713938e-01 7.143651e-01 9.195505e-01 6.184840e-01 3.173105e-01 4.733741e-01 5.558613e-01 8.618655e-01 8.313270e-01 9.609193e-01 8.080054e-01 7.414000e-01 9.880322e-01 9.481740e-01 9.195505e-01 7.741123e-01 6.541532e-01 8.886600e-01 6.312274e-01 7.323509e-01 9.593255e-01 7.748781e-01 8.934026e-01 4.295278e-01 4.920827e-01 7.756441e-01 4.990406e-01 8.736689e-01 6.170751e-01 4.889373e-01 8.579377e-01 6.788741e-01 5.425244e-01
ENSBTAG00000000671 3.659954e-01 8.180918e-01 5.754794e-01 5.215227e-01 4.208197e-01 6.584892e-01 4.254510e-01 3.575728e-01 9.872344e-01 1.336144e-01 6.455162e-01 1.615133e-01 3.487586e-01 4.167916e-01 6.030636e-01 2.301393e-01 3.492732e-01 1.936010e-01 6.114533e-01 4.031549e-01 4.412999e-01 5.782109e-01 5.498399e-01 2.301393e-01 2.301393e-01 3.173105e-01 5.086123e-01 5.431875e-01 7.061736e-01 6.333621e-01 6.283859e-01 4.851772e-01 3.173105e-01 2.301393e-01 2.301393e-01 4.593000e-01 7.794775e-01 8.367909e-01 7.353632e-01 3.173105e-01 8.282083e-01 6.227193e-01 7.444244e-01 7.098928e-01 7.756441e-01 1.336144e-01 8.391350e-01 1.095986e-01 5.782109e-01 3.173105e-01 6.170751e-01 6.563198e-01 6.114533e-01 4.105080e-01 4.605144e-01 5.679996e-01
ENSBTAG00000000672 7.121277e-01 4.550026e-02 7.186064e-02 2.699796e-03 1.241933e-02 2.713321e-01 2.713321e-01 3.580956e-01 1.936010e-01 5.073306e-01 7.186064e-02 4.277778e-01 2.301393e-01 1.615133e-01 6.298059e-01 1.336144e-01 7.429117e-01 4.870553e-01 5.110261e-03 8.913093e-02 3.691855e-01 1.336144e-01 3.731627e-03 5.743312e-02 1.615133e-01 3.173105e-01 4.914528e-01 2.301393e-01 5.646152e-01 9.776622e-01 1.639507e-02 9.668483e-04 1.615133e-01 1.936010e-01 4.550026e-02 7.128732e-01 3.964380e-01 2.301393e-01 2.301393e-01 8.657966e-01 9.433978e-01 8.913093e-02 5.871298e-01 1.374276e-03 6.933948e-03 2.301393e-01 4.652582e-04 2.301393e-01 8.913093e-02 1.936010e-01 1.241933e-02 1.615133e-01 4.550026e-02 5.713938e-01 1.639507e-02 2.301393e-01
ENSBTAG00000000675 1.095986e-01 9.896278e-01 5.857535e-01 9.497665e-01 9.505628e-01 3.848471e-01 8.587230e-01 4.647792e-01 9.840434e-01 9.657015e-01 9.251092e-01 9.968085e-01 6.613863e-01 9.021071e-01 8.981490e-01 4.116463e-01 8.760330e-01 7.180994e-01 7.113825e-01 8.516606e-01 7.173520e-01 6.876840e-01 2.301393e-01 8.571526e-01 8.807646e-01 5.809484e-01 4.162181e-01 3.772363e-01 8.571526e-01 6.584892e-01 7.383796e-01 1.936010e-01 3.986694e-01 6.935810e-01 6.100515e-01 4.696799e-01 9.896278e-01 8.336677e-01 2.713321e-01 7.925506e-01 4.225530e-01 5.919586e-01 4.484510e-01 9.864366e-01 9.609193e-01 7.948638e-01 1.615133e-01 9.203443e-01 7.520025e-01 9.266980e-01 3.702528e-01 9.203443e-01 7.933214e-01 8.681570e-01 6.671956e-01 2.713321e-01
ENSBTAG00000000676 9.084451e-01 9.601224e-01 6.943195e-01 6.534317e-01 4.301120e-01 2.301393e-01 4.826792e-01 2.301393e-01 7.634145e-01 4.082371e-01 7.061736e-01 3.843004e-01 2.713321e-01 3.707871e-01 4.231316e-01 3.815739e-01 2.713321e-01 3.670569e-01 5.605667e-01 3.986694e-01 2.713321e-01 9.832457e-01 9.808526e-01 7.779435e-01 9.928191e-01 4.430815e-01 6.928429e-01 9.856389e-01 9.712824e-01 8.760330e-01 5.598933e-01 9.346467e-01 6.570426e-01 3.750789e-01 5.313149e-01 6.305165e-01 9.952127e-01 9.147890e-01 7.987231e-01 4.395224e-01 5.491729e-01 4.254510e-01 6.534317e-01 8.870800e-01 9.314664e-01 8.783983e-01 8.297673e-01 9.880322e-01 7.315985e-01 8.610796e-01 7.886993e-01 8.965664e-01 6.002785e-01 8.563676e-01 8.188689e-01 6.390696e-01
ENSBTAG00000000678 6.440813e-01 2.713321e-01 8.204237e-01 9.585287e-01 1.336144e-01 1.936010e-01 1.095986e-01 4.550026e-02 4.550026e-02 4.770842e-01 3.173105e-01 5.047721e-01 3.925511e-01 9.005236e-01 6.312274e-01 5.754794e-01 6.156675e-01 3.815739e-01 5.098958e-01 2.713321e-01 1.936010e-01 9.195505e-01 3.216856e-01 5.905770e-01 9.649044e-01 4.430815e-01 9.171693e-01 6.957972e-01 9.060677e-01 8.957753e-01 5.273869e-01 9.984042e-01 9.928191e-01 3.586189e-01 4.550026e-02 1.336144e-01 5.372347e-01 6.935810e-01 3.766962e-01 7.186064e-02 5.743312e-02 1.095986e-01 4.231316e-01 1.936010e-01 2.713321e-01 4.895655e-01 2.301393e-01 6.862127e-01 7.186064e-02 5.768444e-01 8.913093e-02 3.173105e-01 2.713321e-01 1.615133e-01 3.572884e-02 1.615133e-01
ENSBTAG00000000679 9.816503e-01 1.615133e-01 2.780690e-02 3.981108e-01 2.780690e-02 6.781419e-01 2.780690e-02 5.339419e-01 1.336144e-01 9.668483e-04 1.095986e-01 4.550026e-02 4.550026e-02 4.550026e-02 6.100515e-01 3.182172e-04 4.660017e-01 1.374276e-03 3.211975e-01 2.155995e-04 2.713321e-01 7.186064e-02 5.511752e-01 5.079712e-01 5.518435e-01 3.246241e-01 3.256074e-01 8.913093e-02 2.144822e-02 3.441486e-01 3.859420e-01 5.743312e-02 7.573215e-01 6.933948e-03 7.979508e-01 8.831320e-01 5.754794e-01 4.550026e-02 8.913093e-02 5.525121e-01 7.618899e-01 5.511752e-01 7.421557e-01 3.375587e-01 6.149643e-01 7.436679e-01 5.743312e-02 9.668483e-04 8.913093e-02 5.743312e-02 8.913093e-02 6.933948e-03 3.975527e-01 5.110261e-03 5.743312e-02 5.743312e-02
ENSBTAG00000000682 7.376251e-01 3.572884e-02 1.336144e-01 2.713321e-01 8.080054e-01 3.173105e-01 5.458436e-01 3.173105e-01 5.385547e-01 7.535210e-01 4.845520e-01 3.426206e-01 1.936010e-01 7.421557e-01 6.613863e-01 3.173105e-01 9.426019e-01 1.095986e-01 8.831320e-01 3.290645e-01 8.080054e-01 1.336144e-01 4.009084e-01 6.548751e-01 6.548751e-01 5.144012e-01 1.936010e-01 7.641772e-01 6.570426e-01 3.832084e-01 7.504849e-01 8.282083e-01 4.593000e-01 8.595084e-01 4.208197e-01 6.818059e-01 1.095986e-01 4.901942e-01 6.891565e-01 4.808102e-01 3.903405e-01 8.103303e-01 8.752448e-01 4.359797e-01 3.549659e-01 3.173105e-01 2.713321e-01 3.360496e-01 1.336144e-01 3.572884e-02 1.095986e-01 3.173105e-01 1.615133e-01 1.615133e-01 4.617307e-01 5.988882e-01
ENSBTAG00000000683 4.460600e-01 2.699796e-03 4.550026e-02 4.933439e-01 5.743312e-02 1.241933e-02 3.285692e-01 2.301393e-01 1.639507e-02 1.336144e-01 1.241933e-02 4.550026e-02 1.241933e-02 8.913093e-02 2.713321e-01 2.301393e-01 1.095986e-01 4.550026e-02 7.871603e-01 1.095986e-01 3.953251e-01 1.615133e-01 5.743312e-02 1.639507e-02 1.639507e-02 5.743312e-02 5.110261e-03 2.699796e-03 2.780690e-02 4.996758e-01 1.241933e-02 4.550026e-02 9.322376e-03 1.374276e-03 9.314664e-01 8.555827e-01 4.833030e-01 5.182794e-01 8.913093e-02 5.743312e-02 1.241933e-02 1.241933e-02 6.933948e-03 7.186064e-02 5.176319e-01 1.241933e-02 1.936010e-01 2.144822e-02 2.699796e-03 4.550026e-02 1.241933e-02 1.095986e-01 2.144822e-02 1.336144e-01 1.936010e-01 1.615133e-01
ENSBTAG00000000684 1.336144e-01 8.555827e-01 4.532547e-01 2.713321e-01 6.752161e-01 9.800550e-01 4.496492e-01 4.971379e-01 6.184840e-01 7.263387e-01 5.761617e-01 1.936010e-01 6.241339e-01 6.369268e-01 9.832457e-01 4.996758e-01 4.442715e-01 6.121548e-01 6.469524e-01 4.690657e-01 6.898932e-01 5.392153e-01 8.289877e-01 3.197363e-01 1.936010e-01 6.980160e-01 5.060505e-01 1.336144e-01 8.391350e-01 5.458436e-01 3.628225e-01 1.336144e-01 2.713321e-01 1.336144e-01 3.395777e-01 5.968054e-01 8.289877e-01 2.713321e-01 3.572884e-02 1.615133e-01 2.301393e-01 8.913093e-02 9.920213e-01 1.615133e-01 1.336144e-01 9.052754e-01 2.301393e-01 9.044831e-01 7.641772e-01 4.927131e-01 9.768646e-01 9.322376e-03 1.241933e-02 2.780690e-02 3.173105e-01 2.144822e-02
ENSBTAG00000000686 5.734349e-01 7.069169e-01 9.314664e-01 1.936010e-01 5.378945e-01 6.354999e-01 8.894501e-01 8.414806e-01 9.084451e-01 3.936593e-01 9.872344e-01 7.956352e-01 4.721409e-01 1.336144e-01 1.336144e-01 3.745408e-01 6.825397e-01 6.433644e-01 5.254284e-01 6.563198e-01 7.113825e-01 4.448672e-01 3.173105e-01 6.079513e-01 2.713321e-01 9.625132e-01 8.862902e-01 5.003113e-01 6.390696e-01 3.675883e-01 1.336144e-01 1.336144e-01 2.301393e-01 1.615133e-01 7.186064e-02 9.601224e-01 2.301393e-01 2.301393e-01 7.558006e-01 4.586934e-01 6.255498e-01 5.809484e-01 1.615133e-01 7.748781e-01 3.173105e-01 5.666447e-01 2.301393e-01 6.440813e-01 8.235355e-01 5.857535e-01 7.398893e-01 1.095986e-01 2.713321e-01 1.336144e-01 7.634145e-01 7.756441e-01
ENSBTAG00000000687 9.322376e-03 5.385547e-01 9.784597e-01 2.713321e-01 1.336144e-01 1.936010e-01 1.936010e-01 1.336144e-01 8.913093e-02 6.664684e-01 1.936010e-01 5.743312e-02 4.690657e-01 5.933415e-01 6.584892e-01 9.195505e-01 1.615133e-01 3.295603e-01 1.936010e-01 4.801881e-01 7.186064e-02 2.301393e-01 6.891565e-01 2.713321e-01 2.780690e-02 2.780690e-02 5.003113e-01 6.009743e-01 7.186064e-02 7.886993e-01 8.103303e-01 3.665259e-01 3.572884e-02 1.095986e-01 3.572884e-02 2.301393e-01 9.068601e-01 7.186064e-02 5.378945e-01 1.241933e-02 2.780690e-02 1.639507e-02 1.936010e-01 6.135588e-01 7.009784e-01 8.913093e-02 4.660017e-01 1.639507e-02 1.936010e-01 7.186064e-02 2.713321e-01 1.936010e-01 8.508767e-01 9.680931e-01 9.657015e-01 7.009784e-01
ENSBTAG00000000694 3.231526e-01 9.354420e-01 6.913675e-01 5.919586e-01 5.679996e-01 6.599371e-01 9.132025e-01 5.156922e-01 9.147890e-01 3.670569e-01 4.065388e-01 7.180994e-01 7.338565e-01 3.310505e-01 5.286946e-01 6.283859e-01 8.831320e-01 9.354420e-01 8.103303e-01 7.398893e-01 9.171693e-01 5.686777e-01 5.182794e-01 6.621113e-01 9.569352e-01 6.276763e-01 6.009743e-01 3.482444e-01 5.326276e-01 3.421123e-01 3.310505e-01 3.565286e-01 2.301393e-01 3.925511e-01 2.301393e-01 9.593255e-01 4.496492e-01 1.936010e-01 3.572884e-02 5.741160e-01 4.795665e-01 6.170751e-01 8.563676e-01 7.429117e-01 3.513365e-01 7.421557e-01 8.776097e-01 3.487586e-01 1.936010e-01 4.133572e-01 1.936010e-01 1.095986e-01 3.300565e-01 4.746090e-01 3.231526e-01 5.425244e-01
ENSBTAG00000000695 9.583666e-07 4.652582e-04 1.935206e-03 2.155995e-04 3.572884e-02 3.173105e-01 1.241933e-02 1.336144e-01 8.799757e-01 1.446961e-04 4.131501e-05 1.992885e-07 9.583666e-07 6.234264e-01 7.186064e-02 2.155995e-04 3.731627e-03 5.110261e-03 1.935206e-03 1.615133e-01 2.155995e-04 9.021071e-01 2.155995e-04 1.707981e-05 1.374276e-03 2.144822e-02 6.671956e-01 2.301393e-01 6.334248e-05 2.155995e-04 1.446961e-04 2.155995e-04 4.224909e-06 9.583666e-07 2.155995e-04 6.093511e-01 6.795346e-06 1.446961e-04 9.147890e-01 5.905770e-01 9.668483e-04 4.652582e-04 6.738585e-04 2.780690e-02 5.518435e-01 3.731627e-03 8.274291e-01 9.426019e-01 5.743312e-02 4.952390e-01 1.336144e-01 1.615133e-01 2.699796e-03 8.219793e-01 9.266980e-01 2.155995e-04
ENSBTAG00000000696 3.290645e-01 9.147890e-01 5.221726e-01 9.124094e-01 7.948638e-01 3.472176e-01 5.313149e-01 4.690657e-01 9.617162e-01 8.713059e-01 7.054306e-01 7.672301e-01 3.544460e-01 9.370326e-01 8.902404e-01 4.914528e-01 4.984060e-01 5.208732e-01 3.173105e-01 4.179402e-01 1.936010e-01 5.215227e-01 9.840434e-01 6.100515e-01 4.629487e-01 3.173105e-01 3.497883e-01 4.093716e-01 4.971379e-01 3.173105e-01 8.118811e-01 9.179630e-01 9.505628e-01 9.163758e-01 6.462342e-01 4.088041e-01 7.756441e-01 8.375721e-01 5.727541e-01 5.228229e-01 3.942141e-01 4.696799e-01 7.725814e-01 5.273869e-01 7.603662e-01 8.634375e-01 8.713059e-01 1.336144e-01 1.936010e-01 1.615133e-01 1.936010e-01 1.936010e-01 1.936010e-01 4.122161e-01 7.436679e-01 7.180994e-01
ENSBTAG00000000697 1.374276e-03 3.572884e-02 3.756175e-01 8.913093e-02 7.894692e-01 4.752272e-01 3.173105e-01 4.550026e-02 8.713059e-01 3.492732e-01 2.301393e-01 2.144822e-02 7.054306e-01 8.547980e-01 4.116463e-01 1.000000e+00 6.722953e-01 1.615133e-01 8.913093e-02 9.203443e-01 1.936010e-01 7.186064e-02 1.095986e-01 2.301393e-01 1.336144e-01 2.713321e-01 1.374276e-03 3.572884e-02 3.731627e-03 5.110261e-03 5.625892e-01 7.203433e-01 3.421123e-01 9.776622e-01 1.095986e-01 8.913093e-02 3.572884e-02 8.913093e-02 5.743312e-02 1.936010e-01 9.322376e-03 3.572884e-02 4.550026e-02 3.821183e-01 1.936010e-01 7.186064e-02 1.095986e-01 1.935206e-03 6.933948e-03 1.374276e-03 4.550026e-02 2.699796e-03 5.110261e-03 5.110261e-03 5.743312e-02 4.550026e-02
ENSBTAG00000000698 1.615133e-01 4.984060e-01 6.326502e-01 2.713321e-01 3.572884e-02 1.615133e-01 2.155995e-04 8.913093e-02 2.699796e-03 4.652582e-04 8.367909e-01 7.994956e-01 1.000000e+00 2.699796e-03 2.780690e-02 1.446961e-04 4.014693e-01 2.155995e-04 4.977717e-01 9.668483e-04 7.748781e-01 9.497665e-01 7.308463e-01 6.635624e-01 6.527104e-01 9.744721e-01 2.713321e-01 1.336144e-01 6.577657e-01 7.550405e-01 6.869482e-01 5.891970e-01 5.015837e-01 1.936010e-01 6.170751e-01 9.386235e-01 2.713321e-01 3.925511e-01 1.336144e-01 2.669150e-05 9.322376e-03 4.550026e-02 3.560072e-01 4.851772e-01 7.186064e-02 2.301393e-01 3.395777e-01 1.095986e-01 4.629487e-01 2.713321e-01 4.059736e-01 7.091484e-01 2.301393e-01 6.980160e-01 7.186064e-02 2.301393e-01
ENSBTAG00000000699 8.087802e-01 6.737551e-01 1.936010e-01 1.446961e-04 6.933948e-03 2.144822e-02 1.639507e-02 2.699796e-03 4.131501e-05 6.933948e-03 5.843787e-01 6.795346e-06 1.935206e-03 4.550026e-02 3.173105e-01 6.862127e-01 7.186064e-02 6.334248e-05 4.224909e-06 9.668483e-04 1.639507e-02 2.155995e-04 1.336144e-01 4.652582e-04 4.652582e-04 3.182172e-04 5.743312e-02 2.699796e-03 6.795346e-06 6.738585e-04 4.131501e-05 2.601615e-06 5.156922e-01 3.731627e-03 1.374276e-03 9.338515e-01 5.743312e-02 4.550026e-02 8.025873e-01 3.441486e-01 5.743312e-02 1.095986e-01 5.733031e-07 2.144822e-02 9.768646e-01 2.144822e-02 1.374276e-03 5.110261e-03 1.446961e-04 4.652582e-04 9.322376e-03 6.738585e-04 2.699796e-03 2.669150e-05 7.802448e-01 7.186064e-02
ENSBTAG00000000704 8.913093e-02 3.518536e-01 3.431295e-01 5.743312e-02 8.913093e-02 1.936010e-01 5.743312e-02 3.182794e-01 6.505487e-01 5.830054e-01 1.639507e-02 8.626514e-01 9.752695e-01 7.451811e-01 2.713321e-01 1.615133e-01 5.365753e-01 2.713321e-01 3.173105e-01 5.009473e-01 7.084043e-01 5.632641e-01 4.484510e-01 4.550026e-02 1.241933e-02 3.211975e-01 2.713321e-01 2.713321e-01 4.336271e-01 1.936010e-01 9.266980e-01 3.355475e-01 5.743312e-02 2.780690e-02 2.780690e-02 4.122161e-01 9.251092e-01 1.615133e-01 2.301393e-01 1.615133e-01 4.342146e-01 9.227264e-01 4.248705e-01 5.707142e-01 6.737551e-01 2.713321e-01 9.952127e-01 9.457856e-01 5.743312e-02 5.015837e-01 7.940925e-01 3.173105e-01 5.743312e-02 9.402147e-01 4.348025e-01 2.301393e-01
ENSBTAG00000000705 1.336144e-01 5.961119e-01 7.787104e-01 7.186064e-02 2.780690e-02 5.743312e-02 4.550026e-02 4.550026e-02 7.186064e-02 1.336144e-01 7.421557e-01 1.615133e-01 4.977717e-01 2.780690e-02 5.743312e-02 8.913093e-02 2.144822e-02 2.301393e-01 2.780690e-02 4.520511e-01 1.241933e-02 9.076525e-01 8.258712e-01 7.248383e-01 1.615133e-01 5.743312e-02 2.301393e-01 4.550026e-02 5.092538e-01 3.565286e-01 5.686777e-01 7.527617e-01 7.718162e-01 2.301393e-01 5.743312e-02 8.913093e-02 5.782109e-01 5.754794e-01 7.779435e-01 4.550026e-02 1.336144e-01 1.936010e-01 5.743312e-02 3.355475e-01 1.615133e-01 4.430815e-01 7.956352e-01 3.554863e-01 2.301393e-01 3.173105e-01 4.365690e-01 2.301393e-01 1.936010e-01 2.713321e-01 4.629487e-01 2.713321e-01
ENSBTAG00000000710 1.336144e-01 2.301393e-01 3.173105e-01 5.598933e-01 8.913093e-02 1.615133e-01 3.241331e-01 8.913093e-02 4.550026e-02 7.186064e-02 6.570426e-01 2.713321e-01 1.615133e-01 1.936010e-01 1.615133e-01 9.832457e-01 7.186064e-02 3.360496e-01 1.936010e-01 2.713321e-01 3.572884e-02 4.845520e-01 1.936010e-01 8.965664e-01 5.713938e-01 1.336144e-01 8.870800e-01 4.715250e-01 9.314664e-01 1.936010e-01 1.615133e-01 1.095986e-01 5.743312e-02 8.913093e-02 5.743312e-02 1.095986e-01 1.095986e-01 5.743312e-02 2.780690e-02 1.936010e-01 3.554863e-01 8.913093e-02 1.639507e-02 2.144822e-02 1.936010e-01 1.095986e-01 6.255498e-01 2.713321e-01 7.626521e-01 1.615133e-01 1.936010e-01 1.095986e-01 3.431295e-01 9.808526e-01 7.186064e-02 1.615133e-01
ENSBTAG00000000711 4.496492e-01 5.260808e-01 7.248383e-01 9.736746e-01 3.864902e-01 7.186064e-02 7.679939e-01 3.697189e-01 4.927131e-01 5.743312e-02 2.713321e-01 1.336144e-01 5.743312e-02 7.186064e-02 4.593000e-01 2.144822e-02 2.713321e-01 4.248705e-01 7.979508e-01 2.301393e-01 1.095986e-01 5.156922e-01 7.233389e-01 8.728811e-01 3.919978e-01 3.173105e-01 2.301393e-01 5.398763e-01 7.504849e-01 5.015837e-01 9.290819e-01 8.913093e-02 1.615133e-01 3.572884e-02 1.336144e-01 4.550026e-02 3.416044e-01 8.913093e-02 2.780690e-02 6.840080e-01 3.654654e-01 3.477307e-01 4.088041e-01 4.260320e-01 7.810124e-01 9.322376e-03 2.780690e-02 5.471741e-01 8.025873e-01 7.233389e-01 9.282872e-01 2.713321e-01 4.690657e-01 1.095986e-01 5.743312e-02 5.743312e-02
ENSBTAG00000000712 5.743312e-02 7.186064e-02 3.275800e-01 5.332845e-01 5.743312e-02 2.780690e-02 3.908925e-01 5.743312e-02 1.936010e-01 7.186064e-02 8.913093e-02 8.776097e-01 1.615133e-01 5.743312e-02 5.743312e-02 1.615133e-01 7.186064e-02 6.759471e-01 8.913093e-02 1.615133e-01 1.336144e-01 5.743312e-02 2.780690e-02 1.639507e-02 6.933948e-03 5.743312e-02 1.615133e-01 7.098928e-01 3.572884e-02 6.730250e-01 9.784597e-01 9.784597e-01 3.385673e-01 5.743312e-02 1.336144e-01 5.743312e-02 3.756175e-01 2.301393e-01 5.518435e-01 4.550026e-02 2.780690e-02 2.780690e-02 6.213062e-01 3.570504e-01 4.883096e-01 1.336144e-01 6.744855e-01 4.599070e-01 1.936010e-01 3.265927e-01 4.605144e-01 1.615133e-01 1.095986e-01 7.756441e-01 4.550026e-02 5.743312e-02
ENSBTAG00000000713 5.639395e-01 7.626521e-01 4.927131e-01 6.093511e-01 6.752161e-01 7.368709e-01 6.570426e-01 8.563676e-01 9.219323e-01 4.617307e-01 7.315985e-01 2.713321e-01 2.713321e-01 8.336677e-01 1.615133e-01 6.276763e-01 3.256074e-01 8.469590e-01 1.095986e-01 4.727573e-01 5.743312e-02 8.768213e-01 4.977717e-01 9.680931e-01 9.465817e-01 9.936170e-01 9.132025e-01 9.768646e-01 9.052754e-01 8.103303e-01 8.111056e-01 9.545452e-01 5.498399e-01 4.424872e-01 9.760671e-01 6.198944e-01 3.300565e-01 6.577657e-01 6.847426e-01 8.002682e-01 5.438509e-01 3.390722e-01 9.378281e-01 9.641073e-01 8.981490e-01 8.328873e-01 3.421123e-01 8.913093e-02 1.336144e-01 3.513365e-01 1.936010e-01 1.936010e-01 2.301393e-01 3.436388e-01 3.826631e-01 8.862902e-01
ENSBTAG00000000715 1.374276e-03 1.639507e-02 1.615133e-01 1.586656e-06 4.224909e-06 5.788947e-01 6.334248e-05 8.878699e-01 5.743312e-02 2.144822e-02 1.639507e-02 6.933948e-03 3.572884e-02 1.936010e-01 4.059736e-01 3.731627e-03 1.336144e-01 3.572884e-02 6.404999e-01 3.745408e-01 9.704850e-01 6.795346e-06 1.639507e-02 9.668483e-04 6.738585e-04 1.241933e-02 8.913093e-02 2.780690e-02 1.374276e-03 1.936010e-01 2.699796e-03 3.396535e-07 2.155995e-04 4.131501e-05 4.224909e-06 6.334248e-05 3.572884e-02 4.131501e-05 2.699796e-03 4.652582e-04 6.334248e-05 9.619269e-05 7.315985e-01 6.447986e-01 5.118241e-01 7.263387e-01 1.615133e-01 2.155995e-04 1.992885e-07 4.224909e-06 1.198074e-08 1.060685e-09 1.973175e-09 2.143518e-08 7.186064e-02 1.639507e-02
ENSBTAG00000000717 3.572884e-02 5.339419e-01 2.301393e-01 7.186064e-02 2.713321e-01 2.301393e-01 9.712824e-01 3.572884e-02 2.780690e-02 6.498288e-01 5.743312e-02 3.572884e-02 5.254284e-01 6.738585e-04 1.095986e-01 1.935206e-03 7.186064e-02 6.933948e-03 2.713321e-01 7.451811e-01 5.878185e-01 1.095986e-01 8.913093e-02 3.731627e-03 1.639507e-02 4.971379e-01 1.095986e-01 7.186064e-02 4.330401e-01 1.936010e-01 6.933948e-03 3.731627e-03 2.144822e-02 2.301393e-01 6.107522e-01 8.235355e-01 4.550026e-02 8.095551e-01 6.933948e-03 1.095986e-01 3.572884e-02 2.713321e-01 8.618655e-01 1.336144e-01 6.933948e-03 2.713321e-01 1.374276e-03 3.670569e-01 6.023668e-01 5.768444e-01 9.139957e-01 7.186064e-02 5.743312e-02 2.144822e-02 1.935206e-03 1.639507e-02
ENSBTAG00000000718 6.206001e-01 2.144822e-02 8.791869e-01 1.241933e-02 5.110261e-03 7.186064e-02 9.322376e-03 2.699796e-03 1.936010e-01 7.186064e-02 6.933948e-03 5.743312e-02 1.241933e-02 6.527104e-01 7.113825e-01 9.704850e-01 1.615133e-01 5.525121e-01 1.241933e-02 3.731627e-03 8.913093e-02 2.155995e-04 1.992885e-07 4.652582e-04 6.334248e-05 1.936010e-01 4.131501e-05 4.131501e-05 6.334248e-05 2.699796e-03 1.446961e-04 4.652582e-04 2.144822e-02 8.913093e-02 2.713321e-01 6.376407e-01 4.550026e-02 3.572884e-02 4.550026e-02 2.301393e-01 4.876822e-01 5.438509e-01 7.248383e-01 5.768444e-01 8.212014e-01 6.933948e-03 5.743312e-02 6.795346e-06 3.182172e-04 4.652582e-04 2.699796e-03 5.110261e-03 5.743312e-02 1.336144e-01 8.913093e-02 1.935206e-03
ENSBTAG00000000721 8.157614e-01 8.165380e-01 7.466952e-01 8.243139e-01 5.137563e-01 9.609193e-01 2.713321e-01 9.664987e-01 1.615133e-01 3.305533e-01 7.300944e-01 3.492732e-01 8.934026e-01 3.246241e-01 2.713321e-01 3.518536e-01 5.727541e-01 5.098958e-01 9.744721e-01 3.958813e-01 5.234737e-01 2.713321e-01 9.784597e-01 7.573215e-01 9.092378e-01 8.516606e-01 6.555972e-01 7.886993e-01 7.203433e-01 5.339419e-01 9.163758e-01 9.744721e-01 7.166049e-01 4.185151e-01 1.936010e-01 8.080054e-01 5.332845e-01 7.787104e-01 5.754794e-01 2.301393e-01 1.615133e-01 1.336144e-01 9.641073e-01 9.984042e-01 6.333621e-01 9.936170e-01 9.147890e-01 7.451811e-01 6.650148e-01 5.365753e-01 7.810124e-01 8.477422e-01 6.657414e-01 6.980160e-01 7.733467e-01 7.917799e-01
ENSBTAG00000000725 2.713321e-01 5.451790e-01 4.436763e-01 5.686777e-01 5.891970e-01 7.188471e-01 4.770842e-01 4.696799e-01 7.158580e-01 4.496492e-01 5.003113e-01 4.122161e-01 6.965365e-01 1.615133e-01 1.615133e-01 2.301393e-01 1.936010e-01 9.912234e-01 6.730250e-01 5.176319e-01 5.280405e-01 2.713321e-01 3.350459e-01 4.460600e-01 8.713059e-01 9.394191e-01 1.336144e-01 2.713321e-01 8.913093e-02 1.615133e-01 4.208197e-01 8.243139e-01 5.727541e-01 7.225896e-01 6.715658e-01 8.391350e-01 2.713321e-01 3.617687e-01 5.260808e-01 5.254284e-01 6.693793e-01 6.577657e-01 3.345448e-01 6.397846e-01 3.992284e-01 1.095986e-01 3.947694e-01 2.301393e-01 9.243148e-01 7.338565e-01 7.098928e-01 3.305533e-01 3.482444e-01 2.713321e-01 4.277778e-01 9.768646e-01
ENSBTAG00000000727 4.460600e-01 2.301393e-01 5.743312e-02 4.795665e-01 8.173148e-01 4.185151e-01 3.320465e-01 1.615133e-01 9.068601e-01 6.241339e-01 6.440813e-01 9.792573e-01 1.336144e-01 5.558613e-01 1.336144e-01 2.301393e-01 3.216856e-01 3.385673e-01 2.713321e-01 1.336144e-01 5.743312e-02 4.436763e-01 3.173105e-01 5.398763e-01 5.788947e-01 9.832457e-01 4.965045e-01 6.135588e-01 7.641772e-01 3.586189e-01 4.389308e-01 8.250924e-01 9.704850e-01 9.362373e-01 2.713321e-01 9.633102e-01 3.919978e-01 7.550405e-01 8.910308e-01 2.301393e-01 8.657966e-01 6.686511e-01 3.986694e-01 8.297673e-01 8.149850e-01 1.336144e-01 8.579377e-01 7.964069e-01 9.704850e-01 8.720934e-01 7.069169e-01 9.116163e-01 5.293491e-01 7.825481e-01 7.195951e-01 8.642238e-01
ENSBTAG00000000735 6.906302e-01 8.149850e-01 9.752695e-01 7.825481e-01 7.338565e-01 3.572884e-02 7.771768e-01 1.095986e-01 3.601916e-01 1.336144e-01 2.713321e-01 2.301393e-01 1.095986e-01 3.275800e-01 4.709095e-01 5.830054e-01 2.301393e-01 3.173105e-01 3.173105e-01 4.550026e-02 2.713321e-01 6.744855e-01 2.713321e-01 8.681570e-01 6.950582e-01 2.713321e-01 5.385547e-01 7.069169e-01 7.512436e-01 8.002682e-01 6.319386e-01 6.383550e-01 5.079712e-01 4.952390e-01 3.173105e-01 2.780690e-02 8.913093e-02 6.744855e-01 3.707871e-01 9.864366e-01 9.314664e-01 9.521556e-01 6.347870e-01 9.888300e-01 3.173105e-01 7.459380e-01 3.580956e-01 2.713321e-01 9.585287e-01 4.145001e-01 8.204237e-01 5.754794e-01 9.856389e-01 6.987562e-01 1.936010e-01 2.301393e-01
ENSBTAG00000000736 7.414000e-01 9.625132e-01 3.528891e-01 8.235355e-01 6.002785e-01 6.774100e-01 7.368709e-01 6.121548e-01 2.713321e-01 5.612405e-01 4.574817e-01 4.065388e-01 3.549659e-01 8.041344e-01 3.340442e-01 8.367909e-01 1.615133e-01 5.538506e-01 8.913093e-02 1.336144e-01 7.186064e-02 8.913093e-02 5.313149e-01 5.743312e-02 1.936010e-01 3.226631e-01 8.266500e-01 5.300039e-01 3.969951e-01 6.009743e-01 1.095986e-01 1.095986e-01 5.743312e-02 6.298059e-01 6.657414e-01 7.802448e-01 2.301393e-01 4.502490e-01 1.615133e-01 2.144822e-02 1.639507e-02 1.639507e-02 3.192501e-01 6.469524e-01 4.958715e-01 5.339419e-01 6.121548e-01 3.315483e-01 2.713321e-01 7.186064e-02 3.173105e-01 1.336144e-01 3.315483e-01 9.457856e-01 7.687579e-01 9.044831e-01
ENSBTAG00000000737 3.969951e-01 7.558006e-01 5.092538e-01 1.615133e-01 2.713321e-01 9.227264e-01 1.095986e-01 3.783178e-01 3.350459e-01 2.713321e-01 3.942141e-01 4.647792e-01 7.987231e-01 1.336144e-01 1.095986e-01 7.098928e-01 3.260998e-01 5.273869e-01 9.641073e-01 9.505628e-01 2.713321e-01 6.369268e-01 9.211383e-01 3.446589e-01 3.173105e-01 2.713321e-01 6.987562e-01 9.203443e-01 8.870800e-01 4.801881e-01 9.489702e-01 3.173105e-01 1.095986e-01 2.713321e-01 1.615133e-01 4.958715e-01 7.940925e-01 3.216856e-01 6.563198e-01 1.336144e-01 1.336144e-01 1.336144e-01 7.151114e-01 3.446589e-01 9.195505e-01 4.289440e-01 3.426206e-01 7.741123e-01 4.371588e-01 8.258712e-01 7.702866e-01 8.111056e-01 4.629487e-01 9.928191e-01 7.871603e-01 4.116463e-01
ENSBTAG00000000738 8.799757e-01 9.553418e-01 8.913093e-02 2.699796e-03 3.182172e-04 1.374276e-03 2.699796e-03 4.652582e-04 2.713321e-01 6.738585e-04 6.933948e-03 9.668483e-04 7.186064e-02 9.553418e-01 5.743312e-02 6.404999e-01 6.738585e-04 2.699796e-03 4.550026e-02 5.940336e-01 3.173105e-01 3.691855e-01 1.095986e-01 9.668483e-04 4.131501e-05 3.182172e-04 2.713321e-01 7.186064e-02 6.933948e-03 5.110261e-03 4.550026e-02 3.731627e-03 1.615133e-01 4.318675e-01 1.241933e-02 8.913093e-02 1.095986e-01 6.738585e-04 1.095986e-01 2.144822e-02 2.780690e-02 5.743312e-02 1.935206e-03 3.745408e-01 9.449896e-01 5.110261e-03 6.505487e-01 1.615133e-01 1.336144e-01 5.809484e-01 3.572884e-02 5.505074e-01 5.425244e-01 4.150723e-01 1.935206e-03 6.933948e-03
ENSBTAG00000000744 4.110769e-01 1.060685e-09 1.446961e-04 1.973175e-09 2.699796e-03 1.374276e-03 2.713321e-01 1.935206e-03 2.601615e-06 6.795346e-06 4.111578e-11 1.586656e-06 4.652582e-04 6.933948e-03 6.738585e-04 5.105381e-01 5.260808e-01 1.095986e-01 2.780690e-02 4.550026e-02 2.301393e-01 1.082509e-05 6.631492e-09 8.032001e-11 5.200254e-12 9.617162e-01 2.143518e-08 3.797912e-08 1.446961e-04 2.084195e-11 1.082509e-05 1.046192e-11 1.973175e-09 5.733031e-07 1.935206e-03 2.699796e-03 2.789034e-15 1.198074e-08 2.780690e-02 9.649044e-01 1.615133e-01 9.960106e-01 1.992885e-07 1.639507e-02 1.336144e-01 3.396535e-07 9.583666e-07 1.992885e-07 6.334248e-05 6.334248e-05 6.334248e-05 5.646316e-10 2.601615e-06 9.583666e-07 2.084195e-11 9.028990e-01
ENSBTAG00000000746 8.297673e-01 8.579377e-01 9.068601e-01 7.151114e-01 9.752695e-01 1.095986e-01 7.794775e-01 5.319711e-01 4.739913e-01 3.300565e-01 4.752272e-01 4.641686e-01 5.339419e-01 2.144822e-02 2.301393e-01 1.639507e-02 5.734349e-01 2.301393e-01 4.312819e-01 8.913093e-02 9.792573e-01 1.936010e-01 7.084043e-01 7.338565e-01 6.803394e-01 7.233389e-01 2.713321e-01 2.301393e-01 8.913093e-02 2.301393e-01 3.173105e-01 7.879297e-01 6.512690e-01 6.943195e-01 5.365753e-01 8.134327e-01 3.325452e-01 8.056822e-01 9.290819e-01 6.854775e-01 6.170751e-01 5.666447e-01 7.466952e-01 4.617307e-01 2.301393e-01 4.727573e-01 3.173105e-01 6.980160e-01 9.322376e-03 3.810300e-01 2.144822e-02 2.301393e-01 1.095986e-01 3.503039e-01 5.686777e-01 7.664665e-01
ENSBTAG00000000748 3.182172e-04 9.203443e-01 8.642238e-01 1.639507e-02 9.668483e-04 2.144822e-02 8.697311e-01 1.095986e-01 1.707981e-05 3.539265e-01 2.301393e-01 7.649400e-01 9.322376e-03 4.833030e-01 7.948638e-01 1.615133e-01 5.060505e-01 8.913093e-02 5.110261e-03 1.241933e-02 7.186064e-02 6.738585e-04 1.936010e-01 8.720934e-01 4.224909e-06 6.933948e-03 1.615133e-01 5.137563e-01 7.186064e-02 1.936010e-01 1.936010e-01 2.155995e-04 5.743312e-02 9.832457e-01 1.374276e-03 1.936010e-01 2.301393e-01 4.920827e-01 1.615133e-01 3.731627e-03 3.572884e-02 7.489683e-01 5.110261e-03 3.182172e-04 3.572884e-02 6.334248e-05 9.354420e-01 3.731627e-03 6.334248e-05 1.374276e-03 9.619269e-05 2.155995e-04 2.699796e-03 3.731627e-03 3.182172e-04 2.699796e-03
ENSBTAG00000000750 2.301393e-01 6.491092e-01 3.986694e-01 7.879297e-01 6.121548e-01 8.297673e-01 5.086123e-01 7.186064e-02 2.301393e-01 8.149850e-01 1.615133e-01 4.550026e-02 6.555972e-01 2.301393e-01 5.498399e-01 6.114533e-01 5.471741e-01 7.285913e-01 9.657015e-01 9.227264e-01 3.659954e-01 1.336144e-01 9.808526e-01 5.009473e-01 5.795788e-01 2.301393e-01 6.825397e-01 6.058544e-01 1.336144e-01 1.936010e-01 3.549659e-01 6.234264e-01 8.282083e-01 1.095986e-01 7.871603e-01 7.121277e-01 5.009473e-01 8.839214e-01 5.673220e-01 2.713321e-01 4.833030e-01 1.615133e-01 5.666447e-01 5.743312e-02 1.615133e-01 9.545452e-01 8.913093e-02 8.713059e-01 5.741160e-01 4.466571e-01 9.259036e-01 1.936010e-01 9.776622e-01 6.283859e-01 9.856389e-01 6.462342e-01
ENSBTAG00000000752 8.297673e-01 1.936010e-01 1.936010e-01 1.615133e-01 3.241331e-01 9.362373e-01 6.433644e-01 9.259036e-01 3.936593e-01 4.933439e-01 2.301393e-01 3.969951e-01 6.891565e-01 5.864415e-01 7.398893e-01 9.155824e-01 7.331036e-01 7.565610e-01 5.612405e-01 2.301393e-01 6.156675e-01 5.531812e-01 5.743312e-02 4.436763e-01 3.848471e-01 9.108234e-01 4.952390e-01 1.615133e-01 2.301393e-01 3.380628e-01 1.336144e-01 2.713321e-01 3.859420e-01 7.466952e-01 5.066903e-01 4.889373e-01 4.746090e-01 1.336144e-01 1.936010e-01 2.301393e-01 2.301393e-01 1.936010e-01 7.331036e-01 6.987562e-01 5.028578e-01 7.113825e-01 4.690657e-01 3.675883e-01 5.286946e-01 7.323509e-01 5.156922e-01 9.896278e-01 7.121277e-01 5.525121e-01 1.615133e-01 3.549659e-01
ENSBTAG00000000753 2.301393e-01 1.336144e-01 3.572884e-02 3.173105e-01 2.713321e-01 7.964069e-01 3.508200e-01 9.848411e-01 7.186064e-02 6.107522e-01 5.919586e-01 8.018141e-01 6.737551e-01 3.750789e-01 1.336144e-01 6.206001e-01 2.713321e-01 3.761566e-01 5.679996e-01 7.113825e-01 1.615133e-01 4.808102e-01 1.095986e-01 7.421557e-01 7.679939e-01 7.300944e-01 3.173105e-01 3.187645e-01 7.527617e-01 1.936010e-01 3.173105e-01 8.913093e-02 3.572884e-02 1.095986e-01 1.615133e-01 8.430451e-01 5.743312e-02 1.336144e-01 1.095986e-01 3.173105e-01 NA 2.301393e-01 2.301393e-01 1.095986e-01 1.615133e-01 1.615133e-01 4.883096e-01 8.736689e-01 5.228229e-01 6.483900e-01 9.036910e-01 9.449896e-01 2.713321e-01 1.615133e-01 1.615133e-01 1.615133e-01
ENSBTAG00000000754 5.425244e-01 5.182794e-01 9.457856e-01 1.615133e-01 2.301393e-01 8.913093e-02 9.282872e-01 2.780690e-02 9.664987e-01 1.936010e-01 1.615133e-01 2.301393e-01 1.336144e-01 3.173105e-01 6.965365e-01 3.892380e-01 3.554863e-01 3.942141e-01 7.550405e-01 1.615133e-01 4.127864e-01 5.028578e-01 8.807646e-01 4.526527e-01 5.754794e-01 8.913093e-02 9.577319e-01 9.984042e-01 7.489683e-01 5.898869e-01 3.964380e-01 9.984042e-01 6.693793e-01 5.754794e-01 4.727573e-01 2.144822e-02 7.186064e-02 1.241933e-02 1.095986e-01 9.696877e-01 5.182794e-01 5.619146e-01 8.360099e-01 7.810124e-01 4.556674e-01 5.003113e-01 5.707142e-01 7.733467e-01 4.412999e-01 7.840846e-01 6.796066e-01 7.611279e-01 6.220126e-01 5.425244e-01 9.282872e-01 9.227264e-01
ENSBTAG00000000758 4.224909e-06 5.743312e-02 1.336144e-01 1.935206e-03 5.686777e-01 5.110261e-03 2.713321e-01 4.550026e-02 1.935206e-03 1.992885e-07 6.795346e-06 7.679939e-01 7.143651e-01 5.743312e-02 1.639507e-02 2.601615e-06 1.615133e-01 6.795346e-06 1.095986e-01 1.241933e-02 9.521556e-01 7.186064e-02 7.166049e-01 9.824480e-01 4.652582e-04 2.669150e-05 7.863910e-01 5.592203e-01 2.301393e-01 4.851772e-01 8.934026e-01 5.300039e-01 1.935206e-03 4.550026e-02 8.913093e-02 1.935206e-03 1.241933e-02 1.935206e-03 1.639507e-02 2.144822e-02 4.424872e-01 7.512436e-01 2.699796e-03 9.322376e-03 2.144822e-02 2.144822e-02 3.182172e-04 3.731627e-03 2.144822e-02 3.731627e-03 4.550026e-02 5.612405e-01 9.322376e-03 6.738585e-04 4.550026e-02 6.738585e-04
ENSBTAG00000000759 2.713321e-01 2.301393e-01 1.615133e-01 4.110769e-01 3.173105e-01 8.913093e-02 9.219323e-01 5.743312e-02 5.741160e-01 5.743312e-02 5.743312e-02 7.588434e-01 5.551906e-01 1.936010e-01 1.336144e-01 5.598933e-01 7.186064e-02 5.385547e-01 6.220126e-01 6.862127e-01 8.913093e-02 9.728772e-01 9.880322e-01 9.641073e-01 3.572884e-02 1.241933e-02 9.203443e-01 9.720797e-01 4.048447e-01 8.555827e-01 8.274291e-01 9.880322e-01 1.936010e-01 8.360099e-01 7.186064e-02 5.743312e-02 2.713321e-01 7.186064e-02 2.713321e-01 9.680931e-01 5.878185e-01 7.474527e-01 6.613863e-01 6.584892e-01 2.301393e-01 6.298059e-01 8.910308e-01 7.542807e-01 4.365690e-01 7.825481e-01 4.933439e-01 4.401144e-01 9.513592e-01 6.030636e-01 1.336144e-01 2.301393e-01
ENSBTAG00000000764 8.173148e-01 6.347870e-01 4.666136e-01 3.513365e-01 1.095986e-01 4.550026e-02 8.002682e-01 1.639507e-02 5.585477e-01 6.933948e-03 1.935206e-03 2.301393e-01 3.173105e-01 1.241933e-02 5.110261e-03 3.572884e-02 1.639507e-02 2.301393e-01 4.365690e-01 3.572884e-02 1.095986e-01 2.713321e-01 5.438509e-01 6.921050e-01 8.165380e-01 2.713321e-01 7.871603e-01 8.391350e-01 9.601224e-01 8.274291e-01 5.372347e-01 8.973576e-01 4.242904e-01 5.511752e-01 2.713321e-01 2.301393e-01 5.041336e-01 7.810124e-01 3.265927e-01 3.173105e-01 3.295603e-01 1.615133e-01 9.800550e-01 6.051562e-01 8.025873e-01 6.548751e-01 1.336144e-01 1.936010e-01 1.336144e-01 1.936010e-01 3.173105e-01 2.301393e-01 3.691855e-01 1.936010e-01 1.095986e-01 4.666136e-01
ENSBTAG00000000767 4.312819e-01 6.935810e-01 4.127864e-01 5.905770e-01 2.713321e-01 2.713321e-01 6.198944e-01 5.511752e-01 3.975527e-01 8.913093e-02 1.936010e-01 8.913093e-02 7.186064e-02 5.850659e-01 2.301393e-01 2.713321e-01 3.572884e-02 7.186064e-02 7.186064e-02 7.186064e-02 1.615133e-01 7.512436e-01 9.641073e-01 4.306967e-01 1.936010e-01 9.668483e-04 9.928191e-01 9.036910e-01 5.871298e-01 1.936010e-01 1.615133e-01 7.186064e-02 2.301393e-01 5.110261e-03 5.743312e-02 3.596669e-01 1.615133e-01 2.780690e-02 1.095986e-01 9.013153e-01 4.145001e-01 5.458436e-01 7.300944e-01 2.713321e-01 3.528891e-01 1.615133e-01 2.301393e-01 2.301393e-01 5.743312e-02 2.144822e-02 2.301393e-01 7.186064e-02 1.615133e-01 1.336144e-01 8.173148e-01 4.965045e-01
ENSBTAG00000000770 3.572884e-02 8.266500e-01 2.713321e-01 4.789453e-01 3.173105e-01 8.886600e-01 6.906302e-01 8.602939e-01 1.615133e-01 7.748781e-01 8.033608e-01 6.657414e-01 7.764104e-01 1.336144e-01 2.301393e-01 5.743312e-02 7.186064e-02 3.173105e-01 1.615133e-01 1.615133e-01 8.913093e-02 9.736746e-01 9.633102e-01 8.018141e-01 7.429117e-01 7.626521e-01 8.799757e-01 6.128566e-01 4.952390e-01 8.791869e-01 3.173105e-01 2.301393e-01 6.037607e-01 7.353632e-01 9.052754e-01 9.553418e-01 8.485256e-01 7.255883e-01 6.037607e-01 8.406986e-01 6.128566e-01 5.713938e-01 4.312819e-01 3.192501e-01 1.615133e-01 2.301393e-01 7.787104e-01 5.438509e-01 6.483900e-01 6.100515e-01 9.712824e-01 7.017198e-01 3.192501e-01 8.508767e-01 3.670569e-01 1.936010e-01
ENSBTAG00000000771 2.713321e-01 8.736689e-01 3.981108e-01 2.144822e-02 5.110261e-03 4.889373e-01 2.144822e-02 2.301393e-01 5.531812e-01 5.743312e-02 2.301393e-01 7.186064e-02 4.260320e-01 3.197363e-01 1.336144e-01 9.330564e-01 4.641686e-01 9.457856e-01 3.173105e-01 9.912234e-01 2.713321e-01 4.401144e-01 6.686511e-01 1.936010e-01 2.780690e-02 5.743312e-02 6.433644e-01 1.936010e-01 1.639507e-02 1.336144e-01 3.804866e-01 2.144822e-02 3.544460e-01 5.034955e-01 1.336144e-01 6.781419e-01 5.022205e-01 3.173105e-01 3.925511e-01 1.936010e-01 1.095986e-01 8.913093e-02 2.713321e-01 1.336144e-01 4.266135e-01 9.418061e-01 3.173105e-01 7.856220e-01 8.799757e-01 7.186064e-02 1.936010e-01 5.359164e-01 1.336144e-01 6.383550e-01 4.550026e-02 3.572884e-02
ENSBTAG00000000773 4.715250e-01 9.266980e-01 6.921050e-01 3.260998e-01 2.713321e-01 8.095551e-01 2.713321e-01 1.936010e-01 1.336144e-01 4.295278e-01 3.405901e-01 2.713321e-01 3.416044e-01 6.563198e-01 1.615133e-01 2.713321e-01 2.301393e-01 2.713321e-01 1.936010e-01 3.772363e-01 1.615133e-01 5.300039e-01 1.615133e-01 3.173105e-01 3.173105e-01 9.084451e-01 3.345448e-01 3.173105e-01 4.593000e-01 5.988882e-01 3.173105e-01 4.185151e-01 2.301393e-01 5.182794e-01 1.936010e-01 7.002374e-01 7.733467e-01 9.457856e-01 6.440813e-01 3.173105e-01 1.615133e-01 8.913093e-02 1.936010e-01 5.572037e-01 4.260320e-01 1.095986e-01 4.271954e-01 4.448672e-01 8.894501e-01 7.588434e-01 1.615133e-01 9.641073e-01 3.173105e-01 4.814328e-01 8.126568e-01 7.459380e-01
ENSBTAG00000000778 8.453929e-01 5.940336e-01 5.843787e-01 6.577657e-01 1.336144e-01 8.913093e-02 NA 1.615133e-01 3.886875e-01 1.615133e-01 1.615133e-01 3.958813e-01 1.615133e-01 9.147890e-01 8.422627e-01 5.565323e-01 2.713321e-01 7.186064e-02 3.173105e-01 2.713321e-01 6.847426e-01 3.173105e-01 3.173105e-01 7.596046e-01 5.885076e-01 1.936010e-01 3.173105e-01 5.280405e-01 9.187567e-01 6.577657e-01 6.002785e-01 7.894692e-01 2.713321e-01 7.687579e-01 4.277778e-01 1.936010e-01 6.163711e-01 4.254510e-01 6.913675e-01 2.713321e-01 1.336144e-01 1.615133e-01 3.241331e-01 7.186064e-02 4.550026e-02 5.228229e-01 1.095986e-01 4.242904e-01 1.936010e-01 9.314664e-01 8.791869e-01 6.326502e-01 3.713219e-01 1.615133e-01 3.864902e-01 4.629487e-01
ENSBTAG00000000781 7.588434e-01 9.784597e-01 2.713321e-01 9.672959e-01 8.305471e-01 8.776097e-01 5.768444e-01 9.728772e-01 4.727573e-01 6.149643e-01 8.049082e-01 4.359797e-01 8.886600e-01 8.728811e-01 4.460600e-01 5.306592e-01 4.436763e-01 9.944149e-01 6.319386e-01 9.513592e-01 4.202428e-01 7.315985e-01 3.173105e-01 6.505487e-01 7.894692e-01 4.312819e-01 1.936010e-01 1.095986e-01 1.936010e-01 6.241339e-01 6.241339e-01 3.173105e-01 3.649359e-01 6.548751e-01 7.833162e-01 6.730250e-01 5.926499e-01 6.891565e-01 4.574817e-01 3.410970e-01 4.876822e-01 3.665259e-01 1.095986e-01 1.936010e-01 3.173105e-01 5.156922e-01 8.673700e-01 4.795665e-01 9.840434e-01 6.340744e-01 2.713321e-01 4.424872e-01 5.286946e-01 5.809484e-01 3.173105e-01 1.095986e-01
ENSBTAG00000000782 2.301393e-01 7.603662e-01 3.734659e-01 1.336144e-01 4.795665e-01 4.550026e-02 8.913093e-02 5.003113e-01 3.182172e-04 1.446961e-04 5.511752e-01 7.933214e-01 1.936010e-01 3.731627e-03 4.652582e-04 1.936010e-01 6.933948e-03 6.433644e-01 8.157614e-01 1.095986e-01 1.095986e-01 NA 4.623395e-01 1.095986e-01 1.936010e-01 9.179630e-01 1.936010e-01 8.913093e-02 1.615133e-01 4.550026e-02 8.913093e-02 5.743312e-02 6.965365e-01 5.743312e-02 1.095986e-01 8.414806e-01 8.282083e-01 8.823428e-01 6.933948e-03 5.743312e-02 1.095986e-01 5.885076e-01 1.336144e-01 3.731627e-03 3.572884e-02 8.913093e-02 8.918213e-01 1.374276e-03 1.936010e-01 2.301393e-01 6.376407e-01 1.095986e-01 7.679939e-01 1.615133e-01 8.913093e-02 3.572884e-02
ENSBTAG00000000783 4.436763e-01 5.458436e-01 6.862127e-01 4.185151e-01 5.092538e-01 7.596046e-01 5.003113e-01 8.673700e-01 8.540135e-01 5.372347e-01 1.336144e-01 1.615133e-01 4.009084e-01 9.187567e-01 5.372347e-01 8.540135e-01 6.534317e-01 9.005236e-01 3.914449e-01 4.185151e-01 8.064564e-01 7.233389e-01 5.425244e-01 4.336271e-01 5.802634e-01 9.338515e-01 5.182794e-01 6.548751e-01 5.802634e-01 3.947694e-01 5.003113e-01 8.243139e-01 5.286946e-01 7.611279e-01 9.481740e-01 1.000000e+00 6.548751e-01 9.832457e-01 7.611279e-01 9.489702e-01 8.446102e-01 9.132025e-01 4.562717e-01 5.598933e-01 4.826792e-01 6.548751e-01 3.173105e-01 4.133572e-01 1.936010e-01 6.491092e-01 3.702528e-01 3.173105e-01 5.782109e-01 4.808102e-01 6.248417e-01 6.570426e-01
ENSBTAG00000000784 2.301393e-01 7.180994e-01 4.550026e-02 3.173105e-01 8.913093e-02 1.935206e-03 2.301393e-01 1.935206e-03 1.336144e-01 6.972761e-01 2.699796e-03 1.615133e-01 3.396535e-07 6.149643e-01 5.558613e-01 3.654654e-01 3.236426e-01 9.668483e-04 5.110261e-03 8.913093e-02 8.266500e-01 6.933948e-03 1.241933e-02 5.802634e-01 NA 6.738585e-04 1.936010e-01 2.144822e-02 8.941934e-01 1.241933e-02 8.913093e-02 8.913093e-02 2.301393e-01 8.913093e-02 7.421557e-01 1.095986e-01 2.144822e-02 4.550026e-02 6.163711e-01 1.936010e-01 4.520511e-01 1.336144e-01 3.925511e-01 6.334248e-05 2.780690e-02 8.571526e-01 4.721409e-01 1.446961e-04 9.619269e-05 4.652582e-04 2.669150e-05 6.933948e-03 1.639507e-02 1.095986e-01 6.086510e-01 9.441937e-01
ENSBTAG00000000785 1.615133e-01 3.173105e-01 1.615133e-01 2.301393e-01 9.211383e-01 3.173105e-01 8.949843e-01 1.615133e-01 6.933948e-03 6.079513e-01 9.936170e-01 1.936010e-01 3.173105e-01 7.398893e-01 8.913093e-02 1.615133e-01 4.833030e-01 3.731627e-03 2.144822e-02 2.301393e-01 1.336144e-01 5.491729e-01 5.565323e-01 8.913093e-02 NA 3.173105e-01 8.344482e-01 1.936010e-01 9.760671e-01 4.808102e-01 2.713321e-01 8.870800e-01 3.280743e-01 1.615133e-01 1.615133e-01 3.964380e-01 5.743312e-02 5.098958e-01 8.913093e-02 8.033608e-01 5.693561e-01 6.796066e-01 1.639507e-02 6.686511e-01 6.592130e-01 6.933948e-03 1.241933e-02 8.913093e-02 5.110261e-03 2.780690e-02 9.322376e-03 4.550026e-02 6.933948e-03 1.374276e-03 1.639507e-02 9.668483e-04
ENSBTAG00000000786 3.441486e-01 3.173105e-01 6.759471e-01 4.629487e-01 1.615133e-01 1.615133e-01 1.095986e-01 2.713321e-01 3.395777e-01 9.617162e-01 3.173105e-01 7.840846e-01 1.336144e-01 3.380628e-01 1.936010e-01 9.322376e-03 2.301393e-01 5.743312e-02 1.615133e-01 4.652582e-04 7.186064e-02 1.374276e-03 9.322376e-03 4.939752e-01 5.933415e-01 1.615133e-01 3.572884e-02 7.186064e-02 4.550026e-02 4.550026e-02 6.679232e-01 1.336144e-01 1.095986e-01 1.336144e-01 6.548751e-01 3.612425e-01 5.652913e-01 4.746090e-01 4.496492e-01 3.572884e-02 1.936010e-01 2.301393e-01 8.469590e-01 6.701078e-01 4.430815e-01 5.332845e-01 7.971788e-01 1.615133e-01 1.336144e-01 8.913093e-02 2.713321e-01 5.743312e-02 4.752272e-01 6.854775e-01 4.568765e-01 6.305165e-01
ENSBTAG00000000789 3.226631e-01 6.002785e-01 4.914528e-01 6.149643e-01 8.305471e-01 8.571526e-01 8.469590e-01 4.289440e-01 9.720797e-01 7.315985e-01 4.389308e-01 8.165380e-01 4.484510e-01 1.336144e-01 3.375587e-01 9.808526e-01 3.280743e-01 4.208197e-01 4.971379e-01 3.173105e-01 8.367909e-01 1.095986e-01 5.598933e-01 1.615133e-01 NA 7.710513e-01 6.884201e-01 6.928429e-01 6.730250e-01 7.833162e-01 9.108234e-01 9.800550e-01 7.240884e-01 8.941934e-01 2.713321e-01 6.290957e-01 8.650101e-01 9.259036e-01 9.187567e-01 1.095986e-01 7.186064e-02 7.186064e-02 7.195951e-01 8.831320e-01 3.173105e-01 3.772363e-01 3.173105e-01 7.910095e-01 6.577657e-01 7.894692e-01 7.308463e-01 4.122161e-01 9.736746e-01 7.512436e-01 7.810124e-01 1.336144e-01
ENSBTAG00000000795 6.933948e-03 2.155995e-04 6.381783e-14 1.707981e-05 9.521556e-01 9.668483e-04 2.780690e-02 2.699796e-03 1.639507e-02 7.634145e-01 1.973175e-09 1.361845e-13 1.895907e-17 8.118811e-01 5.202241e-01 5.110261e-03 2.155995e-04 1.973175e-09 9.668483e-04 4.111578e-11 2.713321e-01 1.158027e-07 4.914528e-01 3.635016e-09 9.583666e-07 2.699796e-03 2.713321e-01 4.550026e-02 4.111578e-11 1.247569e-12 5.584669e-19 9.619269e-05 6.631492e-09 2.559625e-12 2.301393e-01 1.446961e-04 2.479332e-25 4.277778e-01 1.241933e-02 6.933948e-03 2.976456e-10 2.257177e-19 3.797912e-08 4.131501e-05 1.639507e-02 6.170751e-01 9.619269e-05 1.374276e-03 1.158027e-07 4.224909e-06 2.669150e-05 1.615133e-01 6.738585e-04 4.550026e-02 6.664090e-08 3.635016e-09
ENSBTAG00000000797 7.833162e-01 4.990406e-01 1.336144e-01 4.133572e-01 2.301393e-01 4.586934e-01 5.505074e-01 4.348025e-01 1.095986e-01 3.864902e-01 8.103303e-01 2.713321e-01 1.615133e-01 9.266980e-01 6.220126e-01 6.921050e-01 8.227573e-01 8.610796e-01 4.908233e-01 8.258712e-01 5.163384e-01 8.321070e-01 5.592203e-01 4.225530e-01 3.310505e-01 6.774100e-01 9.266980e-01 9.418061e-01 3.766962e-01 4.418933e-01 3.315483e-01 5.034955e-01 4.586934e-01 6.426477e-01 8.111056e-01 5.163384e-01 4.502490e-01 1.336144e-01 4.248705e-01 5.378945e-01 4.225530e-01 3.953251e-01 3.925511e-01 9.489702e-01 1.095986e-01 4.442715e-01 9.322376e-03 3.260998e-01 7.186064e-02 2.144822e-02 3.572884e-02 1.936010e-01 2.144822e-02 3.572884e-02 4.179402e-01 4.746090e-01
ENSBTAG00000000799 9.625132e-01 7.391343e-01 5.871298e-01 2.699796e-03 7.186064e-02 4.122161e-01 3.173105e-01 3.936593e-01 3.572884e-02 9.800550e-01 2.144822e-02 9.601224e-01 2.780690e-02 3.572884e-02 5.743312e-02 4.224909e-06 1.336144e-01 1.374276e-03 3.572884e-02 6.738585e-04 5.891970e-01 8.508767e-01 2.699796e-03 2.713321e-01 7.186064e-02 3.173105e-01 1.095986e-01 3.731627e-03 1.936010e-01 1.639507e-02 7.186064e-02 4.652582e-04 5.743312e-02 3.305533e-01 3.572884e-02 7.489683e-01 7.186064e-02 2.301393e-01 4.845520e-01 6.440813e-01 6.527104e-01 8.862902e-01 2.780690e-02 2.301393e-01 2.155995e-04 4.131501e-05 9.583666e-07 4.490499e-01 6.933948e-03 4.224909e-06 2.669150e-05 1.586656e-06 6.664090e-08 6.795346e-06 6.933948e-03 1.936010e-01
ENSBTAG00000000801 3.964380e-01 9.617162e-01 9.282872e-01 3.665259e-01 3.936593e-01 2.713321e-01 9.044831e-01 6.455162e-01 8.902404e-01 2.301393e-01 9.529521e-01 7.902392e-01 1.936010e-01 2.301393e-01 1.936010e-01 3.981108e-01 1.615133e-01 1.936010e-01 5.405378e-01 1.936010e-01 1.095986e-01 3.173105e-01 3.761566e-01 9.808526e-01 9.211383e-01 5.871298e-01 6.584892e-01 7.940925e-01 5.491729e-01 6.093511e-01 6.016703e-01 6.483900e-01 8.650101e-01 2.301393e-01 3.777768e-01 7.979508e-01 8.697311e-01 3.173105e-01 1.615133e-01 8.768213e-01 9.187567e-01 5.878185e-01 3.456809e-01 4.696799e-01 1.615133e-01 1.615133e-01 7.414000e-01 7.641772e-01 3.628225e-01 8.532290e-01 1.336144e-01 6.737551e-01 9.593255e-01 9.529521e-01 2.301393e-01 1.095986e-01
ENSBTAG00000000803 6.631492e-09 6.943195e-01 6.290957e-01 3.544460e-01 2.699796e-03 6.795346e-06 1.936010e-01 9.668483e-04 2.699796e-03 1.936010e-01 5.947260e-01 7.106375e-01 6.933948e-03 1.935206e-03 1.639507e-02 3.731627e-03 5.743312e-02 3.182172e-04 1.615133e-01 4.131501e-05 2.144822e-02 6.170751e-01 1.095986e-01 3.572884e-02 2.780690e-02 9.593255e-01 1.095986e-01 4.550026e-02 2.144822e-02 8.910308e-01 5.802634e-01 1.936010e-01 2.144822e-02 1.336144e-01 5.743312e-02 3.572884e-02 2.713321e-01 7.186064e-02 3.572884e-02 1.615133e-01 7.278402e-01 3.355475e-01 3.173105e-01 2.301393e-01 9.473778e-01 3.396535e-07 4.502490e-01 6.738585e-04 6.334248e-05 9.668483e-04 6.334248e-05 1.241933e-02 4.131501e-05 5.273869e-01 9.306715e-01 5.458436e-01
ENSBTAG00000000804 1.615133e-01 3.958813e-01 4.984060e-01 1.936010e-01 8.913093e-02 7.810124e-01 1.241933e-02 9.044831e-01 7.121277e-01 6.319386e-01 7.186064e-02 6.483900e-01 5.743312e-02 6.708367e-01 7.771768e-01 4.550026e-02 1.095986e-01 1.615133e-01 1.936010e-01 5.743312e-02 2.144822e-02 1.639507e-02 2.699796e-03 1.095986e-01 8.913093e-02 5.558613e-01 9.322376e-03 1.241933e-02 7.186064e-02 1.336144e-01 4.550026e-02 5.131118e-01 9.856389e-01 1.615133e-01 5.060505e-01 5.743312e-02 7.186064e-02 4.162181e-01 3.572884e-02 5.743312e-02 6.079513e-01 7.787104e-01 1.936010e-01 1.374276e-03 1.936010e-01 5.565323e-01 3.572884e-02 1.936010e-01 1.336144e-01 1.936010e-01 1.936010e-01 1.639507e-02 7.186064e-02 2.780690e-02 4.593000e-01 6.234264e-01
ENSBTAG00000000806 8.344482e-01 4.472546e-01 9.896278e-01 5.398763e-01 2.713321e-01 8.689440e-01 2.713321e-01 5.572037e-01 1.615133e-01 6.276763e-01 1.936010e-01 6.505487e-01 9.418061e-01 7.817801e-01 8.752448e-01 7.558006e-01 8.618655e-01 4.933439e-01 5.823194e-01 7.764104e-01 9.928191e-01 4.490499e-01 1.936010e-01 8.196462e-01 6.419315e-01 6.701078e-01 9.896278e-01 3.837542e-01 8.018141e-01 6.220126e-01 7.573215e-01 7.414000e-01 4.777041e-01 6.362132e-01 7.474527e-01 5.809484e-01 9.092378e-01 9.274926e-01 5.857535e-01 3.908925e-01 4.845520e-01 6.730250e-01 7.580823e-01 6.781419e-01 6.796066e-01 9.976063e-01 8.087802e-01 9.481740e-01 6.972761e-01 4.764648e-01 7.910095e-01 7.940925e-01 9.976063e-01 6.671956e-01 9.688904e-01 7.225896e-01
ENSBTAG00000000807 5.458436e-01 5.505074e-01 1.336144e-01 8.720934e-01 9.290819e-01 2.713321e-01 6.972761e-01 3.686527e-01 1.615133e-01 4.666136e-01 3.315483e-01 1.936010e-01 3.173105e-01 3.591426e-01 8.305471e-01 4.248705e-01 2.301393e-01 7.186064e-02 1.936010e-01 6.933948e-03 1.615133e-01 2.301393e-01 8.913093e-02 3.173105e-01 2.301393e-01 1.936010e-01 4.448672e-01 5.905770e-01 4.820557e-01 1.936010e-01 3.914449e-01 5.300039e-01 4.424872e-01 5.359164e-01 5.438509e-01 2.780690e-02 8.913093e-02 7.032032e-01 7.634145e-01 3.173105e-01 5.743312e-02 4.550026e-02 5.743312e-02 8.453929e-01 4.424872e-01 4.271954e-01 5.743312e-02 7.039454e-01 3.766962e-01 7.527617e-01 8.157614e-01 7.626521e-01 7.444244e-01 3.892380e-01 2.301393e-01 6.987562e-01
ENSBTAG00000000808 6.483900e-01 4.088041e-01 3.572884e-02 6.262583e-01 2.301393e-01 2.713321e-01 2.301393e-01 1.095986e-01 6.906302e-01 8.913093e-02 1.336144e-01 1.615133e-01 1.936010e-01 2.301393e-01 3.799437e-01 8.913093e-02 8.913093e-02 8.913093e-02 2.713321e-01 2.713321e-01 4.031549e-01 1.095986e-01 3.675883e-01 5.592203e-01 9.688904e-01 1.095986e-01 8.313270e-01 8.587230e-01 6.722953e-01 3.295603e-01 8.033608e-01 9.203443e-01 7.444244e-01 5.518435e-01 6.657414e-01 4.014693e-01 3.320465e-01 5.028578e-01 8.926119e-01 4.733741e-01 8.111056e-01 5.022205e-01 5.912676e-01 8.997319e-01 8.258712e-01 6.276763e-01 1.615133e-01 2.301393e-01 7.076605e-01 1.936010e-01 5.578755e-01 7.406445e-01 7.421557e-01 3.958813e-01 2.301393e-01 3.804866e-01
ENSBTAG00000000810 3.173105e-01 4.833030e-01 6.002785e-01 4.889373e-01 8.033608e-01 3.992284e-01 9.712824e-01 4.901942e-01 4.990406e-01 9.601224e-01 9.521556e-01 4.048447e-01 5.518435e-01 6.766784e-01 3.853943e-01 8.894501e-01 3.586189e-01 2.301393e-01 5.743312e-02 7.588434e-01 2.713321e-01 7.863910e-01 4.442715e-01 7.565610e-01 7.300944e-01 4.623395e-01 7.702866e-01 8.064564e-01 9.354420e-01 7.248383e-01 4.550636e-01 7.504849e-01 1.936010e-01 4.709095e-01 2.713321e-01 7.039454e-01 7.702866e-01 8.328873e-01 4.179402e-01 6.298059e-01 2.713321e-01 9.433978e-01 6.262583e-01 6.781419e-01 6.664684e-01 6.009743e-01 6.447986e-01 8.642238e-01 5.092538e-01 6.592130e-01 9.832457e-01 9.593255e-01 5.086123e-01 4.952390e-01 4.088041e-01 1.615133e-01
ENSBTAG00000000811 4.733741e-01 3.461926e-01 6.362132e-01 9.585287e-01 3.654654e-01 1.615133e-01 8.072308e-01 1.936010e-01 6.135588e-01 5.511752e-01 6.810725e-01 2.301393e-01 8.949843e-01 8.657966e-01 7.833162e-01 8.493091e-01 8.352290e-01 3.628225e-01 1.615133e-01 9.060677e-01 6.419315e-01 6.505487e-01 3.772363e-01 5.066903e-01 9.505628e-01 3.173105e-01 8.391350e-01 4.568765e-01 7.248383e-01 9.657015e-01 3.628225e-01 4.666136e-01 3.173105e-01 1.936010e-01 7.240884e-01 9.251092e-01 6.796066e-01 5.306592e-01 3.173105e-01 6.884201e-01 3.305533e-01 8.847109e-01 8.965664e-01 7.964069e-01 8.165380e-01 3.633501e-01 8.910308e-01 8.453929e-01 6.086510e-01 8.602939e-01 7.794775e-01 9.521556e-01 4.550636e-01 6.241339e-01 3.702528e-01 1.336144e-01
ENSBTAG00000000812 9.322376e-03 3.410970e-01 4.599070e-01 3.173105e-01 1.095986e-01 2.301393e-01 1.639507e-02 1.095986e-01 5.743312e-02 1.336144e-01 5.592203e-01 5.195754e-01 9.036910e-01 5.743312e-02 1.095986e-01 1.936010e-01 5.754794e-01 2.713321e-01 8.352290e-01 9.021071e-01 9.251092e-01 1.936010e-01 3.335440e-01 7.596046e-01 2.713321e-01 1.615133e-01 7.353632e-01 5.300039e-01 7.596046e-01 7.233389e-01 4.883096e-01 1.615133e-01 3.451696e-01 4.484510e-01 6.980160e-01 1.615133e-01 2.713321e-01 7.794775e-01 3.275800e-01 4.550026e-02 3.330444e-01 8.595084e-01 3.815739e-01 7.186064e-02 4.550026e-02 9.657015e-01 1.336144e-01 1.095986e-01 4.690657e-01 4.550026e-02 4.666136e-01 2.713321e-01 4.789453e-01 5.700350e-01 9.952127e-01 8.957753e-01
ENSBTAG00000000813 6.686511e-01 8.913093e-02 4.312819e-01 2.780690e-02 4.131501e-05 1.586656e-06 8.913093e-02 1.707981e-05 9.410104e-01 4.652582e-04 3.731627e-03 6.738585e-04 3.745408e-01 2.155995e-04 3.182172e-04 3.482444e-01 4.652582e-04 2.301393e-01 5.066903e-01 7.964069e-01 7.186064e-02 5.743312e-02 1.639507e-02 5.743312e-02 8.212014e-01 3.182172e-04 1.935206e-03 9.322376e-03 5.659678e-01 1.095986e-01 7.186064e-02 1.935206e-03 7.158580e-01 6.933948e-03 1.095986e-01 3.731627e-03 4.550636e-01 9.668483e-04 9.619269e-05 9.322376e-03 2.699796e-03 9.619269e-05 1.374276e-03 3.572884e-02 5.345996e-01 3.601916e-01 8.041344e-01 7.009784e-01 8.540135e-01 9.577319e-01 1.936010e-01 6.928429e-01 1.336144e-01 8.477422e-01 5.306592e-01 5.110261e-03
ENSBTAG00000000816 9.005236e-01 5.241248e-01 1.615133e-01 5.124678e-01 6.362132e-01 8.563676e-01 6.340744e-01 4.418933e-01 6.628367e-01 9.752695e-01 3.947694e-01 1.936010e-01 5.747975e-01 8.258712e-01 4.826792e-01 5.823194e-01 8.422627e-01 4.895655e-01 3.815739e-01 4.324536e-01 7.710513e-01 3.405901e-01 7.285913e-01 7.664665e-01 3.173105e-01 8.934026e-01 3.958813e-01 4.532547e-01 9.728772e-01 6.369268e-01 8.219793e-01 6.635624e-01 4.647792e-01 9.569352e-01 6.657414e-01 9.601224e-01 4.795665e-01 4.110769e-01 8.934026e-01 4.984060e-01 5.405378e-01 5.137563e-01 9.290819e-01 9.976063e-01 8.461759e-01 2.301393e-01 7.186064e-02 5.646152e-01 6.759471e-01 6.354999e-01 8.547980e-01 9.944149e-01 7.535210e-01 1.615133e-01 9.704850e-01 7.956352e-01
ENSBTAG00000000817 1.095986e-01 1.615133e-01 3.843004e-01 4.389308e-01 7.091484e-01 2.699796e-03 5.228229e-01 7.504849e-01 3.731627e-03 2.301393e-01 8.204237e-01 2.713321e-01 5.431875e-01 3.173105e-01 1.936010e-01 6.086510e-01 8.010411e-01 6.030636e-01 8.913093e-02 2.713321e-01 1.936010e-01 1.586656e-06 2.301393e-01 4.629487e-01 3.265927e-01 1.615133e-01 4.550026e-02 4.550026e-02 3.554863e-01 2.780690e-02 5.871298e-01 7.414000e-01 2.301393e-01 3.173105e-01 9.322376e-03 1.936010e-01 6.030636e-01 7.353632e-01 1.336144e-01 1.935206e-03 2.669150e-05 3.396535e-07 3.572884e-02 1.935206e-03 4.131501e-05 6.738585e-04 3.173105e-01 3.360496e-01 8.336677e-01 8.157614e-01 7.679939e-01 3.173105e-01 3.633501e-01 1.095986e-01 8.913093e-02 8.913093e-02
ENSBTAG00000000818 9.322376e-03 1.374276e-03 2.144822e-02 1.707981e-05 4.353909e-01 1.095986e-01 1.336144e-01 3.675883e-01 3.182172e-04 8.642238e-01 1.992885e-07 3.182172e-04 1.935206e-03 8.032001e-11 7.143651e-01 1.936010e-01 2.699796e-03 2.601615e-06 1.707981e-05 1.082509e-05 1.586656e-06 4.739913e-01 3.731627e-03 4.224909e-06 1.244192e-15 1.336144e-01 5.372347e-01 5.743312e-02 5.733031e-07 7.933214e-01 2.601615e-06 1.360662e-14 3.572884e-02 4.550026e-02 6.933948e-03 4.641686e-01 8.336677e-01 1.936010e-01 1.198074e-08 1.973175e-09 6.664090e-08 3.892380e-01 1.361845e-13 3.396535e-07 9.322376e-03 2.669150e-05 4.652582e-04 1.973175e-09 6.631492e-09 2.143518e-08 2.143518e-08 1.198074e-08 1.374276e-03 2.699796e-03 1.446961e-04 1.936010e-01
ENSBTAG00000000819 7.186064e-02 2.713321e-01 1.615133e-01 1.336144e-01 4.167916e-01 6.397846e-01 8.862902e-01 4.484510e-01 4.514499e-01 4.864288e-01 4.037177e-01 5.105381e-01 6.065530e-01 6.107522e-01 1.936010e-01 9.712824e-01 5.079712e-01 5.047721e-01 5.673220e-01 3.173105e-01 6.965365e-01 7.879297e-01 5.465087e-01 5.465087e-01 6.606615e-01 6.419315e-01 4.808102e-01 6.935810e-01 6.519895e-01 5.619146e-01 5.189272e-01 9.952127e-01 8.855005e-01 8.103303e-01 9.792573e-01 9.952127e-01 9.856389e-01 5.105381e-01 7.710513e-01 4.260320e-01 2.301393e-01 5.830054e-01 2.713321e-01 1.336144e-01 1.095986e-01 7.794775e-01 3.467049e-01 3.837542e-01 8.002682e-01 2.699796e-03 1.936010e-01 3.886875e-01 5.743312e-02 7.902392e-01 5.485062e-01 1.095986e-01
ENSBTAG00000000820 2.713321e-01 4.318675e-01 3.518536e-01 6.206001e-01 3.173105e-01 6.592130e-01 3.370552e-01 4.927131e-01 5.639395e-01 9.688904e-01 3.665259e-01 3.549659e-01 5.273869e-01 8.041344e-01 8.010411e-01 7.489683e-01 8.157614e-01 6.621113e-01 8.831320e-01 7.391343e-01 5.405378e-01 1.241933e-02 2.780690e-02 1.336144e-01 1.936010e-01 8.910308e-01 8.913093e-02 7.186064e-02 2.713321e-01 2.301393e-01 5.734349e-01 1.936010e-01 7.186064e-02 6.206001e-01 5.131118e-01 1.936010e-01 5.743312e-02 2.301393e-01 7.733467e-01 5.195754e-01 1.936010e-01 3.572884e-02 8.282083e-01 4.876822e-01 9.354420e-01 8.918213e-01 1.936010e-01 2.301393e-01 5.625892e-01 9.346467e-01 4.617307e-01 5.572037e-01 5.659678e-01 7.879297e-01 4.764648e-01 1.615133e-01
ENSBTAG00000000824 6.170751e-01 1.241933e-02 3.572884e-02 8.913093e-02 1.615133e-01 3.173105e-01 2.713321e-01 3.853943e-01 8.064564e-01 1.336144e-01 5.891970e-01 6.592130e-01 7.293427e-01 2.144822e-02 7.024614e-01 3.173105e-01 4.377490e-01 5.743312e-02 4.808102e-01 3.260998e-01 7.565610e-01 1.936010e-01 5.215227e-01 4.526527e-01 2.301393e-01 2.301393e-01 1.241933e-02 2.144822e-02 5.743312e-02 1.241933e-02 1.936010e-01 4.122161e-01 4.502490e-01 2.713321e-01 3.216856e-01 1.095986e-01 1.095986e-01 8.913093e-02 4.496492e-01 4.054089e-01 5.531812e-01 7.061736e-01 7.886993e-01 3.572884e-02 1.241933e-02 8.913093e-02 3.173105e-01 9.235206e-01 8.540135e-01 2.713321e-01 8.049082e-01 4.678388e-01 7.833162e-01 5.491729e-01 9.171693e-01 1.336144e-01
ENSBTAG00000000825 4.127864e-01 1.936010e-01 3.908925e-01 6.390696e-01 5.652913e-01 6.534317e-01 5.022205e-01 4.672260e-01 7.994956e-01 4.617307e-01 2.301393e-01 2.713321e-01 2.301393e-01 4.550026e-02 7.535210e-01 3.572884e-02 8.587230e-01 7.948638e-01 3.410970e-01 3.173105e-01 4.833030e-01 8.728811e-01 1.095986e-01 2.301393e-01 3.173105e-01 5.306592e-01 1.336144e-01 3.875879e-01 1.615133e-01 5.247764e-01 3.173105e-01 5.372347e-01 9.322614e-01 8.118811e-01 8.080054e-01 2.780690e-02 3.908925e-01 7.331036e-01 1.639507e-02 1.095986e-01 5.743312e-02 5.743312e-02 1.936010e-01 4.672260e-01 8.579377e-01 1.936010e-01 5.293491e-01 3.173105e-01 3.572884e-02 2.301393e-01 1.095986e-01 5.754794e-01 4.208197e-01 2.713321e-01 7.376251e-01 3.477307e-01
ENSBTAG00000000827 3.300565e-01 4.478526e-01 4.082371e-01 9.155824e-01 2.301393e-01 3.638782e-01 2.780690e-02 5.572037e-01 5.247764e-01 4.690657e-01 2.713321e-01 2.144822e-02 2.144822e-02 5.666447e-01 8.041344e-01 3.686527e-01 1.936010e-01 1.639507e-02 1.936010e-01 2.301393e-01 1.615133e-01 2.699796e-03 3.572884e-02 1.615133e-01 5.565323e-01 3.975527e-01 4.550026e-02 1.095986e-01 3.931050e-01 4.984060e-01 3.528891e-01 7.186064e-02 5.743312e-02 5.947260e-01 7.558006e-01 6.362132e-01 8.913093e-02 8.913093e-02 1.336144e-01 9.266980e-01 7.902392e-01 6.642884e-01 4.550026e-02 2.780690e-02 7.186064e-02 2.144822e-02 2.780690e-02 3.731627e-03 2.780690e-02 2.780690e-02 7.186064e-02 5.743312e-02 7.186064e-02 6.935810e-01 5.743312e-02 3.572884e-02
ENSBTAG00000000829 8.118811e-01 3.395777e-01 2.713321e-01 4.777041e-01 3.221741e-01 2.713321e-01 4.839273e-01 3.173105e-01 8.913093e-02 2.713321e-01 4.353909e-01 6.708367e-01 8.913093e-02 3.173105e-01 5.743312e-02 5.809484e-01 1.639507e-02 6.206001e-01 2.780690e-02 9.203443e-01 7.186064e-02 6.383550e-01 7.550405e-01 7.672301e-01 4.526527e-01 1.615133e-01 6.023668e-01 9.433978e-01 8.823428e-01 6.766784e-01 5.313149e-01 1.336144e-01 3.572884e-02 6.128566e-01 2.780690e-02 9.044831e-01 7.748781e-01 2.301393e-01 1.336144e-01 3.375587e-01 5.743312e-02 7.186064e-02 9.617162e-01 4.167916e-01 3.251155e-01 7.248383e-01 2.301393e-01 9.664987e-01 7.248383e-01 7.188471e-01 2.301393e-01 7.794775e-01 3.815739e-01 6.592130e-01 6.491092e-01 4.858028e-01
ENSBTAG00000000830 5.754794e-01 9.712824e-01 8.477422e-01 7.136190e-01 8.673700e-01 6.840080e-01 4.014693e-01 3.964380e-01 8.839214e-01 9.609193e-01 2.713321e-01 2.713321e-01 6.469524e-01 7.474527e-01 4.752272e-01 9.092378e-01 9.712824e-01 5.247764e-01 9.776622e-01 7.994956e-01 8.965664e-01 8.618655e-01 6.369268e-01 5.775274e-01 7.664665e-01 5.189272e-01 3.211975e-01 1.936010e-01 4.550026e-02 1.095986e-01 3.622954e-01 7.323509e-01 8.297673e-01 9.108234e-01 8.243139e-01 6.541532e-01 6.170751e-01 9.521556e-01 6.354999e-01 7.764104e-01 8.157614e-01 6.227193e-01 7.009784e-01 2.301393e-01 3.750789e-01 9.179630e-01 3.192501e-01 4.237108e-01 2.301393e-01 5.445148e-01 3.173105e-01 5.313149e-01 4.599070e-01 3.173105e-01 6.548751e-01 7.894692e-01
ENSBTAG00000000831 1.446961e-04 9.641073e-01 9.005236e-01 4.550026e-02 6.255498e-01 1.936010e-01 3.385673e-01 4.727573e-01 5.234737e-01 1.241933e-02 1.095986e-01 6.738585e-04 6.933948e-03 5.418618e-01 2.301393e-01 1.374276e-03 2.713321e-01 2.155995e-04 8.913093e-02 1.639507e-02 1.241933e-02 1.241933e-02 9.298767e-01 2.301393e-01 1.936010e-01 8.752448e-01 2.144822e-02 1.615133e-01 3.370552e-01 3.975527e-01 6.957972e-01 5.131118e-01 5.551906e-01 2.301393e-01 9.378281e-01 7.186064e-02 2.780690e-02 1.095986e-01 1.374276e-03 7.376251e-01 6.541532e-01 4.054089e-01 3.572884e-02 5.743312e-02 5.743312e-02 1.095986e-01 4.652582e-04 4.224909e-06 6.334248e-05 6.795346e-06 6.334248e-05 6.795346e-06 6.795346e-06 6.795346e-06 3.572884e-02 1.374276e-03
ENSBTAG00000000833 1.936010e-01 5.326276e-01 5.988882e-01 6.248417e-01 6.051562e-01 5.551906e-01 5.505074e-01 4.145001e-01 4.629487e-01 1.936010e-01 1.936010e-01 5.111809e-01 8.571526e-01 3.192501e-01 8.634375e-01 4.889373e-01 9.203443e-01 9.013153e-01 8.321070e-01 7.128732e-01 8.965664e-01 8.815536e-01 8.196462e-01 7.802448e-01 8.250924e-01 7.376251e-01 5.228229e-01 4.208197e-01 6.994967e-01 3.173105e-01 9.155824e-01 8.103303e-01 1.936010e-01 2.301393e-01 7.634145e-01 1.936010e-01 5.411996e-01 8.080054e-01 7.076605e-01 9.744721e-01 4.653902e-01 6.810725e-01 2.301393e-01 4.647792e-01 2.301393e-01 1.336144e-01 1.936010e-01 4.502490e-01 5.313149e-01 6.058544e-01 2.713321e-01 4.939752e-01 7.248383e-01 8.056822e-01 4.082371e-01 1.936010e-01
ENSBTAG00000000837 2.780690e-02 2.144822e-02 7.186064e-02 4.389308e-01 1.615133e-01 1.615133e-01 7.186064e-02 1.936010e-01 8.913093e-02 7.186064e-02 1.095986e-01 2.301393e-01 3.654654e-01 3.572884e-02 8.913093e-02 1.936010e-01 1.095986e-01 5.782109e-01 4.348025e-01 1.336144e-01 4.550026e-02 1.241933e-02 6.933948e-03 1.241933e-02 8.673700e-01 1.615133e-01 6.933948e-03 5.110261e-03 2.699796e-03 2.699796e-03 2.780690e-02 4.145001e-01 5.891970e-01 5.009473e-01 2.301393e-01 8.913093e-02 3.572884e-02 9.960106e-01 1.615133e-01 1.639507e-02 1.639507e-02 6.933948e-03 7.186064e-02 3.572884e-02 5.411996e-01 5.743312e-02 8.375721e-01 7.459380e-01 1.615133e-01 4.520511e-01 4.116463e-01 2.301393e-01 3.173105e-01 9.545452e-01 2.301393e-01 5.208732e-01
ENSBTAG00000000838 8.642238e-01 9.330564e-01 9.928191e-01 6.397846e-01 6.114533e-01 7.603662e-01 6.483900e-01 4.876822e-01 9.402147e-01 9.266980e-01 5.919586e-01 8.305471e-01 7.863910e-01 8.399167e-01 5.585477e-01 8.025873e-01 5.234737e-01 7.497265e-01 4.538572e-01 4.839273e-01 4.641686e-01 3.173105e-01 6.950582e-01 5.163384e-01 1.615133e-01 5.105381e-01 1.000000e+00 6.305165e-01 9.473778e-01 8.250924e-01 7.368709e-01 4.820557e-01 5.418618e-01 4.490499e-01 2.301393e-01 2.713321e-01 7.910095e-01 7.084043e-01 5.585477e-01 3.925511e-01 5.639395e-01 7.376251e-01 7.451811e-01 5.864415e-01 8.791869e-01 8.399167e-01 6.305165e-01 8.469590e-01 8.957753e-01 8.336677e-01 8.134327e-01 8.626514e-01 8.760330e-01 9.219323e-01 5.431875e-01 5.073306e-01
ENSBTAG00000000842 4.652582e-04 7.414000e-01 6.898932e-01 6.107522e-01 3.670569e-01 6.440813e-01 5.743312e-02 3.173105e-01 5.110261e-03 8.934026e-01 3.173105e-01 5.110261e-03 1.095986e-01 5.754794e-01 3.691855e-01 3.612425e-01 2.301393e-01 1.615133e-01 1.095986e-01 9.259036e-01 3.804866e-01 7.186064e-02 2.780690e-02 7.186064e-02 9.904256e-01 4.318675e-01 2.144822e-02 8.913093e-02 9.322376e-03 1.936010e-01 5.743312e-02 1.935206e-03 2.780690e-02 3.572884e-02 5.940336e-01 7.756441e-01 1.935206e-03 2.780690e-02 3.731627e-03 1.336144e-01 1.615133e-01 3.456809e-01 2.301393e-01 2.155995e-04 1.374276e-03 2.780690e-02 8.926119e-01 8.041344e-01 2.301393e-01 1.615133e-01 9.668483e-04 1.615133e-01 1.241933e-02 3.173105e-01 1.935206e-03 1.935206e-03
ENSBTAG00000000843 1.336144e-01 9.322376e-03 1.374276e-03 4.131501e-05 3.731627e-03 2.144822e-02 2.780690e-02 9.664987e-01 9.668483e-04 1.936010e-01 6.738585e-04 3.731627e-03 3.731627e-03 2.155995e-04 6.933948e-03 1.198074e-08 2.155995e-04 3.182172e-04 6.023668e-01 2.143518e-08 4.131501e-05 2.780690e-02 2.669150e-05 1.639507e-02 3.182172e-04 5.743312e-02 2.713321e-01 1.639507e-02 2.601615e-06 2.601615e-06 1.446961e-04 5.733031e-07 4.131501e-05 2.669150e-05 2.699796e-03 3.380628e-01 9.100306e-01 9.736746e-01 2.669150e-05 4.550026e-02 3.731627e-03 4.520511e-01 2.699796e-03 4.550026e-02 2.976456e-10 1.095986e-01 3.446589e-01 3.173105e-01 9.619269e-05 5.110261e-03 2.143518e-08 4.977717e-01 9.668483e-04 8.913093e-02 8.913093e-02 9.338515e-01
ENSBTAG00000000848 7.391343e-01 1.936010e-01 6.505487e-01 1.336144e-01 2.301393e-01 5.110261e-03 5.700350e-01 1.374276e-03 6.933948e-03 8.243139e-01 8.913093e-02 2.301393e-01 7.406445e-01 7.186064e-02 9.668483e-04 3.731627e-03 5.110261e-03 9.322376e-03 9.322376e-03 1.336144e-01 3.731627e-03 3.182172e-04 8.744568e-01 7.917799e-01 3.211975e-01 1.336144e-01 4.418933e-01 7.186064e-02 2.301393e-01 8.913093e-02 3.572884e-02 3.572884e-02 6.933948e-03 7.186064e-02 8.913093e-02 8.430451e-01 5.491729e-01 3.572884e-02 4.550026e-02 3.731627e-03 6.933948e-03 2.144822e-02 5.022205e-01 4.550026e-02 5.086123e-01 8.657966e-01 1.615133e-01 3.572884e-02 2.144822e-02 1.241933e-02 2.144822e-02 6.933948e-03 5.743312e-02 6.933948e-03 5.110261e-03 5.743312e-02
ENSBTAG00000000851 8.913093e-02 7.710513e-01 6.781419e-01 3.731627e-03 3.731627e-03 2.699796e-03 3.572884e-02 4.550026e-02 7.863910e-01 6.606615e-01 9.139957e-01 7.994956e-01 7.186064e-02 1.615133e-01 5.110261e-03 5.411996e-01 1.095986e-01 7.098928e-01 3.731627e-03 2.713321e-01 5.743312e-02 3.591426e-01 7.527617e-01 5.451790e-01 4.550026e-02 2.699796e-03 8.227573e-01 5.306592e-01 9.888300e-01 9.521556e-01 4.110769e-01 3.718572e-01 5.743312e-02 3.173105e-01 3.182172e-04 8.913093e-02 2.301393e-01 6.738585e-04 1.241933e-02 3.216856e-01 4.550026e-02 2.780690e-02 3.731627e-03 1.241933e-02 9.668483e-04 1.095986e-01 1.095986e-01 1.095986e-01 9.100306e-01 9.561385e-01 2.301393e-01 3.607168e-01 9.322376e-03 5.478400e-01 3.187645e-01 5.319711e-01
ENSBTAG00000000855 6.241339e-01 3.275800e-01 9.306715e-01 9.481740e-01 4.054089e-01 3.670569e-01 3.350459e-01 1.936010e-01 7.856220e-01 2.713321e-01 4.365690e-01 9.696877e-01 3.992284e-01 8.563676e-01 4.389308e-01 5.260808e-01 7.933214e-01 6.100515e-01 9.259036e-01 3.697189e-01 7.032032e-01 3.638782e-01 2.301393e-01 4.629487e-01 9.553418e-01 3.221741e-01 5.293491e-01 5.679996e-01 7.233389e-01 9.712824e-01 4.690657e-01 1.615133e-01 2.713321e-01 9.179630e-01 6.440813e-01 1.336144e-01 6.149643e-01 3.325452e-01 2.301393e-01 6.248417e-01 9.832457e-01 5.612405e-01 7.748781e-01 8.913093e-02 1.615133e-01 1.936010e-01 5.041336e-01 7.856220e-01 6.170751e-01 3.958813e-01 6.876840e-01 7.810124e-01 1.936010e-01 8.422627e-01 8.180918e-01 8.227573e-01
ENSBTAG00000000856 9.092378e-01 4.324536e-01 7.009784e-01 3.472176e-01 1.336144e-01 7.225896e-01 7.186064e-02 6.730250e-01 7.748781e-01 7.391343e-01 3.554863e-01 6.599371e-01 8.642238e-01 5.823194e-01 3.649359e-01 4.977717e-01 6.093511e-01 7.032032e-01 8.587230e-01 5.625892e-01 6.412155e-01 5.144012e-01 6.737551e-01 7.285913e-01 4.845520e-01 4.820557e-01 1.336144e-01 7.186064e-02 5.267336e-01 4.556674e-01 9.092378e-01 7.956352e-01 2.713321e-01 2.301393e-01 3.472176e-01 2.713321e-01 7.024614e-01 1.936010e-01 1.615133e-01 7.764104e-01 7.910095e-01 7.398893e-01 3.544460e-01 6.891565e-01 4.110769e-01 3.745408e-01 7.203433e-01 9.912234e-01 6.234264e-01 6.766784e-01 6.419315e-01 1.336144e-01 5.743312e-02 1.936010e-01 5.639395e-01 6.283859e-01
ENSBTAG00000000857 2.780690e-02 8.913093e-02 4.652582e-04 7.186064e-02 9.060677e-01 9.619269e-05 7.902392e-01 9.619269e-05 5.110261e-03 4.652582e-04 9.668483e-04 1.707981e-05 2.669150e-05 9.619269e-05 2.144822e-02 2.301393e-01 9.619269e-05 4.652582e-04 1.446961e-04 1.707981e-05 9.619269e-05 1.935206e-03 1.374276e-03 4.652582e-04 1.241933e-02 9.619269e-05 4.071044e-01 4.436763e-01 9.668483e-04 1.446961e-04 9.619269e-05 1.935206e-03 6.298059e-01 4.652582e-04 6.738585e-04 9.619269e-05 9.619269e-05 1.639507e-02 4.093716e-01 9.619269e-05 9.619269e-05 3.182172e-04 1.446961e-04 9.668483e-04 1.446961e-04 9.619269e-05 9.322376e-03 3.182172e-04 9.668483e-04 1.935206e-03 6.933948e-03 5.809484e-01 9.322376e-03 3.256074e-01 1.336144e-01 5.110261e-03
ENSBTAG00000000859 6.149643e-01 9.481740e-01 5.961119e-01 9.545452e-01 9.124094e-01 6.752161e-01 7.940925e-01 7.894692e-01 5.293491e-01 7.315985e-01 8.080054e-01 8.579377e-01 9.171693e-01 8.807646e-01 8.422627e-01 9.569352e-01 8.799757e-01 9.052754e-01 8.799757e-01 9.664987e-01 8.555827e-01 4.845520e-01 9.904256e-01 9.187567e-01 9.545452e-01 9.633102e-01 5.451790e-01 4.383397e-01 4.156450e-01 4.185151e-01 4.312819e-01 5.933415e-01 7.263387e-01 8.406986e-01 7.964069e-01 9.171693e-01 8.500928e-01 8.118811e-01 8.196462e-01 7.756441e-01 6.774100e-01 7.679939e-01 7.263387e-01 8.847109e-01 9.211383e-01 9.720797e-01 4.242904e-01 8.602939e-01 9.227264e-01 9.465817e-01 9.139957e-01 8.713059e-01 9.912234e-01 8.414806e-01 7.741123e-01 4.770842e-01
ENSBTAG00000000868 3.766962e-01 7.558006e-01 2.713321e-01 2.713321e-01 8.080054e-01 7.702866e-01 6.512690e-01 8.752448e-01 5.743312e-02 9.235206e-01 3.691855e-01 5.652913e-01 5.098958e-01 5.995832e-01 1.336144e-01 9.832457e-01 1.336144e-01 2.301393e-01 2.301393e-01 4.508492e-01 5.111809e-01 9.028990e-01 6.234264e-01 4.733741e-01 9.928191e-01 1.936010e-01 5.144012e-01 7.180994e-01 9.680931e-01 3.601916e-01 8.913093e-02 2.301393e-01 1.615133e-01 6.884201e-01 7.634145e-01 1.615133e-01 3.908925e-01 3.246241e-01 4.550026e-02 5.208732e-01 1.336144e-01 8.913093e-02 7.725814e-01 1.936010e-01 5.066903e-01 4.684520e-01 3.173105e-01 1.639507e-02 5.365753e-01 4.550026e-02 1.336144e-01 1.615133e-01 1.241933e-02 8.913093e-02 4.550026e-02 3.572884e-02
ENSBTAG00000000869 2.155995e-04 1.936010e-01 2.713321e-01 5.743312e-02 3.772363e-01 5.110261e-03 9.668483e-04 7.361169e-01 5.864415e-01 4.550026e-02 2.601615e-06 2.144822e-02 3.405901e-01 5.592203e-01 2.780690e-02 1.615133e-01 3.572884e-02 3.804866e-01 2.144822e-02 4.550026e-02 1.615133e-01 7.315985e-01 5.954188e-01 9.322376e-03 8.913093e-02 1.936010e-01 1.615133e-01 5.110261e-03 1.095986e-01 4.814328e-01 3.173105e-01 8.626514e-01 3.395777e-01 1.615133e-01 5.592203e-01 1.241933e-02 1.936010e-01 6.079513e-01 1.336144e-01 3.300565e-01 5.761617e-01 3.246241e-01 4.131501e-05 3.731627e-03 6.334248e-05 6.933948e-03 5.743312e-02 3.572884e-02 3.508200e-01 1.936010e-01 9.668483e-04 4.641686e-01 5.743312e-02 7.061736e-01 7.186064e-02 7.626521e-01
ENSBTAG00000000871 4.574817e-01 7.368709e-01 5.836919e-01 3.919978e-01 8.913093e-02 1.615133e-01 1.615133e-01 2.301393e-01 2.713321e-01 7.186064e-02 3.919978e-01 8.913093e-02 1.095986e-01 6.862127e-01 3.251155e-01 6.079513e-01 1.936010e-01 5.491729e-01 2.301393e-01 6.469524e-01 1.936010e-01 9.132025e-01 8.266500e-01 6.312274e-01 6.262583e-01 2.301393e-01 9.282872e-01 7.626521e-01 5.118241e-01 8.744568e-01 5.891970e-01 4.605144e-01 4.196665e-01 1.936010e-01 7.186064e-02 1.936010e-01 6.072520e-01 1.936010e-01 3.173105e-01 5.498399e-01 5.947260e-01 NA 3.503039e-01 3.431295e-01 5.707142e-01 1.336144e-01 6.693793e-01 8.383535e-01 8.934026e-01 9.696877e-01 8.760330e-01 5.458436e-01 5.280405e-01 4.901942e-01 8.799757e-01 6.832737e-01
ENSBTAG00000000873 6.933948e-03 6.142614e-01 1.336144e-01 6.738585e-04 2.601615e-06 2.699796e-03 1.707981e-05 3.731627e-03 9.322376e-03 5.110261e-03 5.110261e-03 8.902404e-01 1.639507e-02 6.738585e-04 1.241933e-02 1.707981e-05 5.110261e-03 3.731627e-03 1.336144e-01 4.111578e-11 9.322376e-03 4.550026e-02 1.615133e-01 8.913093e-02 3.919978e-01 9.322376e-03 5.743312e-02 5.743312e-02 3.797912e-08 7.186064e-02 2.713321e-01 1.095986e-01 5.743312e-02 9.203443e-01 9.322376e-03 6.738585e-04 3.173105e-01 3.431295e-01 1.615133e-01 1.374276e-03 9.619269e-05 3.731627e-03 1.586656e-06 5.066903e-01 5.743312e-02 1.198074e-08 1.095986e-01 1.936010e-01 8.913093e-02 2.713321e-01 8.689440e-01 2.713321e-01 6.840080e-01 1.336144e-01 2.155995e-04 9.322376e-03
ENSBTAG00000000874 8.134327e-01 8.913093e-02 2.144822e-02 7.186064e-02 3.572884e-02 7.186064e-02 4.550026e-02 2.713321e-01 4.789453e-01 9.441937e-01 5.743312e-02 5.940336e-01 3.572884e-02 1.336144e-01 2.301393e-01 1.615133e-01 6.759471e-01 5.974993e-01 6.002785e-01 2.713321e-01 1.095986e-01 9.840434e-01 1.936010e-01 3.843004e-01 1.615133e-01 2.713321e-01 4.839273e-01 2.301393e-01 7.802448e-01 4.647792e-01 5.743312e-02 1.336144e-01 5.743312e-02 5.743312e-02 1.615133e-01 6.206001e-01 2.144822e-02 1.639507e-02 7.186064e-02 5.047721e-01 3.958813e-01 3.565286e-01 3.731627e-03 7.186064e-02 6.606615e-01 5.666447e-01 9.664987e-01 4.424872e-01 4.550026e-02 9.824480e-01 1.336144e-01 4.550026e-02 9.227264e-01 1.336144e-01 1.615133e-01 3.731627e-03
ENSBTAG00000000875 5.118241e-01 7.186064e-02 7.186064e-02 4.538572e-01 8.957753e-01 7.091484e-01 2.713321e-01 7.444244e-01 5.280405e-01 7.512436e-01 1.936010e-01 3.173105e-01 8.913093e-02 9.449896e-01 6.950582e-01 1.615133e-01 2.301393e-01 8.913093e-02 6.397846e-01 3.799437e-01 3.370552e-01 7.186064e-02 8.913093e-02 1.336144e-01 3.570504e-01 7.718162e-01 5.280405e-01 1.336144e-01 4.895655e-01 3.456809e-01 3.197363e-01 5.775274e-01 1.095986e-01 2.301393e-01 3.173105e-01 6.065530e-01 8.913093e-02 1.336144e-01 1.615133e-01 4.550026e-02 8.913093e-02 1.936010e-01 5.940336e-01 2.301393e-01 5.538506e-01 7.794775e-01 1.336144e-01 9.195505e-01 9.060677e-01 7.210918e-01 9.585287e-01 4.709095e-01 9.768646e-01 2.713321e-01 4.623395e-01 8.352290e-01
ENSBTAG00000000877 3.173105e-01 2.713321e-01 2.301393e-01 1.615133e-01 2.713321e-01 8.847109e-01 3.544460e-01 5.782109e-01 7.398893e-01 7.741123e-01 1.936010e-01 8.913093e-02 6.419315e-01 5.659678e-01 8.752448e-01 8.913093e-02 NA 3.173105e-01 7.987231e-01 1.615133e-01 7.879297e-01 6.876840e-01 3.832084e-01 3.953251e-01 1.936010e-01 7.240884e-01 1.095986e-01 1.615133e-01 6.383550e-01 6.362132e-01 2.301393e-01 4.783245e-01 4.127864e-01 1.936010e-01 6.825397e-01 9.537486e-01 4.895655e-01 3.173105e-01 1.336144e-01 8.913093e-02 6.276763e-01 9.473778e-01 8.783983e-01 5.743312e-02 5.743312e-02 5.137563e-01 6.933948e-03 1.241933e-02 9.322376e-03 5.110261e-03 3.731627e-03 1.639507e-02 6.933948e-03 1.241933e-02 1.615133e-01 4.971379e-01
ENSBTAG00000000878 5.105381e-01 3.508200e-01 4.173657e-01 6.462342e-01 9.243148e-01 5.273869e-01 9.824480e-01 8.555827e-01 5.372347e-01 7.210918e-01 9.036910e-01 5.545204e-01 5.511752e-01 8.477422e-01 5.189272e-01 2.713321e-01 9.880322e-01 7.741123e-01 3.173105e-01 7.840846e-01 8.752448e-01 4.167916e-01 3.591426e-01 3.745408e-01 6.592130e-01 5.871298e-01 9.060677e-01 5.531812e-01 3.280743e-01 4.289440e-01 3.654654e-01 3.766962e-01 2.301393e-01 4.173657e-01 5.995832e-01 7.173520e-01 1.936010e-01 9.696877e-01 6.534317e-01 5.092538e-01 6.156675e-01 5.359164e-01 3.436388e-01 7.535210e-01 7.203433e-01 5.864415e-01 4.777041e-01 5.592203e-01 7.657032e-01 7.084043e-01 3.534076e-01 6.114533e-01 8.328873e-01 9.601224e-01 8.360099e-01 5.498399e-01
ENSBTAG00000000879 6.086510e-01 4.678388e-01 3.436388e-01 5.195754e-01 9.808526e-01 2.713321e-01 6.255498e-01 3.875879e-01 5.713938e-01 5.345996e-01 4.219747e-01 4.336271e-01 4.430815e-01 2.713321e-01 7.886993e-01 4.336271e-01 3.173105e-01 8.894501e-01 3.560072e-01 4.009084e-01 4.173657e-01 1.095986e-01 1.615133e-01 3.750789e-01 2.713321e-01 3.355475e-01 1.615133e-01 7.186064e-02 1.615133e-01 1.936010e-01 3.173105e-01 2.713321e-01 5.300039e-01 2.301393e-01 3.436388e-01 5.066903e-01 2.301393e-01 3.173105e-01 8.815536e-01 3.192501e-01 3.173105e-01 5.326276e-01 2.301393e-01 9.553418e-01 4.586934e-01 3.734659e-01 3.173105e-01 4.653902e-01 6.255498e-01 7.151114e-01 8.149850e-01 7.444244e-01 2.301393e-01 7.702866e-01 5.144012e-01 8.500928e-01
ENSBTAG00000000880 4.845520e-01 3.936593e-01 5.047721e-01 2.713321e-01 6.810725e-01 3.375587e-01 2.713321e-01 3.370552e-01 9.314664e-01 8.289877e-01 9.489702e-01 9.800550e-01 9.497665e-01 5.525121e-01 6.759471e-01 8.957753e-01 7.527617e-01 8.902404e-01 9.625132e-01 5.124678e-01 3.997880e-01 1.936010e-01 1.095986e-01 4.116463e-01 3.173105e-01 7.203433e-01 4.550026e-02 7.186064e-02 2.301393e-01 7.186064e-02 2.301393e-01 3.173105e-01 1.336144e-01 9.680931e-01 5.885076e-01 3.691855e-01 9.497665e-01 6.664684e-01 7.527617e-01 7.879297e-01 5.995832e-01 7.195951e-01 1.936010e-01 9.426019e-01 5.054111e-01 8.862902e-01 8.126568e-01 8.297673e-01 3.892380e-01 4.833030e-01 3.804866e-01 6.447986e-01 3.231526e-01 8.713059e-01 5.247764e-01 5.679996e-01
ENSBTAG00000000892 8.847109e-01 9.848411e-01 3.192501e-01 8.839214e-01 8.949843e-01 5.169850e-01 7.451811e-01 8.563676e-01 5.491729e-01 7.240884e-01 4.758458e-01 3.572884e-02 5.743312e-02 7.863910e-01 5.505074e-01 1.095986e-01 3.718572e-01 3.173105e-01 4.266135e-01 1.336144e-01 1.936010e-01 1.615133e-01 6.972761e-01 9.880322e-01 8.634375e-01 7.218406e-01 6.818059e-01 2.713321e-01 6.128566e-01 6.079513e-01 7.285913e-01 6.715658e-01 6.825397e-01 6.142614e-01 2.713321e-01 8.033608e-01 9.092378e-01 7.451811e-01 7.504849e-01 6.921050e-01 6.628367e-01 7.733467e-01 4.789453e-01 7.009784e-01 8.422627e-01 9.282872e-01 5.652913e-01 2.301393e-01 7.186064e-02 2.301393e-01 1.936010e-01 2.713321e-01 6.876840e-01 8.886600e-01 5.215227e-01 5.313149e-01
ENSBTAG00000000897 6.404999e-01 9.021071e-01 9.649044e-01 7.779435e-01 9.139957e-01 7.203433e-01 9.433978e-01 6.100515e-01 6.390696e-01 3.670569e-01 7.046879e-01 7.436679e-01 8.360099e-01 4.312819e-01 5.850659e-01 8.862902e-01 6.086510e-01 6.390696e-01 8.650101e-01 8.485256e-01 7.558006e-01 9.617162e-01 9.888300e-01 9.100306e-01 6.650148e-01 6.592130e-01 5.105381e-01 4.490499e-01 7.128732e-01 8.157614e-01 6.023668e-01 7.933214e-01 5.912676e-01 6.642884e-01 9.346467e-01 8.878699e-01 9.147890e-01 9.784597e-01 5.585477e-01 4.764648e-01 7.383796e-01 7.054306e-01 7.002374e-01 9.338515e-01 6.037607e-01 6.376407e-01 8.095551e-01 8.997319e-01 7.233389e-01 9.864366e-01 9.235206e-01 8.064564e-01 8.681570e-01 8.934026e-01 7.017198e-01 9.187567e-01
ENSBTAG00000000898 3.572884e-02 9.521556e-01 2.713321e-01 7.603662e-01 7.186064e-02 5.110261e-03 8.913093e-02 1.935206e-03 6.447986e-01 1.374276e-03 3.731627e-03 3.572884e-02 1.936010e-01 1.935206e-03 1.707981e-05 8.776097e-01 9.668483e-04 1.336144e-01 9.322376e-03 5.352578e-01 5.110261e-03 7.664665e-01 7.474527e-01 5.098958e-01 5.578755e-01 6.933948e-03 3.572884e-02 2.144822e-02 7.186064e-02 5.300039e-01 8.913093e-02 7.527617e-01 7.240884e-01 8.949843e-01 4.550026e-02 1.095986e-01 9.290819e-01 1.336144e-01 3.731627e-03 2.699796e-03 6.933948e-03 6.933948e-03 6.738585e-04 8.913093e-02 1.615133e-01 7.186064e-02 7.186064e-02 2.780690e-02 5.392153e-01 2.713321e-01 2.144822e-02 9.649044e-01 2.713321e-01 2.713321e-01 1.936010e-01 5.743312e-02
ENSBTAG00000000900 3.572884e-02 7.802448e-01 9.513592e-01 1.615133e-01 3.572884e-02 4.550026e-02 7.186064e-02 1.639507e-02 8.913093e-02 1.336144e-01 3.549659e-01 1.095986e-01 2.780690e-02 1.095986e-01 5.743312e-02 1.615133e-01 3.572884e-02 7.186064e-02 9.322376e-03 4.568765e-01 5.743312e-02 6.404999e-01 1.336144e-01 2.301393e-01 4.550026e-02 4.550026e-02 1.936010e-01 3.772363e-01 2.713321e-01 5.572037e-01 4.990406e-01 7.925506e-01 2.301393e-01 5.666447e-01 2.144822e-02 3.572884e-02 6.534317e-01 1.095986e-01 5.743312e-02 3.260998e-01 5.809484e-01 1.615133e-01 2.713321e-01 5.511752e-01 8.642238e-01 2.301393e-01 4.971379e-01 6.072520e-01 3.207100e-01 6.965365e-01 3.173105e-01 9.577319e-01 4.202428e-01 1.615133e-01 7.186064e-02 1.336144e-01
ENSBTAG00000000911 1.336144e-01 3.572884e-02 1.336144e-01 2.144822e-02 8.913093e-02 3.173105e-01 3.859420e-01 5.885076e-01 8.776097e-01 5.254284e-01 9.116163e-01 9.545452e-01 9.187567e-01 3.837542e-01 2.301393e-01 8.697311e-01 7.353632e-01 3.659954e-01 5.878185e-01 4.647792e-01 4.436763e-01 5.995832e-01 5.743312e-02 1.241933e-02 1.935206e-03 4.580873e-01 8.913093e-02 2.144822e-02 2.780690e-02 1.095986e-01 2.780690e-02 1.241933e-02 6.933948e-03 1.241933e-02 5.405378e-01 1.336144e-01 5.247764e-01 8.913093e-02 6.312274e-01 8.414806e-01 9.100306e-01 9.163758e-01 5.485062e-01 7.504849e-01 7.278402e-01 8.282083e-01 2.301393e-01 6.276763e-01 2.780690e-02 5.163384e-01 4.271954e-01 2.713321e-01 5.339419e-01 4.611223e-01 3.554863e-01 1.936010e-01
ENSBTAG00000000913 6.628367e-01 7.151114e-01 7.225896e-01 3.756175e-01 4.054089e-01 1.336144e-01 7.084043e-01 3.953251e-01 1.936010e-01 2.713321e-01 4.789453e-01 6.072520e-01 3.810300e-01 7.863910e-01 8.657966e-01 2.301393e-01 9.569352e-01 6.128566e-01 4.365690e-01 5.445148e-01 5.940336e-01 1.095986e-01 7.186064e-02 2.780690e-02 8.913093e-02 1.095986e-01 8.913093e-02 3.410970e-01 6.957972e-01 2.301393e-01 6.030636e-01 2.301393e-01 8.913093e-02 8.913093e-02 2.713321e-01 3.756175e-01 5.679996e-01 9.147890e-01 1.615133e-01 1.336144e-01 3.707871e-01 7.459380e-01 7.626521e-01 3.745408e-01 2.713321e-01 3.707871e-01 7.573215e-01 6.149643e-01 6.149643e-01 1.336144e-01 2.144822e-02 4.611223e-01 1.095986e-01 6.333621e-01 9.776622e-01 8.720934e-01
ENSBTAG00000000917 4.593000e-01 7.391343e-01 6.921050e-01 8.041344e-01 8.438275e-01 4.574817e-01 8.776097e-01 8.524448e-01 9.028990e-01 5.359164e-01 4.653902e-01 8.563676e-01 6.191891e-01 4.562717e-01 6.412155e-01 9.465817e-01 4.593000e-01 1.936010e-01 3.173105e-01 4.550026e-02 5.228229e-01 3.633501e-01 9.625132e-01 2.713321e-01 9.243148e-01 9.664987e-01 9.896278e-01 9.577319e-01 4.071044e-01 8.485256e-01 7.436679e-01 7.323509e-01 1.936010e-01 2.780690e-02 6.340744e-01 4.254510e-01 9.108234e-01 8.728811e-01 2.713321e-01 4.283607e-01 7.061736e-01 8.438275e-01 8.025873e-01 9.521556e-01 8.508767e-01 8.485256e-01 8.493091e-01 4.833030e-01 6.766784e-01 6.107522e-01 9.179630e-01 9.593255e-01 8.157614e-01 6.283859e-01 3.638782e-01 7.300944e-01
ENSBTAG00000000918 4.550026e-02 9.928191e-01 8.957753e-01 1.336144e-01 1.936010e-01 9.378281e-01 4.389308e-01 8.894501e-01 7.054306e-01 2.301393e-01 3.390722e-01 8.446102e-01 4.037177e-01 6.935810e-01 8.266500e-01 8.072308e-01 5.247764e-01 6.340744e-01 2.301393e-01 9.553418e-01 6.198944e-01 3.173105e-01 6.142614e-01 7.879297e-01 6.541532e-01 6.701078e-01 7.527617e-01 3.892380e-01 6.592130e-01 8.587230e-01 1.336144e-01 4.526527e-01 5.079712e-01 3.794013e-01 7.725814e-01 9.306715e-01 9.465817e-01 7.143651e-01 2.713321e-01 7.376251e-01 7.771768e-01 8.049082e-01 7.825481e-01 6.440813e-01 2.713321e-01 1.336144e-01 8.910308e-01 3.216856e-01 7.429117e-01 8.095551e-01 8.760330e-01 7.076605e-01 4.839273e-01 7.794775e-01 4.093716e-01 4.666136e-01
ENSBTAG00000000920 1.446961e-04 1.936010e-01 1.095986e-01 4.858028e-01 1.615133e-01 8.618655e-01 2.713321e-01 4.653902e-01 5.743312e-02 5.110261e-03 1.336144e-01 3.572884e-02 5.743312e-02 1.336144e-01 1.936010e-01 3.173105e-01 1.936010e-01 8.913093e-02 3.731627e-03 2.699796e-03 4.652582e-04 1.615133e-01 5.891970e-01 8.438275e-01 4.770842e-01 3.173105e-01 1.639507e-02 3.903405e-01 1.615133e-01 1.095986e-01 1.936010e-01 8.461759e-01 9.235206e-01 2.780690e-02 6.030636e-01 1.936010e-01 1.095986e-01 3.731627e-03 4.550026e-02 1.936010e-01 2.699796e-03 3.731627e-03 2.713321e-01 3.572884e-02 2.155995e-04 2.713321e-01 1.336144e-01 1.241933e-02 6.334248e-05 6.795346e-06 1.336144e-01 2.155995e-04 1.639507e-02 1.639507e-02 6.305165e-01 4.054089e-01
ENSBTAG00000000928 1.615133e-01 7.886993e-01 7.436679e-01 6.412155e-01 8.665833e-01 7.886993e-01 7.794775e-01 9.792573e-01 6.570426e-01 5.545204e-01 8.855005e-01 6.935810e-01 7.398893e-01 8.752448e-01 6.412155e-01 7.886993e-01 9.100306e-01 5.836919e-01 7.664665e-01 1.336144e-01 7.151114e-01 9.036910e-01 8.399167e-01 5.313149e-01 8.831320e-01 5.816337e-01 5.795788e-01 7.933214e-01 7.603662e-01 9.243148e-01 6.810725e-01 7.323509e-01 5.940336e-01 6.752161e-01 9.680931e-01 6.803394e-01 6.737551e-01 5.060505e-01 6.469524e-01 8.913093e-02 1.095986e-01 4.883096e-01 7.166049e-01 5.458436e-01 8.957753e-01 3.848471e-01 4.550026e-02 2.301393e-01 2.713321e-01 2.301393e-01 1.615133e-01 1.615133e-01 3.544460e-01 1.615133e-01 4.752272e-01 6.613863e-01
ENSBTAG00000000933 1.936010e-01 2.301393e-01 3.426206e-01 6.766784e-01 6.255498e-01 3.508200e-01 7.725814e-01 3.173105e-01 2.301393e-01 9.187567e-01 5.176319e-01 1.336144e-01 8.913093e-02 2.301393e-01 6.354999e-01 8.913093e-02 5.864415e-01 5.743312e-02 3.290645e-01 4.550026e-02 3.173105e-01 3.572884e-02 4.336271e-01 8.383535e-01 8.266500e-01 5.864415e-01 3.772363e-01 3.534076e-01 3.992284e-01 6.613863e-01 2.713321e-01 9.792573e-01 5.451790e-01 9.100306e-01 6.921050e-01 6.065530e-01 1.095986e-01 9.060677e-01 8.142087e-01 5.359164e-01 5.073306e-01 4.568765e-01 3.572884e-02 9.800550e-01 2.713321e-01 5.743312e-02 4.271954e-01 5.743312e-02 7.748781e-01 5.743312e-02 6.369268e-01 9.108234e-01 7.825481e-01 7.573215e-01 1.615133e-01 1.615133e-01
ENSBTAG00000000937 2.301393e-01 5.850659e-01 5.878185e-01 6.657414e-01 4.870553e-01 3.173105e-01 6.376407e-01 2.713321e-01 5.234737e-01 5.150465e-01 9.457856e-01 1.336144e-01 1.615133e-01 7.787104e-01 4.770842e-01 1.095986e-01 2.713321e-01 3.173105e-01 5.727541e-01 8.913093e-02 3.251155e-01 3.908925e-01 5.425244e-01 6.248417e-01 6.469524e-01 4.984060e-01 9.976063e-01 9.944149e-01 4.895655e-01 7.338565e-01 6.283859e-01 9.688904e-01 8.563676e-01 9.736746e-01 4.544602e-01 3.350459e-01 3.173105e-01 5.478400e-01 7.817801e-01 5.619146e-01 4.283607e-01 5.775274e-01 4.231316e-01 6.570426e-01 5.605667e-01 2.713321e-01 5.137563e-01 2.713321e-01 2.301393e-01 2.301393e-01 4.496492e-01 6.534317e-01 5.734349e-01 8.321070e-01 8.760330e-01 8.626514e-01
ENSBTAG00000000939 4.224909e-06 2.780690e-02 2.780690e-02 5.743312e-02 5.743312e-02 5.110261e-03 9.457856e-01 5.398763e-01 6.943195e-01 5.538506e-01 9.668483e-04 2.155995e-04 3.729292e-01 4.037177e-01 3.881375e-01 2.669150e-05 1.095986e-01 1.935206e-03 3.285692e-01 2.155995e-04 9.441937e-01 7.128732e-01 2.780690e-02 1.374276e-03 7.186064e-02 5.538506e-01 4.550026e-02 1.639507e-02 2.669150e-05 1.639507e-02 1.639507e-02 3.731627e-03 2.144822e-02 2.155995e-04 5.743312e-02 2.144822e-02 3.731627e-03 4.550026e-02 1.446961e-04 6.527104e-01 5.743312e-02 7.032032e-01 3.572884e-02 6.058544e-01 2.144822e-02 1.935206e-03 1.936010e-01 7.186064e-02 1.336144e-01 3.799437e-01 3.612425e-01 2.301393e-01 3.572884e-02 6.009743e-01 2.601615e-06 2.669150e-05
ENSBTAG00000000940 5.743312e-02 3.628225e-01 5.372347e-01 9.449896e-01 4.277778e-01 5.981936e-01 6.679232e-01 8.477422e-01 1.095986e-01 3.919978e-01 4.808102e-01 5.150465e-01 8.328873e-01 1.615133e-01 6.548751e-01 2.780690e-02 7.391343e-01 1.936010e-01 4.801881e-01 2.301393e-01 3.810300e-01 7.186064e-02 1.936010e-01 8.913093e-02 1.336144e-01 2.780690e-02 2.780690e-02 4.550026e-02 2.301393e-01 4.550026e-02 5.022205e-01 1.095986e-01 4.550026e-02 1.615133e-01 5.743312e-02 1.615133e-01 3.173105e-01 1.241933e-02 4.550026e-02 4.611223e-01 3.508200e-01 3.197363e-01 5.743312e-02 1.336144e-01 4.550026e-02 5.743312e-02 7.368709e-01 2.301393e-01 4.133572e-01 4.550026e-02 6.832737e-01 5.743312e-02 4.550026e-02 3.804866e-01 1.336144e-01 5.743312e-02
ENSBTAG00000000941 3.173105e-01 7.173520e-01 1.936010e-01 1.639507e-02 2.780690e-02 3.832084e-01 7.186064e-02 6.079513e-01 5.105381e-01 3.572884e-02 5.110261e-03 1.615133e-01 2.713321e-01 1.336144e-01 3.192501e-01 1.936010e-01 8.913093e-02 5.234737e-01 1.615133e-01 3.380628e-01 8.913093e-02 1.639507e-02 2.301393e-01 4.550026e-02 9.322376e-03 2.301393e-01 2.144822e-02 6.347870e-01 3.173105e-01 2.301393e-01 7.725814e-01 2.301393e-01 4.550026e-02 5.743312e-02 1.241933e-02 2.301393e-01 1.095986e-01 8.913093e-02 4.611223e-01 4.110769e-01 4.550026e-02 8.913093e-02 3.173105e-01 1.336144e-01 6.305165e-01 1.936010e-01 8.142087e-01 9.840434e-01 9.984042e-01 8.540135e-01 8.516606e-01 7.695222e-01 6.476710e-01 2.713321e-01 6.766784e-01 4.996758e-01
ENSBTAG00000000942 7.186064e-02 5.445148e-01 1.336144e-01 1.095986e-01 6.657414e-01 8.103303e-01 4.752272e-01 8.910308e-01 5.531812e-01 6.628367e-01 4.752272e-01 8.965664e-01 7.173520e-01 8.571526e-01 3.173105e-01 8.064564e-01 8.243139e-01 7.596046e-01 8.965664e-01 7.956352e-01 8.243139e-01 5.047721e-01 3.777768e-01 2.713321e-01 7.550405e-01 6.563198e-01 2.144822e-02 2.699796e-03 6.262583e-01 1.639507e-02 2.780690e-02 2.301393e-01 1.095986e-01 1.639507e-02 8.571526e-01 4.490499e-01 8.913093e-02 4.162181e-01 2.144822e-02 8.446102e-01 5.768444e-01 5.578755e-01 2.144822e-02 1.241933e-02 1.241933e-02 2.699796e-03 4.652582e-04 1.935206e-03 9.668483e-04 6.334248e-05 1.374276e-03 3.182172e-04 4.652582e-04 1.446961e-04 4.110769e-01 7.308463e-01
ENSBTAG00000000943 9.322376e-03 8.681570e-01 3.508200e-01 7.840846e-01 5.054111e-01 6.426477e-01 3.173105e-01 8.555827e-01 5.782109e-01 4.550026e-02 6.312274e-01 7.186064e-02 1.936010e-01 7.573215e-01 4.312819e-01 2.699796e-03 4.946068e-01 4.550026e-02 6.781419e-01 1.374276e-03 1.095986e-01 4.752272e-01 4.076705e-01 7.987231e-01 9.577319e-01 8.469590e-01 8.913093e-02 5.743312e-02 8.587230e-01 3.761566e-01 6.086510e-01 8.587230e-01 6.086510e-01 1.615133e-01 4.839273e-01 5.319711e-01 7.017198e-01 5.332845e-01 1.936010e-01 1.095986e-01 5.743312e-02 5.743312e-02 5.505074e-01 2.699796e-03 1.336144e-01 8.422627e-01 9.668483e-04 9.322376e-03 6.933948e-03 9.668483e-04 9.322376e-03 6.334248e-05 1.935206e-03 2.155995e-04 1.615133e-01 2.144822e-02
ENSBTAG00000000944 8.913093e-02 8.913093e-02 4.727573e-01 1.374276e-03 6.840080e-01 2.713321e-01 5.425244e-01 7.186064e-02 6.715658e-01 6.491092e-01 9.912234e-01 8.913093e-02 8.547980e-01 1.936010e-01 7.550405e-01 1.374276e-03 4.196665e-01 8.913093e-02 7.489683e-01 1.374276e-03 1.615133e-01 6.933948e-03 1.446961e-04 1.241933e-02 2.669150e-05 9.481740e-01 1.241933e-02 7.186064e-02 4.550026e-02 6.738585e-04 1.336144e-01 1.374276e-03 5.898869e-01 9.521556e-01 3.461926e-01 3.740031e-01 6.738585e-04 6.933948e-03 2.144822e-02 1.639507e-02 5.743312e-02 2.780690e-02 2.301393e-01 3.173105e-01 7.186064e-02 3.572884e-02 6.149643e-01 5.809484e-01 1.936010e-01 1.615133e-01 2.780690e-02 1.615133e-01 8.033608e-01 9.936170e-01 3.731627e-03 6.795346e-06
ENSBTAG00000000945 6.447986e-01 3.173105e-01 1.639507e-02 9.322376e-03 3.572884e-02 7.787104e-01 7.186064e-02 2.713321e-01 1.639507e-02 5.612405e-01 1.639507e-02 2.780690e-02 6.198944e-01 2.713321e-01 3.731627e-03 1.615133e-01 1.639507e-02 1.615133e-01 4.224909e-06 8.149850e-01 1.374276e-03 6.933948e-03 1.615133e-01 5.743312e-02 1.935206e-03 2.713321e-01 9.545452e-01 9.800550e-01 8.913093e-02 1.241933e-02 8.399167e-01 6.142614e-01 3.702528e-01 3.731627e-03 5.254284e-01 8.720934e-01 1.935206e-03 1.095986e-01 9.728772e-01 9.619269e-05 9.619269e-05 1.707981e-05 4.550026e-02 5.110261e-03 4.652582e-04 1.639507e-02 6.354999e-01 1.615133e-01 1.374276e-03 2.144822e-02 1.374276e-03 1.639507e-02 9.668483e-04 3.182172e-04 8.823428e-01 4.690657e-01
ENSBTAG00000000946 1.615133e-01 1.639507e-02 6.334248e-05 5.110261e-03 1.241933e-02 5.111809e-01 2.780690e-02 8.913093e-02 5.110261e-03 5.525121e-01 5.110261e-03 1.936010e-01 8.934026e-01 1.615133e-01 4.652582e-04 3.607168e-01 2.699796e-03 3.969951e-01 1.158027e-07 4.977717e-01 2.155995e-04 1.935206e-03 1.639507e-02 8.188689e-01 1.935206e-03 3.572884e-02 7.444244e-01 2.713321e-01 6.440813e-01 4.224909e-06 7.186064e-02 1.095986e-01 8.823428e-01 6.664090e-08 4.418933e-01 8.196462e-01 9.583666e-07 1.095986e-01 2.713321e-01 1.586656e-06 9.583666e-07 1.060685e-09 6.483900e-01 1.935206e-03 2.155995e-04 1.336144e-01 1.936010e-01 2.699796e-03 3.396535e-07 9.619269e-05 1.992885e-07 9.619269e-05 1.586656e-06 1.198074e-08 5.625892e-01 1.936010e-01
ENSBTAG00000000948 2.780690e-02 1.936010e-01 1.095986e-01 3.731627e-03 3.731627e-03 6.426477e-01 2.699796e-03 4.424872e-01 1.615133e-01 3.859420e-01 5.319711e-01 3.523711e-01 5.518435e-01 7.634145e-01 1.936010e-01 3.173105e-01 7.733467e-01 5.743312e-02 8.025873e-01 7.186064e-02 8.870800e-01 9.322376e-03 6.933948e-03 5.743312e-02 3.731627e-03 5.110261e-03 1.707981e-05 3.182172e-04 1.446961e-04 6.738585e-04 1.336144e-01 2.713321e-01 1.095986e-01 4.783245e-01 3.572884e-02 5.743312e-02 1.241933e-02 1.615133e-01 2.144822e-02 8.913093e-02 1.336144e-01 4.213970e-01 2.301393e-01 1.336144e-01 4.430815e-01 9.800550e-01 3.572884e-02 6.738585e-04 1.615133e-01 6.943195e-01 7.293427e-01 6.269672e-01 3.518536e-01 9.553418e-01 7.482104e-01 5.743312e-02
ENSBTAG00000000949 3.881375e-01 7.186064e-02 1.936010e-01 8.913093e-02 5.743312e-02 2.713321e-01 7.186064e-02 1.336144e-01 2.301393e-01 1.639507e-02 1.936010e-01 1.095986e-01 6.933948e-03 7.186064e-02 1.241933e-02 6.738585e-04 3.731627e-03 5.110261e-03 9.322376e-03 7.076605e-01 3.182172e-04 5.743312e-02 4.219747e-01 2.780690e-02 6.933948e-03 6.730250e-01 1.615133e-01 1.615133e-01 3.173105e-01 7.106375e-01 7.186064e-02 4.820557e-01 5.743312e-02 1.615133e-01 8.913093e-02 9.880322e-01 1.336144e-01 1.615133e-01 6.433644e-01 5.451790e-01 8.547980e-01 2.301393e-01 1.615133e-01 9.481740e-01 1.639507e-02 5.118241e-01 5.110261e-03 9.354420e-01 8.997319e-01 3.903405e-01 4.556674e-01 4.448672e-01 3.659954e-01 1.095986e-01 4.105080e-01 1.000000e+00
ENSBTAG00000000950 2.713321e-01 7.218406e-01 8.165380e-01 6.319386e-01 5.619146e-01 5.458436e-01 7.573215e-01 6.191891e-01 8.438275e-01 3.665259e-01 6.774100e-01 3.799437e-01 6.898932e-01 3.518536e-01 8.823428e-01 9.243148e-01 1.000000e+00 5.228229e-01 3.702528e-01 9.370326e-01 6.156675e-01 9.657015e-01 7.886993e-01 7.817801e-01 8.697311e-01 6.369268e-01 6.483900e-01 7.346097e-01 8.776097e-01 3.345448e-01 8.894501e-01 6.220126e-01 8.957753e-01 4.746090e-01 4.448672e-01 5.092538e-01 2.301393e-01 3.534076e-01 4.777041e-01 8.587230e-01 7.910095e-01 5.438509e-01 1.615133e-01 9.920213e-01 8.713059e-01 1.615133e-01 7.069169e-01 3.518536e-01 7.871603e-01 9.187567e-01 4.684520e-01 4.248705e-01 8.913093e-02 3.360496e-01 1.615133e-01 6.065530e-01
ENSBTAG00000000951 4.306967e-01 3.182172e-04 1.615133e-01 2.699796e-03 7.565610e-01 1.241933e-02 1.336144e-01 5.743312e-02 6.935810e-01 2.301393e-01 6.715658e-01 9.155824e-01 4.472546e-01 9.888300e-01 9.243148e-01 1.336144e-01 9.433978e-01 3.405901e-01 3.197363e-01 5.743312e-02 2.713321e-01 1.935206e-03 6.738585e-04 3.731627e-03 8.913093e-02 2.144822e-02 3.731627e-03 2.155995e-04 2.601615e-06 4.550026e-02 9.619269e-05 1.374276e-03 6.738585e-04 4.150723e-01 8.118811e-01 1.639507e-02 1.639507e-02 7.948638e-01 7.186064e-02 3.633501e-01 2.713321e-01 7.940925e-01 1.198074e-08 8.266500e-01 3.766962e-01 1.241933e-02 4.652582e-04 4.901942e-01 8.157614e-01 4.099396e-01 6.241339e-01 3.572884e-02 5.743312e-02 3.628225e-01 3.173105e-01 1.639507e-02
ENSBTAG00000000957 8.618655e-01 9.028990e-01 5.605667e-01 2.713321e-01 3.173105e-01 7.421557e-01 5.743312e-02 7.748781e-01 8.041344e-01 4.965045e-01 1.095986e-01 7.186064e-02 6.854775e-01 1.936010e-01 1.336144e-01 4.254510e-01 8.913093e-02 2.713321e-01 2.301393e-01 1.936010e-01 2.301393e-01 9.952127e-01 7.195951e-01 8.289877e-01 1.615133e-01 3.554863e-01 4.412999e-01 8.855005e-01 5.919586e-01 7.376251e-01 7.489683e-01 7.497265e-01 9.824480e-01 3.173105e-01 8.406986e-01 9.402147e-01 4.666136e-01 7.218406e-01 8.547980e-01 2.713321e-01 3.549659e-01 5.176319e-01 9.609193e-01 3.192501e-01 9.808526e-01 8.430451e-01 1.936010e-01 5.809484e-01 8.485256e-01 9.092378e-01 4.088041e-01 6.498288e-01 8.469590e-01 4.808102e-01 1.936010e-01 4.617307e-01
ENSBTAG00000000959 7.504849e-01 4.520511e-01 4.088041e-01 8.913093e-02 1.615133e-01 3.821183e-01 1.936010e-01 4.770842e-01 4.009084e-01 1.936010e-01 1.936010e-01 3.534076e-01 1.615133e-01 2.301393e-01 4.150723e-01 1.336144e-01 2.713321e-01 2.301393e-01 3.931050e-01 4.550026e-02 2.301393e-01 9.457856e-01 6.628367e-01 6.326502e-01 2.301393e-01 4.213970e-01 7.315985e-01 8.414806e-01 1.615133e-01 9.569352e-01 7.817801e-01 7.910095e-01 1.936010e-01 5.809484e-01 5.066903e-01 5.761617e-01 6.701078e-01 3.173105e-01 6.957972e-01 3.958813e-01 3.729292e-01 4.312819e-01 3.173105e-01 9.266980e-01 9.712824e-01 1.615133e-01 3.241331e-01 6.737551e-01 4.003479e-01 5.445148e-01 7.596046e-01 3.446589e-01 4.977717e-01 3.881375e-01 5.144012e-01 8.095551e-01
ENSBTAG00000000961 2.713321e-01 5.639395e-01 3.246241e-01 7.186064e-02 2.780690e-02 1.241933e-02 1.639507e-02 9.322376e-03 2.699796e-03 9.322376e-03 5.743312e-02 6.933948e-03 5.110261e-03 5.743312e-02 5.743312e-02 1.639507e-02 2.144822e-02 1.639507e-02 1.639507e-02 1.374276e-03 1.241933e-02 1.336144e-01 4.219747e-01 4.424872e-01 4.550026e-02 1.639507e-02 5.743312e-02 7.186064e-02 1.639507e-02 1.336144e-01 1.936010e-01 4.550026e-02 4.371588e-01 3.410970e-01 1.639507e-02 1.639507e-02 6.701078e-01 1.615133e-01 9.672959e-01 3.451696e-01 4.377490e-01 1.095986e-01 1.241933e-02 6.058544e-01 2.713321e-01 4.550026e-02 1.336144e-01 6.354999e-01 5.545204e-01 7.596046e-01 3.691855e-01 5.009473e-01 4.883096e-01 5.105381e-01 2.699796e-03 2.713321e-01
ENSBTAG00000000962 1.082509e-05 9.179630e-01 9.968085e-01 5.743312e-02 4.550636e-01 1.336144e-01 6.334248e-05 6.738585e-04 5.110261e-03 4.550026e-02 5.247764e-01 4.167916e-01 9.322376e-03 2.144822e-02 1.936010e-01 1.374276e-03 1.446961e-04 6.334248e-05 1.615133e-01 6.933948e-03 9.668483e-04 3.572884e-02 9.139957e-01 4.145001e-01 6.933948e-03 9.668483e-04 8.650101e-01 5.028578e-01 2.713321e-01 7.240884e-01 4.502490e-01 9.449896e-01 2.301393e-01 4.131501e-05 1.198074e-08 1.639507e-02 9.489702e-01 4.508492e-01 7.084043e-01 3.182172e-04 9.832457e-01 6.737551e-01 4.647792e-01 8.799757e-01 9.235206e-01 2.144822e-02 8.041344e-01 7.210918e-01 7.756441e-01 6.527104e-01 7.173520e-01 7.550405e-01 9.426019e-01 6.093511e-01 5.022205e-01 5.836919e-01
ENSBTAG00000000964 2.301393e-01 7.285913e-01 6.796066e-01 4.758458e-01 8.033608e-01 6.255498e-01 4.127864e-01 7.084043e-01 3.173105e-01 2.713321e-01 4.977717e-01 4.162181e-01 7.497265e-01 5.592203e-01 7.054306e-01 5.605667e-01 7.009784e-01 4.173657e-01 7.940925e-01 5.988882e-01 7.641772e-01 4.927131e-01 9.521556e-01 5.558613e-01 4.088041e-01 7.278402e-01 6.156675e-01 8.508767e-01 9.664987e-01 8.204237e-01 6.065530e-01 1.936010e-01 6.255498e-01 5.632641e-01 7.956352e-01 2.301393e-01 7.113825e-01 8.025873e-01 6.693793e-01 4.088041e-01 7.611279e-01 5.398763e-01 5.585477e-01 7.143651e-01 6.220126e-01 7.588434e-01 7.856220e-01 8.913093e-02 2.713321e-01 1.936010e-01 1.615133e-01 4.365690e-01 8.886600e-01 9.641073e-01 3.870388e-01 3.461926e-01
ENSBTAG00000000966 4.770842e-01 4.550026e-02 3.173105e-01 2.780690e-02 3.644068e-01 6.708367e-01 5.981936e-01 5.782109e-01 8.602939e-01 4.933439e-01 5.743312e-02 5.743312e-02 5.857535e-01 4.678388e-01 7.151114e-01 9.203443e-01 3.815739e-01 9.553418e-01 7.948638e-01 4.727573e-01 8.760330e-01 2.780690e-02 3.565286e-01 3.572884e-02 2.780690e-02 4.330401e-01 7.323509e-01 5.163384e-01 7.186064e-02 3.173105e-01 2.301393e-01 1.615133e-01 5.110261e-03 2.713321e-01 3.756175e-01 1.000000e+00 1.336144e-01 9.274926e-01 3.426206e-01 5.372347e-01 4.690657e-01 3.859420e-01 5.775274e-01 1.615133e-01 9.593255e-01 8.913093e-02 2.301393e-01 2.713321e-01 2.144822e-02 8.913093e-02 1.095986e-01 5.743312e-02 4.550026e-02 1.095986e-01 5.843787e-01 7.186064e-02
ENSBTAG00000000967 3.572884e-02 3.446589e-01 5.247764e-01 5.743312e-02 7.186064e-02 5.378945e-01 7.186064e-02 2.301393e-01 1.095986e-01 5.666447e-01 1.935206e-03 2.713321e-01 3.187645e-01 2.713321e-01 4.150723e-01 5.485062e-01 2.301393e-01 7.733467e-01 1.095986e-01 7.879297e-01 2.713321e-01 6.354999e-01 9.116163e-01 2.780690e-02 1.639507e-02 1.615133e-01 5.505074e-01 1.336144e-01 7.186064e-02 3.173105e-01 4.289440e-01 3.565286e-01 2.301393e-01 3.300565e-01 2.301393e-01 7.558006e-01 3.173105e-01 8.913093e-02 3.549659e-01 1.095986e-01 5.905770e-01 9.465817e-01 7.331036e-01 5.531812e-01 3.477307e-01 5.802634e-01 3.528891e-01 1.095986e-01 2.780690e-02 8.918213e-01 1.241933e-02 6.876840e-01 3.925511e-01 8.297673e-01 7.429117e-01 5.673220e-01
ENSBTAG00000000974 3.207100e-01 2.713321e-01 1.615133e-01 3.572884e-02 2.780690e-02 9.601224e-01 2.144822e-02 1.336144e-01 2.713321e-01 7.186064e-02 2.713321e-01 2.780690e-02 7.186064e-02 6.766784e-01 6.592130e-01 5.445148e-01 5.743312e-02 2.713321e-01 1.936010e-01 5.775274e-01 7.054306e-01 1.095986e-01 1.095986e-01 2.780690e-02 1.639507e-02 1.615133e-01 4.550026e-02 4.550026e-02 7.186064e-02 2.144822e-02 3.572884e-02 7.186064e-02 1.336144e-01 1.336144e-01 4.550026e-02 7.933214e-01 5.743312e-02 1.336144e-01 5.592203e-01 9.601224e-01 7.414000e-01 7.248383e-01 5.743312e-02 7.210918e-01 5.451790e-01 8.563676e-01 1.936010e-01 8.736689e-01 2.713321e-01 7.278402e-01 3.173105e-01 1.936010e-01 3.221741e-01 4.277778e-01 3.482444e-01 1.336144e-01
ENSBTAG00000000977 8.352290e-01 2.780690e-02 1.241933e-02 5.788947e-01 5.743312e-02 5.234737e-01 1.936010e-01 6.469524e-01 5.871298e-01 1.936010e-01 7.186064e-02 1.615133e-01 7.657032e-01 1.639507e-02 2.699796e-03 9.322376e-03 8.149850e-01 1.639507e-02 5.505074e-01 1.336144e-01 5.092538e-01 4.550026e-02 3.686527e-01 4.562717e-01 1.936010e-01 2.713321e-01 5.565323e-01 4.808102e-01 9.322376e-03 8.913093e-02 8.913093e-02 3.601916e-01 8.965664e-01 4.122161e-01 2.780690e-02 9.848411e-01 6.803394e-01 5.124678e-01 2.713321e-01 6.079513e-01 6.100515e-01 1.936010e-01 7.024614e-01 2.301393e-01 9.433978e-01 5.743312e-02 1.241933e-02 8.642238e-01 8.913093e-02 1.615133e-01 8.913093e-02 5.743312e-02 1.639507e-02 5.743312e-02 8.025873e-01 1.336144e-01
ENSBTAG00000000978 7.756441e-01 1.936010e-01 5.743312e-02 4.213970e-01 5.073306e-01 7.186064e-02 7.414000e-01 1.936010e-01 4.702945e-01 2.144822e-02 2.713321e-01 2.301393e-01 1.639507e-02 7.186064e-02 8.352290e-01 3.731627e-03 1.615133e-01 6.933948e-03 3.575728e-01 3.731627e-03 1.095986e-01 6.933948e-03 2.780690e-02 6.319386e-01 8.587230e-01 2.780690e-02 3.572884e-02 4.550026e-02 1.936010e-01 2.780690e-02 2.301393e-01 8.321070e-01 2.301393e-01 3.173105e-01 5.215227e-01 3.992284e-01 2.144822e-02 3.572884e-02 5.743312e-02 4.295278e-01 2.713321e-01 2.713321e-01 9.936170e-01 3.431295e-01 7.474527e-01 2.713321e-01 8.313270e-01 1.336144e-01 6.333621e-01 5.478400e-01 2.301393e-01 5.830054e-01 8.918213e-01 3.173105e-01 3.734659e-01 4.127864e-01
ENSBTAG00000000979 6.876840e-01 6.738585e-04 5.809484e-01 2.301393e-01 7.542807e-01 4.131501e-05 2.780690e-02 5.743312e-02 1.615133e-01 2.780690e-02 5.163384e-01 5.743312e-02 6.334248e-05 4.820557e-01 3.572884e-02 3.216856e-01 2.155995e-04 1.935206e-03 3.182172e-04 5.605667e-01 2.155995e-04 5.625892e-01 4.927131e-01 2.301393e-01 4.071044e-01 4.652582e-04 5.110261e-03 9.808526e-01 9.314664e-01 9.633102e-01 7.186064e-02 8.913093e-02 9.473778e-01 2.713321e-01 3.572884e-02 1.935206e-03 5.286946e-01 1.095986e-01 5.693561e-01 5.182794e-01 3.622954e-01 6.519895e-01 1.615133e-01 2.780690e-02 4.127864e-01 3.572884e-02 8.188689e-01 5.326276e-01 3.497883e-01 3.173105e-01 3.772363e-01 8.913093e-02 3.572884e-02 8.913093e-02 3.975527e-01 8.453929e-01
ENSBTAG00000000981 7.771768e-01 6.149643e-01 4.556674e-01 9.386235e-01 8.103303e-01 8.360099e-01 8.941934e-01 5.241248e-01 9.585287e-01 9.473778e-01 9.338515e-01 3.892380e-01 5.551906e-01 9.227264e-01 7.710513e-01 5.319711e-01 3.173105e-01 3.870388e-01 5.267336e-01 2.713321e-01 3.173105e-01 4.088041e-01 1.095986e-01 4.599070e-01 6.730250e-01 9.633102e-01 2.301393e-01 3.544460e-01 8.610796e-01 9.084451e-01 9.601224e-01 5.639395e-01 8.056822e-01 3.575728e-01 7.076605e-01 1.936010e-01 4.185151e-01 7.902392e-01 7.771768e-01 3.173105e-01 2.301393e-01 4.306967e-01 7.186064e-02 7.863910e-01 6.170751e-01 7.459380e-01 4.946068e-01 8.095551e-01 3.173105e-01 7.240884e-01 5.809484e-01 5.485062e-01 8.227573e-01 1.936010e-01 1.615133e-01 1.095986e-01
ENSBTAG00000000985 7.787104e-01 4.876822e-01 7.810124e-01 6.483900e-01 7.733467e-01 5.802634e-01 9.664987e-01 4.271954e-01 6.142614e-01 6.825397e-01 8.367909e-01 8.894501e-01 7.634145e-01 3.718572e-01 6.766784e-01 9.553418e-01 7.338565e-01 8.025873e-01 8.282083e-01 9.585287e-01 7.810124e-01 7.436679e-01 4.770842e-01 6.142614e-01 5.300039e-01 6.935810e-01 4.150723e-01 6.781419e-01 3.236426e-01 6.825397e-01 9.147890e-01 8.815536e-01 7.240884e-01 8.188689e-01 9.013153e-01 6.241339e-01 7.009784e-01 8.957753e-01 8.981490e-01 5.458436e-01 7.459380e-01 7.573215e-01 9.880322e-01 6.980160e-01 2.713321e-01 7.863910e-01 6.312274e-01 5.054111e-01 4.442715e-01 4.820557e-01 4.009084e-01 8.438275e-01 8.212014e-01 8.173148e-01 5.022205e-01 5.131118e-01
ENSBTAG00000000988 8.878699e-01 8.142087e-01 8.965664e-01 7.940925e-01 7.091484e-01 9.784597e-01 6.037607e-01 7.240884e-01 8.823428e-01 7.580823e-01 9.084451e-01 8.360099e-01 6.262583e-01 7.173520e-01 4.971379e-01 5.700350e-01 8.173148e-01 7.933214e-01 5.254284e-01 9.880322e-01 6.715658e-01 8.446102e-01 5.215227e-01 8.321070e-01 9.251092e-01 1.936010e-01 5.451790e-01 7.687579e-01 1.000000e+00 7.136190e-01 6.854775e-01 8.227573e-01 7.113825e-01 8.227573e-01 8.657966e-01 8.360099e-01 6.058544e-01 7.618899e-01 4.939752e-01 7.964069e-01 5.228229e-01 6.149643e-01 5.988882e-01 4.424872e-01 5.092538e-01 7.710513e-01 5.293491e-01 6.548751e-01 9.920213e-01 4.508492e-01 7.300944e-01 6.241339e-01 2.713321e-01 9.800550e-01 2.713321e-01 8.870800e-01
ENSBTAG00000000990 5.215227e-01 2.144822e-02 2.713321e-01 2.155995e-04 4.131501e-05 6.534317e-01 1.374276e-03 7.994956e-01 3.731627e-03 3.182172e-04 4.076705e-01 1.241933e-02 6.383550e-01 8.981490e-01 3.295603e-01 5.110261e-03 4.721409e-01 4.550026e-02 1.336144e-01 9.322376e-03 5.743312e-02 2.780690e-02 2.780690e-02 9.322376e-03 3.182172e-04 1.336144e-01 9.668483e-04 2.155995e-04 1.336144e-01 9.668483e-04 7.278402e-01 1.935206e-03 5.578755e-01 2.144822e-02 9.912234e-01 4.496492e-01 9.298767e-01 3.572884e-02 3.173105e-01 1.241933e-02 9.322376e-03 6.334248e-05 9.322376e-03 4.550026e-02 7.618899e-01 7.634145e-01 2.780690e-02 2.301393e-01 8.913093e-02 9.944149e-01 2.144822e-02 3.601916e-01 2.301393e-01 8.018141e-01 2.144822e-02 3.173105e-01
ENSBTAG00000000991 2.713321e-01 6.933948e-03 4.127864e-01 9.619269e-05 9.619269e-05 1.000000e+00 6.933948e-03 2.713321e-01 3.572884e-02 1.707981e-05 2.713321e-01 9.322376e-03 6.016703e-01 1.095986e-01 9.211383e-01 8.913093e-02 9.108234e-01 4.550026e-02 1.095986e-01 6.738585e-04 8.913093e-02 3.182172e-04 5.110261e-03 2.144822e-02 4.652582e-04 6.606615e-01 6.334248e-05 1.707981e-05 2.144822e-02 3.182172e-04 6.541532e-01 2.699796e-03 9.322614e-01 2.699796e-03 2.301393e-01 6.701078e-01 9.402147e-01 3.617687e-01 7.186064e-02 8.913093e-02 8.913093e-02 6.933948e-03 6.933948e-03 1.639507e-02 4.466571e-01 5.015837e-01 1.936010e-01 8.673700e-01 3.572884e-02 9.888300e-01 4.550026e-02 3.173105e-01 5.743312e-02 5.306592e-01 2.144822e-02 4.156450e-01
ENSBTAG00000000993 5.743312e-02 9.068601e-01 8.508767e-01 7.710513e-01 2.713321e-01 5.332845e-01 5.639395e-01 4.984060e-01 9.465817e-01 3.365522e-01 8.839214e-01 6.206001e-01 3.947694e-01 1.615133e-01 7.186064e-02 6.213062e-01 6.255498e-01 1.936010e-01 6.679232e-01 3.260998e-01 4.502490e-01 1.095986e-01 5.565323e-01 7.069169e-01 6.965365e-01 7.186064e-02 1.615133e-01 8.913093e-02 5.156922e-01 8.913093e-02 1.936010e-01 1.095986e-01 9.473778e-01 5.478400e-01 8.602939e-01 3.251155e-01 3.686527e-01 3.675883e-01 1.615133e-01 8.926119e-01 8.886600e-01 9.402147e-01 5.646152e-01 1.336144e-01 5.743312e-02 4.544602e-01 5.743312e-02 1.336144e-01 6.701078e-01 1.095986e-01 3.487586e-01 3.173105e-01 1.615133e-01 9.760671e-01 4.839273e-01 7.664665e-01
ENSBTAG00000000995 8.650101e-01 9.481740e-01 5.659678e-01 6.512690e-01 8.002682e-01 4.442715e-01 8.768213e-01 3.565286e-01 9.219323e-01 8.219793e-01 8.227573e-01 7.166049e-01 4.502490e-01 7.315985e-01 7.542807e-01 7.054306e-01 6.957972e-01 3.416044e-01 5.505074e-01 5.619146e-01 5.273869e-01 3.947694e-01 3.723929e-01 7.634145e-01 6.498288e-01 7.466952e-01 7.039454e-01 4.641686e-01 6.664684e-01 2.301393e-01 5.111809e-01 5.809484e-01 7.771768e-01 7.527617e-01 9.664987e-01 8.430451e-01 5.981936e-01 9.274926e-01 8.855005e-01 9.768646e-01 5.988882e-01 5.878185e-01 6.650148e-01 7.679939e-01 8.894501e-01 8.049082e-01 8.313270e-01 3.766962e-01 3.451696e-01 3.804866e-01 2.713321e-01 7.270893e-01 7.810124e-01 7.376251e-01 4.377490e-01 3.461926e-01
ENSBTAG00000000998 1.586656e-06 4.550026e-02 2.144822e-02 7.368709e-01 5.995832e-01 4.652582e-04 4.484510e-01 1.446961e-04 9.426019e-01 2.699796e-03 1.374276e-03 6.298059e-01 1.336144e-01 9.668483e-04 3.731627e-03 5.110261e-03 1.639507e-02 1.336144e-01 1.639507e-02 8.760330e-01 4.550026e-02 3.731627e-03 7.263387e-01 2.144822e-02 7.741123e-01 2.144822e-02 9.619269e-05 1.615133e-01 1.935206e-03 3.182172e-04 1.336144e-01 8.274291e-01 4.003479e-01 7.039454e-01 3.731627e-03 3.182172e-04 4.870553e-01 5.047721e-01 1.615133e-01 2.301393e-01 3.903405e-01 3.572884e-02 8.760330e-01 4.550026e-02 1.707981e-05 6.058544e-01 9.322376e-03 1.374276e-03 4.131501e-05 1.935206e-03 6.738585e-04 6.933948e-03 2.144822e-02 2.780690e-02 1.374276e-03 1.336144e-01
ENSBTAG00000001002 3.908925e-01 7.794775e-01 5.700350e-01 8.913093e-02 7.186064e-02 2.301393e-01 1.095986e-01 2.301393e-01 2.713321e-01 1.336144e-01 4.927131e-01 9.553418e-01 1.095986e-01 5.551906e-01 6.994967e-01 1.095986e-01 4.727573e-01 1.936010e-01 4.801881e-01 2.780690e-02 1.615133e-01 2.713321e-01 5.713938e-01 4.277778e-01 8.913093e-02 5.028578e-01 1.936010e-01 5.228229e-01 NA 2.780690e-02 1.615133e-01 9.013153e-01 6.744855e-01 7.421557e-01 4.472546e-01 4.764648e-01 6.397846e-01 9.792573e-01 9.505628e-01 5.176319e-01 9.712824e-01 8.049082e-01 9.928191e-01 5.836919e-01 2.713321e-01 5.961119e-01 6.840080e-01 9.060677e-01 5.471741e-01 2.301393e-01 5.768444e-01 3.549659e-01 2.301393e-01 1.615133e-01 2.301393e-01 9.848411e-01
ENSBTAG00000001005 3.953251e-01 6.206001e-01 2.301393e-01 8.360099e-01 1.936010e-01 8.913093e-02 1.615133e-01 8.913093e-02 4.641686e-01 4.550026e-02 2.780690e-02 5.743312e-02 3.528891e-01 5.359164e-01 1.639507e-02 8.913093e-02 8.913093e-02 4.826792e-01 1.095986e-01 5.267336e-01 8.913093e-02 5.110261e-03 6.334248e-05 1.446961e-04 2.699796e-03 7.186064e-02 3.731627e-03 3.731627e-03 3.731627e-03 2.699796e-03 2.155995e-04 5.110261e-03 2.699796e-03 2.780690e-02 1.615133e-01 3.315483e-01 5.110261e-03 2.780690e-02 1.336144e-01 2.301393e-01 1.095986e-01 2.713321e-01 2.301393e-01 3.375587e-01 8.087802e-01 3.718572e-01 4.424872e-01 6.426477e-01 8.173148e-01 8.913093e-02 4.550026e-02 4.580873e-01 1.615133e-01 5.300039e-01 6.679232e-01 6.803394e-01
ENSBTAG00000001008 7.817801e-01 5.189272e-01 6.599371e-01 5.864415e-01 6.213062e-01 1.095986e-01 8.524448e-01 2.301393e-01 7.091484e-01 3.365522e-01 3.231526e-01 3.461926e-01 8.886600e-01 2.713321e-01 2.301393e-01 4.927131e-01 4.127864e-01 7.451811e-01 9.028990e-01 8.313270e-01 9.203443e-01 3.875879e-01 4.202428e-01 4.412999e-01 5.545204e-01 2.301393e-01 2.713321e-01 4.895655e-01 7.346097e-01 3.723929e-01 5.131118e-01 3.953251e-01 5.995832e-01 4.690657e-01 7.748781e-01 1.615133e-01 5.912676e-01 9.433978e-01 6.241339e-01 9.848411e-01 8.134327e-01 7.436679e-01 5.247764e-01 4.127864e-01 3.539265e-01 9.481740e-01 6.023668e-01 3.270861e-01 5.451790e-01 6.606615e-01 6.058544e-01 7.098928e-01 7.886993e-01 9.282872e-01 8.642238e-01 8.949843e-01
ENSBTAG00000001009 5.743312e-02 6.664684e-01 4.150723e-01 3.756175e-01 7.186064e-02 5.110261e-03 1.095986e-01 5.110261e-03 7.186064e-02 1.336144e-01 5.743312e-02 5.743312e-02 3.572884e-02 4.864288e-01 9.227264e-01 3.173105e-01 2.301393e-01 1.336144e-01 1.615133e-01 3.810300e-01 3.832084e-01 9.952127e-01 1.095986e-01 8.913093e-02 7.186064e-02 3.731627e-03 6.135588e-01 1.936010e-01 3.572884e-02 3.572884e-02 2.144822e-02 7.186064e-02 1.936010e-01 3.572884e-02 1.095986e-01 1.241933e-02 3.572884e-02 3.572884e-02 6.933948e-03 7.687579e-01 6.825397e-01 9.441937e-01 3.670569e-01 6.283859e-01 3.572884e-02 4.629487e-01 3.320465e-01 8.913093e-02 3.572884e-02 1.336144e-01 1.095986e-01 3.477307e-01 9.211383e-01 9.243148e-01 5.743312e-02 2.144822e-02
ENSBTAG00000001013 2.301393e-01 8.855005e-01 8.618655e-01 8.934026e-01 4.353909e-01 4.162181e-01 5.182794e-01 8.862902e-01 1.336144e-01 3.794013e-01 4.110769e-01 9.601224e-01 7.497265e-01 8.072308e-01 5.066903e-01 7.361169e-01 7.113825e-01 8.321070e-01 3.772363e-01 5.864415e-01 5.041336e-01 9.784597e-01 5.713938e-01 7.186064e-02 1.095986e-01 4.990406e-01 3.756175e-01 6.708367e-01 6.086510e-01 7.603662e-01 8.477422e-01 7.436679e-01 8.087802e-01 9.211383e-01 8.056822e-01 2.301393e-01 8.697311e-01 1.615133e-01 2.301393e-01 6.326502e-01 3.355475e-01 5.538506e-01 2.144822e-02 7.331036e-01 7.971788e-01 5.743312e-02 3.986694e-01 5.836919e-01 6.433644e-01 1.095986e-01 8.913093e-02 5.743312e-02 4.550026e-02 5.743312e-02 1.936010e-01 1.615133e-01
ENSBTAG00000001014 2.301393e-01 8.913093e-02 8.913093e-02 9.593255e-01 7.825481e-01 7.856220e-01 1.936010e-01 7.383796e-01 8.689440e-01 3.173105e-01 2.713321e-01 1.936010e-01 2.144822e-02 4.660017e-01 6.744855e-01 1.336144e-01 3.908925e-01 4.436763e-01 2.713321e-01 7.186064e-02 2.713321e-01 2.713321e-01 5.743312e-02 4.383397e-01 4.901942e-01 8.736689e-01 1.615133e-01 1.336144e-01 1.336144e-01 2.301393e-01 7.186064e-02 2.301393e-01 2.301393e-01 9.744721e-01 7.451811e-01 7.270893e-01 1.241933e-02 3.370552e-01 1.936010e-01 7.263387e-01 8.477422e-01 9.322614e-01 1.639507e-02 5.110261e-03 8.913093e-02 5.809484e-01 6.354999e-01 5.713938e-01 3.251155e-01 5.720738e-01 2.713321e-01 3.804866e-01 1.336144e-01 1.615133e-01 5.743312e-02 2.713321e-01
ENSBTAG00000001015 2.144822e-02 6.290957e-01 4.054089e-01 2.713321e-01 3.265927e-01 7.186064e-02 9.418061e-01 3.799437e-01 9.330564e-01 4.054089e-01 1.095986e-01 9.108234e-01 6.462342e-01 4.093716e-01 7.917799e-01 6.774100e-01 4.105080e-01 5.280405e-01 3.173105e-01 5.098958e-01 2.301393e-01 NA 3.572884e-02 5.531812e-01 2.301393e-01 3.870388e-01 3.456809e-01 2.301393e-01 8.399167e-01 2.144822e-02 4.213970e-01 6.326502e-01 1.615133e-01 3.931050e-01 7.497265e-01 9.625132e-01 1.936010e-01 3.691855e-01 2.301393e-01 4.702945e-01 2.301393e-01 2.713321e-01 3.572884e-02 4.550026e-02 2.301393e-01 1.095986e-01 1.095986e-01 5.743312e-02 6.548751e-01 1.936010e-01 5.743312e-02 8.799757e-01 8.282083e-01 4.336271e-01 3.426206e-01 2.301393e-01
ENSBTAG00000001016 3.675883e-01 3.173105e-01 7.186064e-02 8.913093e-02 1.639507e-02 1.615133e-01 1.639507e-02 3.572884e-02 4.889373e-01 2.301393e-01 5.743312e-02 7.186064e-02 1.639507e-02 7.626521e-01 7.741123e-01 3.572884e-02 4.395224e-01 1.374276e-03 1.615133e-01 1.936010e-01 8.002682e-01 1.936010e-01 6.933948e-03 2.780690e-02 3.731627e-03 5.110261e-03 3.731627e-03 8.913093e-02 4.550026e-02 1.639507e-02 5.743312e-02 1.936010e-01 1.095986e-01 3.173105e-01 2.780690e-02 1.936010e-01 4.550026e-02 2.780690e-02 7.024614e-01 3.173105e-01 2.301393e-01 1.615133e-01 1.639507e-02 5.743312e-02 5.260808e-01 7.611279e-01 8.705184e-01 7.308463e-01 5.525121e-01 9.457856e-01 1.095986e-01 7.459380e-01 3.875879e-01 4.532547e-01 3.731627e-03 1.374276e-03
ENSBTAG00000001017 4.301120e-01 6.156675e-01 8.547980e-01 7.512436e-01 3.575728e-01 5.782109e-01 3.832084e-01 6.107522e-01 8.760330e-01 7.825481e-01 6.505487e-01 9.553418e-01 6.584892e-01 5.431875e-01 3.451696e-01 6.404999e-01 7.203433e-01 6.002785e-01 5.047721e-01 6.818059e-01 5.098958e-01 9.593255e-01 6.072520e-01 4.472546e-01 5.445148e-01 4.990406e-01 8.913093e-02 1.936010e-01 9.960106e-01 8.532290e-01 8.673700e-01 7.121277e-01 5.919586e-01 6.628367e-01 4.448672e-01 7.933214e-01 5.156922e-01 5.118241e-01 3.173105e-01 3.197363e-01 5.221726e-01 2.713321e-01 3.173105e-01 4.653902e-01 5.885076e-01 5.079712e-01 4.407069e-01 7.186064e-02 6.957972e-01 4.031549e-01 4.984060e-01 2.301393e-01 9.601224e-01 5.700350e-01 2.713321e-01 1.336144e-01
ENSBTAG00000001022 2.301393e-01 8.111056e-01 8.414806e-01 5.066903e-01 8.165380e-01 5.273869e-01 8.041344e-01 3.173105e-01 6.426477e-01 6.803394e-01 4.048447e-01 7.863910e-01 3.370552e-01 4.990406e-01 5.968054e-01 9.132025e-01 6.419315e-01 5.518435e-01 6.009743e-01 6.255498e-01 5.313149e-01 8.728811e-01 3.914449e-01 3.385673e-01 4.254510e-01 7.017198e-01 6.234264e-01 8.902404e-01 8.430451e-01 7.136190e-01 5.505074e-01 3.173105e-01 3.570504e-01 2.713321e-01 2.713321e-01 8.095551e-01 3.508200e-01 5.491729e-01 7.186064e-02 2.301393e-01 3.572884e-02 1.336144e-01 1.936010e-01 8.981490e-01 6.107522e-01 1.336144e-01 5.857535e-01 8.289877e-01 7.128732e-01 9.609193e-01 4.342146e-01 7.863910e-01 5.313149e-01 9.936170e-01 8.926119e-01 5.727541e-01
ENSBTAG00000001023 6.621113e-01 3.853943e-01 1.336144e-01 7.240884e-01 4.048447e-01 6.362132e-01 3.503039e-01 6.276763e-01 4.984060e-01 2.301393e-01 5.485062e-01 4.550026e-02 5.743312e-02 6.825397e-01 9.116163e-01 6.606615e-01 9.235206e-01 5.652913e-01 1.615133e-01 5.659678e-01 3.958813e-01 8.913093e-02 4.289440e-01 5.912676e-01 8.973576e-01 7.188471e-01 5.686777e-01 5.572037e-01 4.593000e-01 3.173105e-01 3.173105e-01 7.933214e-01 7.091484e-01 8.422627e-01 7.474527e-01 8.595084e-01 3.173105e-01 4.599070e-01 1.615133e-01 9.433978e-01 8.610796e-01 6.198944e-01 7.634145e-01 2.301393e-01 4.550026e-02 5.646152e-01 1.639507e-02 8.383535e-01 8.941934e-01 9.386235e-01 6.650148e-01 1.615133e-01 1.615133e-01 8.913093e-02 9.013153e-01 5.830054e-01
ENSBTAG00000001024 9.092378e-01 6.854775e-01 4.635584e-01 6.766784e-01 8.352290e-01 7.315985e-01 6.362132e-01 6.980160e-01 1.336144e-01 8.910308e-01 9.800550e-01 4.946068e-01 8.815536e-01 8.477422e-01 9.728772e-01 9.465817e-01 5.850659e-01 6.290957e-01 7.641772e-01 8.297673e-01 9.052754e-01 6.869482e-01 6.044583e-01 4.371588e-01 6.972761e-01 7.573215e-01 9.370326e-01 9.418061e-01 7.679939e-01 6.340744e-01 6.447986e-01 6.333621e-01 5.054111e-01 2.713321e-01 6.613863e-01 6.928429e-01 5.458436e-01 6.980160e-01 7.856220e-01 NA 8.018141e-01 7.550405e-01 5.359164e-01 7.346097e-01 5.365753e-01 4.801881e-01 9.840434e-01 1.095986e-01 5.041336e-01 1.936010e-01 5.267336e-01 4.502490e-01 6.404999e-01 6.093511e-01 7.121277e-01 7.756441e-01
ENSBTAG00000001027 3.173105e-01 9.680931e-01 2.713321e-01 9.076525e-01 5.988882e-01 2.780690e-02 9.227264e-01 3.572884e-02 5.558613e-01 1.095986e-01 3.477307e-01 1.095986e-01 1.615133e-01 1.615133e-01 2.713321e-01 5.176319e-01 7.186064e-02 8.913093e-02 1.336144e-01 4.814328e-01 8.913093e-02 8.391350e-01 9.314664e-01 6.759471e-01 3.395777e-01 1.095986e-01 5.612405e-01 3.804866e-01 3.766962e-01 3.360496e-01 1.615133e-01 9.792573e-01 8.894501e-01 1.936010e-01 3.360496e-01 2.144822e-02 2.301393e-01 1.936010e-01 2.713321e-01 1.095986e-01 8.913093e-02 7.186064e-02 3.355475e-01 7.024614e-01 4.593000e-01 7.186064e-02 8.485256e-01 9.100306e-01 8.025873e-01 9.904256e-01 3.628225e-01 8.477422e-01 7.840846e-01 7.902392e-01 3.173105e-01 4.348025e-01
ENSBTAG00000001029 4.436763e-01 7.771768e-01 3.467049e-01 1.615133e-01 2.301393e-01 4.550026e-02 5.189272e-01 1.936010e-01 2.301393e-01 8.913093e-02 7.414000e-01 1.336144e-01 2.301393e-01 1.936010e-01 1.936010e-01 1.095986e-01 1.615133e-01 3.513365e-01 4.231316e-01 5.905770e-01 3.492732e-01 4.048447e-01 8.913093e-02 3.173105e-01 1.936010e-01 8.913093e-02 9.426019e-01 5.823194e-01 7.084043e-01 5.163384e-01 6.362132e-01 5.639395e-01 1.936010e-01 9.266980e-01 3.919978e-01 2.713321e-01 5.988882e-01 5.743312e-02 5.743312e-02 9.298767e-01 8.485256e-01 9.013153e-01 9.760671e-01 7.459380e-01 8.579377e-01 6.935810e-01 5.273869e-01 8.072308e-01 1.336144e-01 4.484510e-01 5.150465e-01 3.265927e-01 2.301393e-01 1.936010e-01 7.233389e-01 7.361169e-01
ENSBTAG00000001030 1.639507e-02 4.167916e-01 9.322376e-03 4.330401e-01 3.451696e-01 9.322376e-03 8.227573e-01 8.913093e-02 1.615133e-01 8.913093e-02 1.615133e-01 2.780690e-02 1.639507e-02 1.095986e-01 4.260320e-01 6.933948e-03 4.301120e-01 1.095986e-01 1.095986e-01 3.731627e-03 1.336144e-01 1.936010e-01 7.186064e-02 1.936010e-01 2.301393e-01 8.025873e-01 1.095986e-01 1.615133e-01 3.173105e-01 7.649400e-01 2.713321e-01 1.095986e-01 4.242904e-01 9.449896e-01 8.493091e-01 2.780690e-02 5.034955e-01 9.418061e-01 7.902392e-01 5.743312e-02 1.615133e-01 6.397846e-01 1.639507e-02 4.133572e-01 1.639507e-02 8.485256e-01 2.144822e-02 7.186064e-02 2.780690e-02 3.482444e-01 5.768444e-01 1.095986e-01 9.601224e-01 2.144822e-02 5.743312e-02 1.615133e-01
ENSBTAG00000001032 1.336144e-01 9.672959e-01 9.473778e-01 1.000000e+00 4.611223e-01 4.037177e-01 1.936010e-01 8.913093e-02 2.713321e-01 4.814328e-01 5.273869e-01 4.715250e-01 3.340442e-01 7.603662e-01 3.385673e-01 6.354999e-01 6.383550e-01 8.934026e-01 1.095986e-01 2.301393e-01 3.697189e-01 8.728811e-01 6.766784e-01 6.599371e-01 7.748781e-01 3.729292e-01 5.465087e-01 8.547980e-01 6.679232e-01 8.399167e-01 6.980160e-01 9.044831e-01 6.980160e-01 5.047721e-01 9.266980e-01 4.389308e-01 5.878185e-01 2.713321e-01 6.943195e-01 7.158580e-01 6.170751e-01 4.401144e-01 2.713321e-01 6.369268e-01 5.247764e-01 2.713321e-01 8.547980e-01 6.198944e-01 6.563198e-01 8.352290e-01 5.202241e-01 4.173657e-01 7.158580e-01 9.609193e-01 2.301393e-01 5.775274e-01
ENSBTAG00000001034 5.940336e-01 7.940925e-01 5.961119e-01 3.607168e-01 2.713321e-01 9.832457e-01 1.936010e-01 8.823428e-01 2.713321e-01 1.336144e-01 6.737551e-01 3.549659e-01 5.666447e-01 8.165380e-01 5.885076e-01 4.460600e-01 3.638782e-01 6.397846e-01 4.037177e-01 4.424872e-01 4.808102e-01 1.936010e-01 8.989404e-01 6.498288e-01 4.715250e-01 6.149643e-01 6.599371e-01 9.155824e-01 7.429117e-01 9.092378e-01 7.672301e-01 9.872344e-01 3.832084e-01 5.505074e-01 3.360496e-01 1.936010e-01 3.416044e-01 3.870388e-01 3.740031e-01 8.657966e-01 5.352578e-01 8.383535e-01 9.386235e-01 1.615133e-01 7.186064e-02 4.715250e-01 1.095986e-01 1.936010e-01 9.179630e-01 1.936010e-01 5.578755e-01 6.876840e-01 2.301393e-01 6.462342e-01 4.336271e-01 5.727541e-01
ENSBTAG00000001035 1.336144e-01 6.312274e-01 1.095986e-01 7.186064e-02 3.572884e-02 1.336144e-01 2.301393e-01 2.713321e-01 1.095986e-01 8.913093e-02 8.033608e-01 1.336144e-01 3.644068e-01 6.701078e-01 2.144822e-02 2.713321e-01 8.913093e-02 3.975527e-01 1.615133e-01 7.504849e-01 8.913093e-02 4.933439e-01 1.615133e-01 6.397846e-01 1.095986e-01 3.275800e-01 6.397846e-01 5.775274e-01 5.182794e-01 3.173105e-01 6.312274e-01 2.301393e-01 8.913093e-02 7.979508e-01 1.336144e-01 6.276763e-01 3.173105e-01 3.570504e-01 1.615133e-01 3.477307e-01 1.936010e-01 1.936010e-01 1.095986e-01 7.210918e-01 5.293491e-01 2.713321e-01 1.615133e-01 9.736746e-01 4.580873e-01 5.425244e-01 5.961119e-01 4.105080e-01 9.968085e-01 6.980160e-01 4.984060e-01 8.913093e-02
ENSBTAG00000001036 6.642884e-01 2.301393e-01 1.095986e-01 3.837542e-01 2.301393e-01 1.336144e-01 1.936010e-01 5.743312e-02 4.933439e-01 6.149643e-01 7.186064e-02 6.455162e-01 1.936010e-01 8.555827e-01 8.041344e-01 4.851772e-01 3.565286e-01 5.830054e-01 4.173657e-01 1.936010e-01 3.826631e-01 7.186064e-02 1.336144e-01 1.095986e-01 2.713321e-01 1.095986e-01 1.095986e-01 8.913093e-02 6.498288e-01 5.743312e-02 1.615133e-01 4.359797e-01 4.383397e-01 4.502490e-01 5.438509e-01 1.936010e-01 5.743312e-02 7.186064e-02 5.743312e-02 6.030636e-01 8.744568e-01 7.166049e-01 2.301393e-01 1.095986e-01 9.219323e-01 6.664684e-01 3.370552e-01 6.206001e-01 2.713321e-01 8.839214e-01 4.550026e-02 1.936010e-01 1.615133e-01 4.318675e-01 2.301393e-01 1.615133e-01
ENSBTAG00000001037 3.436388e-01 5.816337e-01 6.065530e-01 4.156450e-01 9.880322e-01 6.737551e-01 9.784597e-01 9.968085e-01 9.306715e-01 8.697311e-01 3.173105e-01 6.744855e-01 6.093511e-01 5.961119e-01 9.092378e-01 7.376251e-01 7.278402e-01 4.544602e-01 7.233389e-01 9.426019e-01 7.596046e-01 6.404999e-01 5.659678e-01 3.173105e-01 1.615133e-01 9.808526e-01 4.454634e-01 6.599371e-01 5.365753e-01 4.833030e-01 6.404999e-01 7.331036e-01 7.136190e-01 1.936010e-01 2.713321e-01 8.728811e-01 4.295278e-01 4.179402e-01 5.795788e-01 7.293427e-01 7.346097e-01 6.419315e-01 1.336144e-01 2.301393e-01 1.336144e-01 1.336144e-01 6.397846e-01 8.430451e-01 5.768444e-01 8.414806e-01 7.802448e-01 4.009084e-01 9.984042e-01 8.673700e-01 8.414806e-01 8.258712e-01
ENSBTAG00000001038 1.336144e-01 4.550026e-02 8.913093e-02 4.342146e-01 9.513592e-01 5.912676e-01 1.095986e-01 7.186064e-02 2.301393e-01 7.186064e-02 5.398763e-01 3.572884e-02 2.780690e-02 4.550026e-02 3.756175e-01 1.639507e-02 1.936010e-01 4.383397e-01 5.743312e-02 6.051562e-01 8.913093e-02 9.441937e-01 2.780690e-02 5.743312e-02 5.743312e-02 7.293427e-01 3.572884e-02 1.095986e-01 2.780690e-02 1.336144e-01 4.550026e-02 1.336144e-01 4.122161e-01 5.802634e-01 4.213970e-01 3.731627e-03 8.913093e-02 7.308463e-01 1.615133e-01 2.713321e-01 8.913093e-02 1.336144e-01 8.913093e-02 4.025926e-01 5.228229e-01 2.144822e-02 9.147890e-01 1.936010e-01 1.639507e-02 1.336144e-01 1.336144e-01 9.553418e-01 8.235355e-01 8.367909e-01 6.447986e-01 5.345996e-01
ENSBTAG00000001042 8.485256e-01 1.615133e-01 2.780690e-02 2.301393e-01 1.639507e-02 2.780690e-02 2.144822e-02 1.241933e-02 9.668483e-04 4.550026e-02 7.186064e-02 8.913093e-02 5.073306e-01 1.935206e-03 9.668483e-04 9.322376e-03 1.936010e-01 3.572884e-02 4.312819e-01 4.550026e-02 1.095986e-01 1.615133e-01 1.336144e-01 3.572884e-02 8.949843e-01 3.340442e-01 6.016703e-01 9.816503e-01 1.095986e-01 1.639507e-02 1.936010e-01 5.339419e-01 3.173105e-01 3.964380e-01 1.936010e-01 8.752448e-01 3.731627e-03 7.186064e-02 1.935206e-03 3.794013e-01 1.615133e-01 3.335440e-01 6.534317e-01 1.336144e-01 1.336144e-01 2.780690e-02 3.731627e-03 9.282872e-01 2.301393e-01 7.218406e-01 1.336144e-01 4.550026e-02 9.322376e-03 6.738585e-04 3.859420e-01 4.237108e-01
ENSBTAG00000001044 3.702528e-01 8.815536e-01 4.702945e-01 2.780690e-02 6.933948e-03 2.713321e-01 3.572884e-02 3.380628e-01 2.144822e-02 2.713321e-01 1.936010e-01 1.095986e-01 6.142614e-01 8.913093e-02 1.336144e-01 8.913093e-02 7.186064e-02 1.095986e-01 1.936010e-01 1.336144e-01 1.615133e-01 5.743312e-02 8.430451e-01 8.579377e-01 1.936010e-01 1.936010e-01 8.602939e-01 3.173105e-01 7.186064e-02 1.095986e-01 5.743312e-02 1.615133e-01 9.521556e-01 8.799757e-01 5.743312e-02 5.743312e-02 8.227573e-01 1.639507e-02 3.572884e-02 4.550026e-02 2.780690e-02 2.780690e-02 3.892380e-01 5.260808e-01 1.615133e-01 3.897890e-01 1.615133e-01 5.345996e-01 8.579377e-01 4.586934e-01 7.024614e-01 7.474527e-01 6.825397e-01 4.635584e-01 5.754794e-01 1.615133e-01
ENSBTAG00000001050 2.713321e-01 5.743312e-02 1.615133e-01 2.301393e-01 7.186064e-02 2.780690e-02 2.713321e-01 2.780690e-02 8.913093e-02 8.913093e-02 1.936010e-01 1.095986e-01 1.936010e-01 4.550026e-02 1.639507e-02 8.913093e-02 3.572884e-02 3.826631e-01 5.743312e-02 1.336144e-01 4.550026e-02 2.144822e-02 8.776097e-01 8.095551e-01 1.936010e-01 8.913093e-02 1.241933e-02 4.550026e-02 1.095986e-01 7.186064e-02 9.132025e-01 4.122161e-01 2.301393e-01 2.713321e-01 8.913093e-02 2.144822e-02 9.529521e-01 1.336144e-01 2.144822e-02 7.186064e-02 4.550026e-02 2.144822e-02 2.713321e-01 8.913093e-02 5.743312e-02 1.241933e-02 8.689440e-01 7.611279e-01 8.760330e-01 6.957972e-01 6.142614e-01 2.713321e-01 2.713321e-01 4.920827e-01 4.190906e-01 9.362373e-01
ENSBTAG00000001051 4.093716e-01 1.336144e-01 8.913093e-02 6.972761e-01 3.734659e-01 6.065530e-01 8.744568e-01 4.442715e-01 4.550026e-02 8.913093e-02 4.037177e-01 7.323509e-01 6.298059e-01 5.743312e-02 8.913093e-02 2.780690e-02 1.336144e-01 4.520511e-01 9.155824e-01 2.713321e-01 3.810300e-01 1.615133e-01 5.247764e-01 4.617307e-01 5.189272e-01 1.095986e-01 3.508200e-01 8.282083e-01 1.615133e-01 6.491092e-01 7.121277e-01 5.666447e-01 4.065388e-01 4.876822e-01 8.204237e-01 2.301393e-01 2.713321e-01 9.928191e-01 1.936010e-01 1.095986e-01 5.743312e-02 2.780690e-02 8.650101e-01 4.082371e-01 5.498399e-01 3.560072e-01 3.745408e-01 3.644068e-01 5.498399e-01 7.121277e-01 7.971788e-01 7.863910e-01 1.336144e-01 3.740031e-01 1.336144e-01 2.713321e-01
ENSBTAG00000001055 1.936010e-01 5.182794e-01 3.518536e-01 9.657015e-01 8.610796e-01 7.695222e-01 9.664987e-01 4.895655e-01 2.713321e-01 5.700350e-01 9.537486e-01 3.173105e-01 3.305533e-01 3.848471e-01 9.784597e-01 3.173105e-01 6.935810e-01 8.673700e-01 6.921050e-01 4.617307e-01 7.787104e-01 1.095986e-01 1.936010e-01 2.301393e-01 7.113825e-01 8.033608e-01 3.513365e-01 7.186064e-02 4.550026e-02 1.336144e-01 5.743312e-02 2.301393e-01 4.048447e-01 4.418933e-01 7.069169e-01 6.009743e-01 7.186064e-02 7.346097e-01 6.227193e-01 8.744568e-01 7.886993e-01 9.856389e-01 2.301393e-01 8.422627e-01 5.060505e-01 1.095986e-01 2.713321e-01 2.713321e-01 5.086123e-01 6.079513e-01 7.573215e-01 4.271954e-01 1.336144e-01 2.713321e-01 2.301393e-01 8.508767e-01
ENSBTAG00000001057 4.448672e-01 5.700350e-01 7.225896e-01 3.686527e-01 1.936010e-01 5.743312e-02 2.144822e-02 1.095986e-01 6.933948e-03 2.713321e-01 5.511752e-01 8.913093e-02 2.713321e-01 9.219323e-01 5.079712e-01 5.558613e-01 7.489683e-01 5.632641e-01 9.505628e-01 7.710513e-01 7.779435e-01 8.957753e-01 6.044583e-01 9.322376e-03 5.743312e-02 3.572884e-02 7.634145e-01 3.365522e-01 1.336144e-01 2.713321e-01 5.743312e-02 2.713321e-01 4.550026e-02 5.110261e-03 2.144822e-02 9.322376e-03 2.713321e-01 6.030636e-01 1.374276e-03 9.513592e-01 3.360496e-01 1.336144e-01 7.186064e-02 2.144822e-02 1.615133e-01 3.572884e-02 1.936010e-01 1.935206e-03 1.241933e-02 1.241933e-02 4.550026e-02 3.731627e-03 9.322376e-03 1.374276e-03 2.780690e-02 1.095986e-01
ENSBTAG00000001060 4.196665e-01 3.173105e-01 2.301393e-01 1.336144e-01 3.837542e-01 5.713938e-01 8.913093e-02 2.713321e-01 3.385673e-01 3.908925e-01 1.936010e-01 8.831320e-01 4.958715e-01 4.466571e-01 3.173105e-01 5.124678e-01 3.421123e-01 8.461759e-01 1.936010e-01 6.290957e-01 4.150723e-01 4.971379e-01 5.092538e-01 3.173105e-01 5.743312e-02 2.301393e-01 6.440813e-01 6.121548e-01 4.864288e-01 3.173105e-01 8.878699e-01 8.118811e-01 3.173105e-01 4.301120e-01 3.173105e-01 4.544602e-01 4.031549e-01 3.777768e-01 1.336144e-01 6.671956e-01 4.088041e-01 6.037607e-01 8.886600e-01 4.430815e-01 6.455162e-01 8.783983e-01 4.306967e-01 7.764104e-01 9.028990e-01 7.603662e-01 5.022205e-01 9.108234e-01 9.641073e-01 7.879297e-01 7.894692e-01 6.715658e-01
ENSBTAG00000001061 4.448672e-01 1.936010e-01 1.336144e-01 8.736689e-01 9.792573e-01 7.664665e-01 9.752695e-01 8.227573e-01 7.383796e-01 7.626521e-01 5.105381e-01 1.936010e-01 3.848471e-01 7.825481e-01 9.124094e-01 9.712824e-01 5.471741e-01 6.469524e-01 4.336271e-01 2.713321e-01 3.330444e-01 3.832084e-01 7.255883e-01 3.826631e-01 4.672260e-01 3.173105e-01 9.736746e-01 9.952127e-01 5.823194e-01 3.216856e-01 8.823428e-01 7.186064e-02 3.487586e-01 8.913093e-02 4.014693e-01 3.638782e-01 2.713321e-01 1.095986e-01 4.484510e-01 5.743312e-02 9.633102e-01 7.106375e-01 3.431295e-01 6.913675e-01 6.935810e-01 3.992284e-01 6.093511e-01 3.173105e-01 8.219793e-01 2.301393e-01 8.934026e-01 6.876840e-01 7.429117e-01 6.128566e-01 2.780690e-02 8.913093e-02
ENSBTAG00000001066 1.615133e-01 8.981490e-01 6.512690e-01 1.095986e-01 1.095986e-01 2.301393e-01 8.913093e-02 1.936010e-01 2.713321e-01 3.572884e-02 4.550026e-02 5.478400e-01 6.065530e-01 3.572884e-02 2.713321e-01 1.336144e-01 2.713321e-01 4.550026e-02 9.124094e-01 3.173105e-01 9.856389e-01 2.301393e-01 4.139284e-01 6.051562e-01 7.186064e-02 1.936010e-01 4.550026e-02 2.301393e-01 3.492732e-01 3.173105e-01 6.803394e-01 8.855005e-01 9.155824e-01 9.720797e-01 1.095986e-01 3.544460e-01 1.936010e-01 8.847109e-01 5.022205e-01 1.615133e-01 2.713321e-01 6.657414e-01 4.283607e-01 7.429117e-01 4.196665e-01 1.095986e-01 9.227264e-01 6.541532e-01 6.534317e-01 6.376407e-01 7.933214e-01 6.613863e-01 6.534317e-01 4.237108e-01 8.025873e-01 5.639395e-01
ENSBTAG00000001068 7.497265e-01 6.030636e-01 9.314664e-01 5.110261e-03 3.731627e-03 9.322376e-03 6.933948e-03 NA 2.144822e-02 3.897890e-01 8.913093e-02 5.228229e-01 4.088041e-01 1.936010e-01 8.165380e-01 7.346097e-01 3.173105e-01 5.545204e-01 6.891565e-01 9.227264e-01 5.816337e-01 2.301393e-01 9.728772e-01 5.720738e-01 7.186064e-02 2.144822e-02 3.335440e-01 4.908233e-01 7.186064e-02 6.671956e-01 4.652582e-04 4.496492e-01 7.710513e-01 4.715250e-01 8.913093e-02 2.780690e-02 8.289877e-01 3.731627e-03 1.095986e-01 1.639507e-02 2.144822e-02 5.743312e-02 5.743312e-02 6.950582e-01 6.679232e-01 1.936010e-01 2.699796e-03 1.241933e-02 6.093511e-01 5.478400e-01 5.761617e-01 4.295278e-01 2.301393e-01 3.622954e-01 3.731627e-03 5.110261e-03
ENSBTAG00000001069 4.550636e-01 8.886600e-01 6.972761e-01 9.856389e-01 6.862127e-01 3.975527e-01 4.927131e-01 1.615133e-01 9.052754e-01 2.713321e-01 4.550026e-02 3.539265e-01 1.615133e-01 5.182794e-01 5.578755e-01 9.402147e-01 4.777041e-01 5.332845e-01 5.518435e-01 9.529521e-01 3.231526e-01 5.734349e-01 7.741123e-01 8.336677e-01 8.282083e-01 6.664684e-01 3.173105e-01 3.675883e-01 7.285913e-01 7.444244e-01 5.619146e-01 4.532547e-01 6.163711e-01 8.064564e-01 3.897890e-01 9.529521e-01 7.672301e-01 7.489683e-01 3.503039e-01 2.301393e-01 4.271954e-01 9.832457e-01 8.642238e-01 1.936010e-01 3.713219e-01 8.344482e-01 3.173105e-01 1.095986e-01 1.095986e-01 6.541532e-01 5.411996e-01 3.173105e-01 7.278402e-01 8.274291e-01 5.659678e-01 3.173105e-01
ENSBTAG00000001071 9.259036e-01 5.234737e-01 1.936010e-01 6.433644e-01 7.771768e-01 3.492732e-01 9.298767e-01 7.894692e-01 5.707142e-01 6.847426e-01 4.430815e-01 4.271954e-01 8.768213e-01 7.039454e-01 7.787104e-01 6.555972e-01 3.638782e-01 8.149850e-01 3.290645e-01 7.474527e-01 4.082371e-01 3.612425e-01 6.869482e-01 5.221726e-01 9.124094e-01 3.986694e-01 1.000000e+00 8.367909e-01 4.407069e-01 3.173105e-01 1.336144e-01 4.496492e-01 9.362373e-01 1.936010e-01 6.142614e-01 7.255883e-01 3.330444e-01 4.330401e-01 5.060505e-01 7.436679e-01 5.782109e-01 9.593255e-01 6.086510e-01 6.854775e-01 5.491729e-01 4.407069e-01 3.886875e-01 2.301393e-01 1.615133e-01 2.301393e-01 7.203433e-01 2.301393e-01 1.615133e-01 4.348025e-01 6.708367e-01 7.315985e-01
ENSBTAG00000001074 3.797912e-08 2.144822e-02 1.936010e-01 1.707981e-05 2.155995e-04 1.639507e-02 2.144822e-02 3.534076e-01 2.669150e-05 3.182172e-04 4.550026e-02 5.743312e-02 1.158027e-07 4.550026e-02 4.224909e-06 1.336144e-01 9.441937e-01 4.568765e-01 1.241933e-02 1.639507e-02 8.360099e-01 1.615133e-01 4.550026e-02 1.095986e-01 7.186064e-02 8.352290e-01 4.550026e-02 1.374276e-03 2.601615e-06 1.374276e-03 6.795346e-06 6.738585e-04 2.601615e-06 6.738585e-04 1.446961e-04 3.731627e-03 1.707981e-05 3.182172e-04 5.110261e-03 3.182172e-04 1.935206e-03 2.699796e-03 1.936010e-01 6.664090e-08 3.182172e-04 4.407069e-01 3.355475e-01 2.144822e-02 4.652582e-04 1.446961e-04 6.381783e-14 2.699796e-03 9.322376e-03 7.573215e-01 1.936010e-01 4.550026e-02
ENSBTAG00000001077 9.513592e-01 1.241933e-02 6.334248e-05 9.688904e-01 1.336144e-01 4.586934e-01 3.886875e-01 5.743312e-02 2.699796e-03 6.972761e-01 6.906302e-01 3.572884e-02 1.241933e-02 9.880322e-01 4.845520e-01 5.743312e-02 8.913093e-02 3.173105e-01 1.336144e-01 6.738585e-04 1.639507e-02 6.135588e-01 1.336144e-01 6.950582e-01 4.383397e-01 6.635624e-01 5.743312e-02 3.549659e-01 7.817801e-01 4.617307e-01 2.301393e-01 8.650101e-01 8.886600e-01 2.301393e-01 9.259036e-01 1.095986e-01 3.997880e-01 8.118811e-01 9.832457e-01 1.936010e-01 9.824480e-01 3.173105e-01 4.224909e-06 8.913093e-02 1.095986e-01 1.158027e-07 1.095986e-01 1.936010e-01 6.933948e-03 1.241933e-02 5.110261e-03 1.936010e-01 5.743312e-02 3.572884e-02 2.143518e-08 6.795346e-06
ENSBTAG00000001078 4.550026e-02 6.548751e-01 5.086123e-01 4.508492e-01 7.186064e-02 1.615133e-01 1.615133e-01 8.913093e-02 2.713321e-01 2.780690e-02 1.615133e-01 5.273869e-01 5.273869e-01 4.550026e-02 4.550026e-02 1.095986e-01 1.095986e-01 4.496492e-01 9.609193e-01 2.713321e-01 8.913093e-02 5.221726e-01 2.301393e-01 6.340744e-01 9.728772e-01 8.913093e-02 7.106375e-01 9.410104e-01 4.059736e-01 7.186064e-02 5.905770e-01 1.936010e-01 5.156922e-01 6.541532e-01 1.000000e+00 3.173105e-01 1.095986e-01 7.512436e-01 6.592130e-01 8.913093e-02 5.743312e-02 8.913093e-02 3.745408e-01 1.615133e-01 5.451790e-01 5.878185e-01 6.447986e-01 5.743312e-02 2.301393e-01 3.964380e-01 2.713321e-01 8.188689e-01 5.306592e-01 7.210918e-01 2.301393e-01 8.025873e-01
ENSBTAG00000001079 6.347870e-01 9.832457e-01 7.649400e-01 4.965045e-01 2.713321e-01 6.241339e-01 3.325452e-01 4.789453e-01 6.135588e-01 9.752695e-01 8.910308e-01 9.354420e-01 7.535210e-01 5.565323e-01 8.142087e-01 8.180918e-01 7.787104e-01 5.646152e-01 7.833162e-01 7.024614e-01 4.965045e-01 3.539265e-01 7.520025e-01 8.610796e-01 6.030636e-01 3.821183e-01 6.876840e-01 9.410104e-01 7.436679e-01 9.489702e-01 5.339419e-01 2.713321e-01 3.487586e-01 5.498399e-01 5.286946e-01 2.713321e-01 5.947260e-01 7.817801e-01 9.664987e-01 9.752695e-01 6.390696e-01 5.585477e-01 4.283607e-01 2.713321e-01 8.902404e-01 8.204237e-01 9.585287e-01 6.972761e-01 4.958715e-01 6.847426e-01 4.167916e-01 6.584892e-01 7.009784e-01 6.135588e-01 2.301393e-01 4.660017e-01
ENSBTAG00000001083 1.336144e-01 1.615133e-01 2.144822e-02 8.072308e-01 4.858028e-01 1.936010e-01 9.968085e-01 1.095986e-01 5.743312e-02 1.639507e-02 6.950582e-01 1.639507e-02 8.799757e-01 6.933948e-03 3.731627e-03 1.639507e-02 5.743312e-02 6.570426e-01 3.565286e-01 4.312819e-01 5.905770e-01 9.672959e-01 8.305471e-01 6.862127e-01 8.033608e-01 3.897890e-01 9.457856e-01 4.914528e-01 1.936010e-01 8.744568e-01 3.236426e-01 1.336144e-01 1.615133e-01 2.713321e-01 8.957753e-01 6.170751e-01 1.615133e-01 5.034955e-01 1.241933e-02 5.092538e-01 1.936010e-01 7.180994e-01 4.927131e-01 2.301393e-01 7.186064e-02 4.876822e-01 2.780690e-02 1.095986e-01 5.313149e-01 1.615133e-01 6.002785e-01 1.095986e-01 2.301393e-01 4.550026e-02 1.615133e-01 1.936010e-01
ENSBTAG00000001085 8.266500e-01 2.713321e-01 4.672260e-01 6.570426e-01 8.165380e-01 5.578755e-01 5.639395e-01 3.777768e-01 8.049082e-01 3.810300e-01 7.987231e-01 1.615133e-01 2.713321e-01 7.504849e-01 7.520025e-01 8.949843e-01 6.030636e-01 3.914449e-01 7.474527e-01 8.839214e-01 6.744855e-01 4.133572e-01 3.446589e-01 2.713321e-01 4.289440e-01 3.848471e-01 2.301393e-01 5.743312e-02 1.615133e-01 3.173105e-01 3.173105e-01 5.743312e-02 4.908233e-01 3.947694e-01 6.621113e-01 4.213970e-01 3.173105e-01 5.639395e-01 8.391350e-01 3.572884e-02 2.780690e-02 4.550026e-02 1.615133e-01 4.289440e-01 4.889373e-01 6.570426e-01 3.670569e-01 3.207100e-01 2.713321e-01 8.913093e-02 1.615133e-01 8.913093e-02 1.336144e-01 6.987562e-01 6.818059e-01 2.713321e-01
ENSBTAG00000001086 1.936010e-01 4.424872e-01 7.994956e-01 5.619146e-01 2.713321e-01 4.746090e-01 6.142614e-01 2.301393e-01 9.386235e-01 1.336144e-01 4.684520e-01 5.234737e-01 4.448672e-01 1.336144e-01 2.713321e-01 3.173105e-01 2.713321e-01 3.260998e-01 4.721409e-01 1.936010e-01 3.477307e-01 5.743312e-02 3.173105e-01 6.862127e-01 6.679232e-01 2.713321e-01 1.336144e-01 6.650148e-01 2.301393e-01 5.079712e-01 3.416044e-01 1.936010e-01 1.936010e-01 2.301393e-01 3.305533e-01 7.497265e-01 8.064564e-01 4.407069e-01 3.173105e-01 2.713321e-01 1.936010e-01 1.336144e-01 3.783178e-01 3.997880e-01 2.301393e-01 5.743312e-02 3.591426e-01 7.771768e-01 5.995832e-01 6.774100e-01 8.791869e-01 9.513592e-01 5.498399e-01 2.301393e-01 9.577319e-01 9.092378e-01
ENSBTAG00000001092 9.968085e-01 5.802634e-01 1.615133e-01 6.037607e-01 9.044831e-01 3.173105e-01 8.041344e-01 5.372347e-01 3.975527e-01 4.502490e-01 6.276763e-01 6.933948e-03 2.780690e-02 1.336144e-01 4.550026e-02 6.994967e-01 9.394191e-01 1.336144e-01 1.615133e-01 1.615133e-01 3.826631e-01 2.713321e-01 3.622954e-01 6.869482e-01 4.870553e-01 9.076525e-01 5.713938e-01 4.133572e-01 4.550026e-02 1.615133e-01 4.407069e-01 8.250924e-01 9.672959e-01 2.301393e-01 1.936010e-01 5.761617e-01 4.550026e-02 7.971788e-01 1.615133e-01 1.336144e-01 1.241933e-02 2.155995e-04 7.186064e-02 5.743312e-02 8.913093e-02 2.780690e-02 1.241933e-02 1.639507e-02 8.913093e-02 1.639507e-02 2.301393e-01 1.336144e-01 1.615133e-01 2.301393e-01 5.215227e-01 7.186064e-02
ENSBTAG00000001098 8.430451e-01 8.126568e-01 6.906302e-01 6.227193e-01 7.979508e-01 1.095986e-01 6.483900e-01 1.095986e-01 6.093511e-01 6.628367e-01 2.713321e-01 3.554863e-01 2.301393e-01 3.794013e-01 6.170751e-01 1.336144e-01 1.936010e-01 1.936010e-01 5.098958e-01 1.095986e-01 3.182794e-01 9.203443e-01 3.992284e-01 3.992284e-01 4.733741e-01 5.189272e-01 9.776622e-01 6.100515e-01 6.426477e-01 8.157614e-01 4.550636e-01 2.713321e-01 3.251155e-01 5.182794e-01 7.764104e-01 3.446589e-01 5.431875e-01 5.809484e-01 4.568765e-01 5.137563e-01 1.615133e-01 1.615133e-01 5.734349e-01 8.571526e-01 4.156450e-01 2.301393e-01 4.139284e-01 5.926499e-01 7.933214e-01 7.032032e-01 2.713321e-01 8.697311e-01 4.574817e-01 4.105080e-01 8.149850e-01 3.665259e-01
ENSBTAG00000001099 7.186064e-02 1.615133e-01 9.084451e-01 3.572884e-02 5.431875e-01 2.301393e-01 2.301393e-01 1.615133e-01 2.301393e-01 3.173105e-01 1.241933e-02 6.664684e-01 8.002682e-01 1.615133e-01 2.713321e-01 3.360496e-01 7.186064e-02 1.336144e-01 3.572884e-02 5.782109e-01 8.913093e-02 3.202229e-01 6.505487e-01 3.518536e-01 4.550026e-02 9.108234e-01 9.529521e-01 1.936010e-01 5.816337e-01 2.301393e-01 3.265927e-01 7.143651e-01 1.336144e-01 5.743312e-02 5.445148e-01 8.697311e-01 7.933214e-01 6.933948e-03 2.780690e-02 3.572884e-02 9.322376e-03 2.144822e-02 7.451811e-01 7.964069e-01 1.336144e-01 2.144822e-02 8.878699e-01 7.779435e-01 7.917799e-01 8.913093e-02 8.111056e-01 2.301393e-01 3.644068e-01 8.204237e-01 4.733741e-01 5.286946e-01
ENSBTAG00000001101 9.680931e-01 8.913093e-02 1.936010e-01 5.605667e-01 9.712824e-01 2.301393e-01 6.570426e-01 3.340442e-01 3.628225e-01 9.625132e-01 7.794775e-01 6.541532e-01 4.359797e-01 7.756441e-01 1.936010e-01 5.843787e-01 5.431875e-01 3.794013e-01 4.020307e-01 5.273869e-01 9.402147e-01 6.051562e-01 1.336144e-01 2.301393e-01 7.580823e-01 1.336144e-01 1.095986e-01 4.550026e-02 1.935206e-03 1.336144e-01 4.353909e-01 2.301393e-01 6.744855e-01 6.009743e-01 8.414806e-01 6.621113e-01 4.330401e-01 7.833162e-01 9.441937e-01 8.196462e-01 8.173148e-01 8.461759e-01 2.301393e-01 5.098958e-01 2.713321e-01 6.170751e-01 1.336144e-01 7.376251e-01 8.274291e-01 9.593255e-01 3.173105e-01 5.144012e-01 4.764648e-01 8.266500e-01 6.227193e-01 1.615133e-01
ENSBTAG00000001104 7.733467e-01 7.925506e-01 9.362373e-01 3.487586e-01 3.355475e-01 7.695222e-01 3.173105e-01 9.155824e-01 5.247764e-01 4.777041e-01 1.095986e-01 9.760671e-01 8.815536e-01 8.157614e-01 6.142614e-01 6.642884e-01 5.300039e-01 7.069169e-01 1.095986e-01 6.818059e-01 5.221726e-01 3.832084e-01 9.816503e-01 5.182794e-01 1.615133e-01 2.301393e-01 9.816503e-01 8.634375e-01 9.936170e-01 9.824480e-01 5.034955e-01 6.248417e-01 4.839273e-01 8.025873e-01 3.472176e-01 5.679996e-01 5.659678e-01 4.237108e-01 6.121548e-01 1.615133e-01 1.095986e-01 5.743312e-02 3.211975e-01 4.870553e-01 4.202428e-01 7.186064e-02 6.928429e-01 8.571526e-01 7.550405e-01 9.712824e-01 5.458436e-01 7.173520e-01 3.385673e-01 9.888300e-01 9.657015e-01 7.535210e-01
ENSBTAG00000001105 4.550026e-02 9.410104e-01 2.713321e-01 1.615133e-01 3.958813e-01 9.227264e-01 3.572884e-02 5.625892e-01 1.095986e-01 6.170751e-01 3.472176e-01 1.615133e-01 4.076705e-01 1.936010e-01 7.346097e-01 1.615133e-01 2.301393e-01 8.807646e-01 3.572884e-02 2.301393e-01 2.713321e-01 4.162181e-01 3.216856e-01 2.713321e-01 6.079513e-01 3.260998e-01 4.003479e-01 4.139284e-01 1.095986e-01 4.550026e-02 1.336144e-01 6.577657e-01 7.069169e-01 8.831320e-01 9.728772e-01 9.298767e-01 4.550026e-02 7.186064e-02 4.550026e-02 9.968085e-01 9.235206e-01 5.189272e-01 8.720934e-01 1.615133e-01 4.946068e-01 3.345448e-01 6.086510e-01 8.913093e-02 3.477307e-01 1.615133e-01 9.298767e-01 6.577657e-01 3.173105e-01 1.936010e-01 8.902404e-01 7.695222e-01
ENSBTAG00000001107 7.121277e-01 8.375721e-01 3.665259e-01 5.743312e-02 4.550026e-02 5.743312e-02 1.095986e-01 1.615133e-01 4.550026e-02 4.550026e-02 6.642884e-01 7.863910e-01 7.702866e-01 1.336144e-01 1.095986e-01 4.814328e-01 3.441486e-01 7.550405e-01 6.404999e-01 5.425244e-01 1.936010e-01 8.913093e-02 9.768646e-01 5.743312e-02 4.550026e-02 1.639507e-02 4.709095e-01 5.666447e-01 8.768213e-01 5.754794e-01 4.556674e-01 5.471741e-01 8.913093e-02 6.534317e-01 3.572884e-02 3.617687e-01 3.477307e-01 5.743312e-02 2.713321e-01 3.426206e-01 1.336144e-01 8.913093e-02 3.290645e-01 8.010411e-01 7.270893e-01 8.705184e-01 5.498399e-01 1.336144e-01 6.987562e-01 1.936010e-01 3.173105e-01 5.293491e-01 4.990406e-01 2.301393e-01 8.587230e-01 5.816337e-01
ENSBTAG00000001108 6.512690e-01 6.305165e-01 3.528891e-01 5.491729e-01 6.803394e-01 8.736689e-01 4.412999e-01 8.041344e-01 9.060677e-01 5.988882e-01 3.572884e-02 4.208197e-01 4.764648e-01 8.453929e-01 9.880322e-01 7.718162e-01 2.301393e-01 8.235355e-01 9.330564e-01 5.234737e-01 5.273869e-01 9.976063e-01 4.127864e-01 2.301393e-01 2.301393e-01 2.713321e-01 6.686511e-01 6.987562e-01 9.680931e-01 8.665833e-01 6.898932e-01 5.743312e-02 7.186064e-02 8.913093e-02 7.106375e-01 6.884201e-01 4.845520e-01 3.173105e-01 1.336144e-01 3.964380e-01 9.840434e-01 7.210918e-01 3.821183e-01 7.186064e-02 1.336144e-01 1.615133e-01 3.335440e-01 6.455162e-01 6.326502e-01 7.398893e-01 5.365753e-01 5.300039e-01 7.702866e-01 6.825397e-01 8.266500e-01 3.892380e-01
ENSBTAG00000001109 2.144822e-02 2.713321e-01 2.713321e-01 1.639507e-02 1.639507e-02 8.913093e-02 2.144822e-02 2.144822e-02 2.713321e-01 1.615133e-01 8.913093e-02 3.572884e-02 7.186064e-02 5.619146e-01 5.743312e-02 7.300944e-01 3.572884e-02 4.550026e-02 8.913093e-02 9.760671e-01 3.197363e-01 3.572884e-02 2.780690e-02 3.395777e-01 8.913093e-02 5.743312e-02 9.124094e-01 6.796066e-01 1.936010e-01 6.333621e-01 7.497265e-01 6.847426e-01 7.687579e-01 7.925506e-01 5.743312e-02 7.186064e-02 7.195951e-01 3.572884e-02 7.186064e-02 1.095986e-01 3.572884e-02 3.572884e-02 1.336144e-01 5.105381e-01 4.715250e-01 1.095986e-01 7.825481e-01 8.399167e-01 7.933214e-01 6.447986e-01 1.936010e-01 6.462342e-01 6.519895e-01 9.306715e-01 5.425244e-01 7.902392e-01
ENSBTAG00000001110 9.736746e-01 1.936010e-01 2.713321e-01 1.615133e-01 5.933415e-01 4.306967e-01 2.713321e-01 3.617687e-01 6.269672e-01 3.236426e-01 6.347870e-01 5.558613e-01 5.247764e-01 4.702945e-01 7.331036e-01 3.355475e-01 3.295603e-01 3.325452e-01 2.713321e-01 3.554863e-01 3.723929e-01 6.505487e-01 3.173105e-01 2.713321e-01 1.936010e-01 3.456809e-01 1.336144e-01 1.336144e-01 1.615133e-01 1.095986e-01 2.301393e-01 1.336144e-01 2.301393e-01 2.713321e-01 2.301393e-01 2.713321e-01 2.713321e-01 3.799437e-01 3.832084e-01 1.336144e-01 2.301393e-01 3.295603e-01 8.532290e-01 4.213970e-01 1.336144e-01 5.392153e-01 2.713321e-01 1.615133e-01 5.734349e-01 2.713321e-01 7.550405e-01 4.611223e-01 4.758458e-01 3.426206e-01 6.825397e-01 2.301393e-01
ENSBTAG00000001112 5.313149e-01 8.728811e-01 2.713321e-01 9.068601e-01 6.635624e-01 1.095986e-01 7.863910e-01 5.743312e-02 7.186064e-02 8.375721e-01 1.336144e-01 1.095986e-01 7.186064e-02 6.752161e-01 2.713321e-01 8.697311e-01 4.550026e-02 1.615133e-01 1.639507e-02 8.313270e-01 5.743312e-02 5.802634e-01 2.713321e-01 5.034955e-01 3.173105e-01 1.615133e-01 8.847109e-01 5.241248e-01 1.936010e-01 1.615133e-01 5.743312e-02 3.477307e-01 9.282872e-01 8.720934e-01 8.913093e-02 2.713321e-01 3.173105e-01 6.957972e-01 4.219747e-01 7.718162e-01 5.079712e-01 6.142614e-01 1.336144e-01 3.761566e-01 4.550026e-02 2.301393e-01 1.936010e-01 3.325452e-01 7.331036e-01 9.084451e-01 7.466952e-01 5.247764e-01 1.336144e-01 1.615133e-01 5.612405e-01 7.143651e-01
ENSBTAG00000001113 4.895655e-01 1.615133e-01 2.301393e-01 3.173105e-01 1.936010e-01 8.430451e-01 2.301393e-01 7.121277e-01 1.336144e-01 7.603662e-01 2.713321e-01 1.095986e-01 4.407069e-01 8.414806e-01 1.615133e-01 5.079712e-01 6.455162e-01 2.301393e-01 6.862127e-01 1.936010e-01 9.680931e-01 6.498288e-01 4.550026e-02 3.788593e-01 5.234737e-01 4.424872e-01 1.095986e-01 1.095986e-01 1.615133e-01 1.095986e-01 8.752448e-01 5.041336e-01 3.788593e-01 4.065388e-01 2.713321e-01 1.336144e-01 1.095986e-01 4.715250e-01 8.579377e-01 8.913093e-02 8.913093e-02 7.186064e-02 2.301393e-01 9.545452e-01 8.508767e-01 5.228229e-01 8.665833e-01 8.118811e-01 1.615133e-01 9.235206e-01 8.913093e-02 2.713321e-01 2.713321e-01 4.870553e-01 8.913093e-02 1.336144e-01
ENSBTAG00000001114 8.886600e-01 2.301393e-01 4.122161e-01 1.095986e-01 1.936010e-01 6.058544e-01 1.936010e-01 9.641073e-01 1.615133e-01 8.049082e-01 4.611223e-01 4.365690e-01 8.941934e-01 5.411996e-01 9.872344e-01 9.896278e-01 4.758458e-01 5.015837e-01 5.741160e-01 6.957972e-01 7.285913e-01 7.308463e-01 1.936010e-01 3.707871e-01 1.936010e-01 7.084043e-01 1.336144e-01 1.615133e-01 3.260998e-01 2.713321e-01 6.693793e-01 4.996758e-01 2.713321e-01 7.764104e-01 6.965365e-01 2.713321e-01 4.472546e-01 2.301393e-01 8.532290e-01 3.897890e-01 5.531812e-01 4.952390e-01 4.020307e-01 8.799757e-01 NA 3.441486e-01 2.301393e-01 4.946068e-01 6.972761e-01 4.371588e-01 5.912676e-01 6.312274e-01 6.276763e-01 4.702945e-01 2.301393e-01 1.936010e-01
ENSBTAG00000001116 9.322376e-03 3.173105e-01 5.498399e-01 8.768213e-01 9.513592e-01 2.301393e-01 8.870800e-01 5.378945e-01 3.702528e-01 3.528891e-01 7.414000e-01 5.150465e-01 2.713321e-01 3.173105e-01 3.497883e-01 2.301393e-01 4.430815e-01 5.332845e-01 4.914528e-01 8.235355e-01 4.478526e-01 1.615133e-01 3.335440e-01 6.664684e-01 5.505074e-01 7.436679e-01 1.336144e-01 5.565323e-01 9.298767e-01 2.301393e-01 3.756175e-01 5.098958e-01 8.815536e-01 5.300039e-01 7.695222e-01 3.572884e-02 7.910095e-01 5.891970e-01 3.216856e-01 5.673220e-01 2.301393e-01 5.445148e-01 4.150723e-01 9.529521e-01 2.713321e-01 2.301393e-01 9.076525e-01 1.936010e-01 6.290957e-01 9.052754e-01 2.713321e-01 9.274926e-01 3.549659e-01 6.898932e-01 8.321070e-01 8.926119e-01
ENSBTAG00000001117 6.671956e-01 6.412155e-01 9.672959e-01 5.788947e-01 3.236426e-01 6.426477e-01 2.713321e-01 3.572884e-02 6.412155e-01 3.794013e-01 2.301393e-01 1.615133e-01 7.186064e-02 5.625892e-01 8.406986e-01 1.336144e-01 8.791869e-01 7.436679e-01 9.633102e-01 8.913093e-02 1.615133e-01 1.095986e-01 5.988882e-01 9.211383e-01 5.747975e-01 3.958813e-01 3.173105e-01 5.551906e-01 3.300565e-01 4.014693e-01 5.743312e-02 2.144822e-02 3.265927e-01 4.939752e-01 4.213970e-01 6.362132e-01 4.858028e-01 1.936010e-01 4.418933e-01 4.550026e-02 3.572884e-02 2.780690e-02 2.155995e-04 8.913093e-02 6.928429e-01 4.550026e-02 8.981490e-01 3.981108e-01 1.095986e-01 1.615133e-01 1.336144e-01 2.301393e-01 4.952390e-01 5.518435e-01 8.913093e-02 6.334248e-05
ENSBTAG00000001119 1.000000e+00 5.339419e-01 7.902392e-01 1.095986e-01 4.054089e-01 7.710513e-01 1.936010e-01 8.508767e-01 9.211383e-01 8.913093e-02 6.628367e-01 2.713321e-01 3.202229e-01 4.248705e-01 5.144012e-01 6.679232e-01 4.568765e-01 3.659954e-01 6.498288e-01 3.173105e-01 4.266135e-01 4.870553e-01 6.107522e-01 5.332845e-01 1.095986e-01 4.430815e-01 2.144822e-02 7.186064e-02 7.687579e-01 1.615133e-01 3.745408e-01 9.227264e-01 6.825397e-01 5.912676e-01 9.808526e-01 4.116463e-01 2.301393e-01 1.639507e-02 1.615133e-01 9.163758e-01 2.301393e-01 6.505487e-01 1.936010e-01 1.639507e-02 3.173105e-01 3.426206e-01 6.483900e-01 7.186064e-02 7.186064e-02 1.095986e-01 4.550026e-02 5.743312e-02 3.572884e-02 2.301393e-01 1.336144e-01 4.105080e-01
ENSBTAG00000001120 3.513365e-01 8.783983e-01 3.421123e-01 3.986694e-01 4.820557e-01 9.952127e-01 1.615133e-01 4.641686e-01 7.248383e-01 2.713321e-01 8.913093e-02 1.615133e-01 8.913093e-02 4.568765e-01 5.898869e-01 1.936010e-01 8.913093e-02 8.913093e-02 8.913093e-02 2.713321e-01 1.936010e-01 3.202229e-01 2.301393e-01 5.047721e-01 3.622954e-01 3.330444e-01 1.615133e-01 7.186064e-02 2.301393e-01 9.203443e-01 7.186064e-02 4.895655e-01 2.713321e-01 1.936010e-01 9.840434e-01 1.336144e-01 9.609193e-01 3.596669e-01 4.550026e-02 7.278402e-01 5.365753e-01 3.766962e-01 7.186064e-02 7.032032e-01 4.009084e-01 8.913093e-02 7.741123e-01 8.913093e-02 1.095986e-01 4.550026e-02 5.743312e-02 7.186064e-02 4.550026e-02 8.913093e-02 4.550026e-02 8.913093e-02
ENSBTAG00000001123 2.713321e-01 3.325452e-01 4.599070e-01 2.713321e-01 9.298767e-01 6.051562e-01 5.612405e-01 8.188689e-01 4.082371e-01 7.840846e-01 7.879297e-01 5.734349e-01 1.936010e-01 9.840434e-01 5.761617e-01 7.588434e-01 6.191891e-01 4.116463e-01 3.173105e-01 3.649359e-01 4.984060e-01 8.673700e-01 6.065530e-01 2.301393e-01 5.073306e-01 9.672959e-01 1.336144e-01 2.713321e-01 2.713321e-01 4.550026e-02 4.801881e-01 2.301393e-01 2.713321e-01 1.936010e-01 8.406986e-01 4.617307e-01 3.173105e-01 9.752695e-01 8.913093e-02 2.713321e-01 7.270893e-01 6.426477e-01 8.886600e-01 8.913093e-02 4.586934e-01 4.933439e-01 3.173105e-01 6.796066e-01 1.615133e-01 8.469590e-01 8.049082e-01 9.100306e-01 5.009473e-01 4.752272e-01 8.913093e-02 3.572884e-02
ENSBTAG00000001124 4.526527e-01 7.459380e-01 5.273869e-01 3.173105e-01 9.633102e-01 2.301393e-01 9.076525e-01 3.335440e-01 9.163758e-01 8.344482e-01 8.989404e-01 3.919978e-01 5.137563e-01 3.173105e-01 3.365522e-01 6.722953e-01 2.713321e-01 8.352290e-01 1.095986e-01 6.722953e-01 2.713321e-01 7.672301e-01 5.707142e-01 2.301393e-01 1.615133e-01 1.936010e-01 3.575728e-01 8.815536e-01 9.728772e-01 8.815536e-01 6.599371e-01 1.095986e-01 1.936010e-01 1.095986e-01 1.095986e-01 1.615133e-01 6.534317e-01 3.580956e-01 8.913093e-02 7.323509e-01 7.054306e-01 7.158580e-01 7.474527e-01 4.116463e-01 8.913093e-02 6.722953e-01 8.799757e-01 8.913093e-02 1.336144e-01 2.301393e-01 1.095986e-01 1.095986e-01 2.713321e-01 3.942141e-01 1.095986e-01 1.095986e-01
ENSBTAG00000001125 4.652582e-04 4.224909e-06 9.583666e-07 3.635016e-09 4.224909e-06 5.110261e-03 2.601615e-06 5.110261e-03 4.048447e-01 2.301393e-01 1.082509e-05 2.601615e-06 3.396535e-07 8.913093e-02 3.572884e-02 2.669150e-05 2.155995e-04 3.797912e-08 3.731627e-03 9.668483e-04 3.182172e-04 6.227193e-01 1.973175e-09 6.795346e-06 1.586656e-06 1.446961e-04 6.631492e-09 1.158027e-07 2.669150e-05 3.797912e-08 1.639507e-02 1.198074e-08 5.733031e-07 1.241933e-02 4.652582e-04 3.572884e-02 1.586656e-06 1.158027e-07 1.935206e-03 6.334248e-05 2.713321e-01 9.577319e-01 1.336144e-01 5.733031e-07 1.992885e-07 9.036910e-01 2.713321e-01 9.619269e-05 9.619269e-05 3.572884e-02 1.158027e-07 2.699796e-03 9.619269e-05 1.707981e-05 3.797912e-08 2.144822e-02
ENSBTAG00000001126 5.405378e-01 7.039454e-01 6.693793e-01 6.354999e-01 6.693793e-01 1.936010e-01 4.795665e-01 4.173657e-01 7.987231e-01 4.301120e-01 6.412155e-01 3.697189e-01 5.202241e-01 9.433978e-01 9.171693e-01 6.276763e-01 3.173105e-01 1.336144e-01 1.615133e-01 3.173105e-01 2.301393e-01 6.599371e-01 7.489683e-01 9.832457e-01 6.818059e-01 5.592203e-01 6.376407e-01 4.660017e-01 9.076525e-01 9.441937e-01 8.173148e-01 9.266980e-01 6.781419e-01 8.180918e-01 7.421557e-01 6.283859e-01 5.086123e-01 9.537486e-01 9.052754e-01 7.188471e-01 5.066903e-01 4.127864e-01 3.607168e-01 3.173105e-01 1.615133e-01 3.745408e-01 3.395777e-01 3.997880e-01 3.410970e-01 6.657414e-01 7.550405e-01 6.447986e-01 2.713321e-01 4.359797e-01 8.870800e-01 5.713938e-01
ENSBTAG00000001131 2.301393e-01 8.913093e-02 7.512436e-01 3.815739e-01 5.995832e-01 4.641686e-01 5.666447e-01 9.322614e-01 2.699796e-03 3.472176e-01 5.666447e-01 1.936010e-01 8.913093e-02 2.713321e-01 1.936010e-01 4.048447e-01 2.301393e-01 7.136190e-01 4.550026e-02 3.864902e-01 3.572884e-02 3.750789e-01 3.173105e-01 2.713321e-01 8.111056e-01 2.301393e-01 8.118811e-01 5.392153e-01 2.713321e-01 1.336144e-01 7.702866e-01 8.041344e-01 9.036910e-01 2.713321e-01 7.987231e-01 7.863910e-01 3.718572e-01 8.973576e-01 6.701078e-01 4.758458e-01 1.336144e-01 4.550026e-02 3.572884e-02 1.241933e-02 2.713321e-01 1.639507e-02 5.743312e-02 3.723929e-01 1.095986e-01 1.095986e-01 3.713219e-01 1.241933e-02 4.550026e-02 7.186064e-02 7.076605e-01 1.936010e-01
ENSBTAG00000001132 1.615133e-01 6.737551e-01 6.759471e-01 1.936010e-01 6.505487e-01 6.184840e-01 1.095986e-01 9.116163e-01 5.359164e-01 1.936010e-01 6.390696e-01 2.301393e-01 4.185151e-01 4.660017e-01 9.322614e-01 1.336144e-01 9.473778e-01 4.271954e-01 8.831320e-01 2.713321e-01 9.211383e-01 8.913093e-02 9.680931e-01 5.086123e-01 4.770842e-01 5.505074e-01 6.584892e-01 8.768213e-01 7.024614e-01 7.925506e-01 9.976063e-01 8.913093e-02 9.880322e-01 5.605667e-01 6.810725e-01 9.139957e-01 6.312274e-01 9.744721e-01 9.601224e-01 9.904256e-01 8.618655e-01 9.657015e-01 1.095986e-01 6.009743e-01 8.243139e-01 2.301393e-01 5.545204e-01 4.342146e-01 9.441937e-01 8.949843e-01 9.928191e-01 9.489702e-01 6.149643e-01 3.173105e-01 9.322376e-03 9.322376e-03
ENSBTAG00000001133 2.144822e-02 2.713321e-01 1.615133e-01 9.100306e-01 4.054089e-01 2.301393e-01 3.173105e-01 5.802634e-01 2.780690e-02 2.713321e-01 7.863910e-01 2.301393e-01 5.009473e-01 8.913093e-02 1.936010e-01 1.336144e-01 2.301393e-01 5.378945e-01 6.810725e-01 5.092538e-01 9.776622e-01 2.301393e-01 3.544460e-01 8.367909e-01 7.779435e-01 1.615133e-01 2.301393e-01 4.242904e-01 2.301393e-01 8.736689e-01 9.306715e-01 6.206001e-01 5.418618e-01 5.326276e-01 6.206001e-01 2.713321e-01 1.936010e-01 3.173105e-01 1.095986e-01 1.241933e-02 5.743312e-02 1.936010e-01 7.611279e-01 7.489683e-01 4.808102e-01 8.508767e-01 5.743312e-02 2.144822e-02 1.336144e-01 2.780690e-02 1.336144e-01 1.639507e-02 1.639507e-02 3.572884e-02 3.173105e-01 2.713321e-01
ENSBTAG00000001134 4.196665e-01 2.713321e-01 6.419315e-01 6.383550e-01 8.957753e-01 8.579377e-01 5.137563e-01 9.314664e-01 5.743312e-02 3.487586e-01 3.750789e-01 1.336144e-01 1.095986e-01 4.336271e-01 3.591426e-01 7.278402e-01 2.713321e-01 4.702945e-01 3.572884e-02 6.283859e-01 1.336144e-01 9.179630e-01 8.913093e-02 6.016703e-01 6.650148e-01 6.447986e-01 7.278402e-01 6.491092e-01 2.713321e-01 7.917799e-01 4.418933e-01 9.968085e-01 9.274926e-01 7.558006e-01 7.061736e-01 7.756441e-01 5.743312e-02 1.615133e-01 6.283859e-01 5.823194e-01 1.936010e-01 2.713321e-01 5.743312e-02 7.186064e-02 3.173105e-01 1.936010e-01 1.615133e-01 5.632641e-01 2.780690e-02 3.472176e-01 8.913093e-02 5.743312e-02 2.301393e-01 8.913093e-02 1.936010e-01 3.572884e-02
ENSBTAG00000001136 9.187567e-01 9.672959e-01 9.021071e-01 9.856389e-01 7.186064e-02 2.144822e-02 5.743312e-02 1.241933e-02 2.780690e-02 2.713321e-01 9.195505e-01 7.186064e-02 1.336144e-01 4.342146e-01 2.713321e-01 4.660017e-01 2.780690e-02 2.144822e-02 9.322376e-03 9.952127e-01 5.743312e-02 3.482444e-01 2.301393e-01 3.340442e-01 1.095986e-01 3.572884e-02 7.542807e-01 6.563198e-01 2.301393e-01 5.912676e-01 7.186064e-02 1.615133e-01 1.336144e-01 4.550026e-02 1.336144e-01 1.095986e-01 1.936010e-01 1.095986e-01 1.615133e-01 7.186064e-02 2.301393e-01 1.095986e-01 2.301393e-01 2.713321e-01 8.118811e-01 4.389308e-01 5.743312e-02 5.378945e-01 3.173105e-01 9.952127e-01 9.904256e-01 5.612405e-01 1.336144e-01 7.210918e-01 7.810124e-01 9.593255e-01
ENSBTAG00000001137 2.301393e-01 9.322376e-03 2.144822e-02 2.780690e-02 5.743312e-02 4.231316e-01 5.743312e-02 3.173105e-01 1.095986e-01 1.615133e-01 5.743312e-02 1.639507e-02 1.095986e-01 1.336144e-01 6.354999e-01 8.485256e-01 1.615133e-01 7.917799e-01 2.301393e-01 8.212014e-01 2.713321e-01 2.301393e-01 3.572884e-02 5.743312e-02 1.336144e-01 3.173105e-01 1.336144e-01 8.913093e-02 5.743312e-02 1.336144e-01 7.186064e-02 8.913093e-02 3.572884e-02 6.198944e-01 4.348025e-01 4.532547e-01 1.639507e-02 1.615133e-01 1.095986e-01 3.350459e-01 2.301393e-01 4.965045e-01 2.713321e-01 4.318675e-01 2.301393e-01 5.572037e-01 6.715658e-01 1.615133e-01 1.095986e-01 2.713321e-01 2.301393e-01 8.913093e-02 1.336144e-01 2.780690e-02 5.743312e-02 5.743312e-02
ENSBTAG00000001139 9.322376e-03 4.833030e-01 1.639507e-02 4.271954e-01 1.615133e-01 2.713321e-01 8.913093e-02 9.322376e-03 2.084195e-11 3.702528e-01 1.336144e-01 1.374276e-03 5.200254e-12 9.322376e-03 2.143518e-08 1.992885e-07 1.198074e-08 3.731627e-03 6.190718e-15 9.583666e-07 4.464786e-17 9.668483e-04 5.208732e-01 5.110261e-03 2.301393e-01 7.971788e-01 1.241933e-02 3.731627e-03 6.795346e-06 4.131501e-05 4.709095e-01 8.204237e-01 1.336144e-01 3.572884e-02 6.738585e-04 1.615133e-01 1.374276e-03 1.615133e-01 9.322376e-03 6.334248e-05 1.992885e-07 1.198074e-08 3.182172e-04 1.992885e-07 3.731627e-03 1.374276e-03 2.961307e-14 2.403870e-16 2.559625e-12 2.976456e-10 3.396535e-07 3.579498e-20 5.646316e-10 1.046192e-11 5.619146e-01 2.699796e-03
ENSBTAG00000001140 4.550026e-02 9.619269e-05 3.572884e-02 5.743312e-02 5.110261e-03 1.446961e-04 4.550026e-02 2.669150e-05 9.619269e-05 9.583666e-07 5.905770e-01 3.864902e-01 6.933948e-03 5.646316e-10 1.198074e-08 6.664090e-08 1.198074e-08 3.396535e-07 1.446961e-04 3.731627e-03 6.795346e-06 6.933948e-03 7.186064e-02 1.615133e-01 5.743312e-02 6.795346e-06 4.550026e-02 9.473778e-01 4.139284e-01 6.933948e-03 3.572884e-02 5.743312e-02 2.301393e-01 3.734659e-01 1.082509e-05 2.143518e-08 3.731627e-03 1.935206e-03 6.369268e-01 8.032001e-11 2.559625e-12 2.084195e-11 3.635016e-09 4.550026e-02 4.224909e-06 1.707981e-05 9.322376e-03 8.913093e-02 9.441937e-01 5.743312e-02 8.375721e-01 1.639507e-02 3.173105e-01 1.707981e-05 5.110261e-03 2.144822e-02
ENSBTAG00000001141 6.541532e-01 1.336144e-01 7.512436e-01 3.815739e-01 2.713321e-01 2.301393e-01 1.936010e-01 1.615133e-01 5.425244e-01 6.163711e-01 4.173657e-01 1.095986e-01 8.913093e-02 5.182794e-01 8.219793e-01 9.912234e-01 6.818059e-01 2.301393e-01 2.713321e-01 6.527104e-01 3.528891e-01 3.305533e-01 3.947694e-01 3.173105e-01 4.105080e-01 3.173105e-01 2.144822e-02 8.913093e-02 5.743312e-02 5.632641e-01 8.049082e-01 8.913093e-02 9.378281e-01 1.095986e-01 9.266980e-01 6.657414e-01 3.638782e-01 3.173105e-01 2.144822e-02 5.878185e-01 7.069169e-01 7.203433e-01 3.572884e-02 1.615133e-01 1.936010e-01 7.186064e-02 4.105080e-01 9.776622e-01 4.472546e-01 7.376251e-01 7.695222e-01 6.333621e-01 3.173105e-01 8.642238e-01 3.659954e-01 4.190906e-01
ENSBTAG00000001142 3.665259e-01 7.240884e-01 7.489683e-01 2.780690e-02 7.817801e-01 5.743312e-02 7.725814e-01 4.550026e-02 3.461926e-01 1.336144e-01 8.776097e-01 7.756441e-01 3.182794e-01 1.241933e-02 1.935206e-03 3.731627e-03 1.241933e-02 6.933948e-03 8.913093e-02 6.738585e-04 9.668483e-04 5.743312e-02 4.721409e-01 1.336144e-01 1.936010e-01 1.336144e-01 2.301393e-01 4.758458e-01 1.615133e-01 5.743312e-02 6.715658e-01 4.845520e-01 1.615133e-01 3.182172e-04 3.330444e-01 3.572884e-02 3.766962e-01 4.383397e-01 7.248383e-01 1.639507e-02 6.933948e-03 6.933948e-03 2.713321e-01 3.173105e-01 2.301393e-01 2.713321e-01 8.913093e-02 4.666136e-01 4.752272e-01 2.780690e-02 3.731627e-03 3.612425e-01 2.144822e-02 3.325452e-01 4.342146e-01 1.639507e-02
ENSBTAG00000001143 1.615133e-01 7.186064e-02 1.936010e-01 2.713321e-01 5.988882e-01 6.397846e-01 3.544460e-01 8.579377e-01 9.322376e-03 5.743312e-02 1.336144e-01 1.095986e-01 1.095986e-01 2.144822e-02 5.110261e-03 6.592130e-01 8.913093e-02 8.657966e-01 1.936010e-01 6.933948e-03 7.113825e-01 6.933948e-03 1.336144e-01 4.550026e-02 1.336144e-01 4.996758e-01 7.186064e-02 6.933948e-03 4.550026e-02 6.933948e-03 2.144822e-02 1.935206e-03 2.144822e-02 5.110261e-03 8.913093e-02 8.344482e-01 7.186064e-02 9.322376e-03 6.933948e-03 2.301393e-01 1.095986e-01 4.550026e-02 3.572884e-02 2.144822e-02 2.780690e-02 1.639507e-02 1.095986e-01 3.173105e-01 8.913093e-02 7.414000e-01 1.095986e-01 6.220126e-01 4.484510e-01 1.936010e-01 2.713321e-01 7.186064e-02
ENSBTAG00000001144 6.933948e-03 1.095986e-01 3.750789e-01 1.615133e-01 9.712824e-01 5.293491e-01 6.505487e-01 8.665833e-01 7.833162e-01 9.124094e-01 9.513592e-01 6.862127e-01 5.646152e-01 3.544460e-01 5.968054e-01 4.048447e-01 4.746090e-01 4.550026e-02 2.713321e-01 8.571526e-01 8.516606e-01 5.267336e-01 5.795788e-01 3.275800e-01 1.336144e-01 9.760671e-01 1.336144e-01 8.913093e-02 3.410970e-01 1.615133e-01 2.713321e-01 6.135588e-01 1.615133e-01 4.185151e-01 1.336144e-01 3.675883e-01 3.173105e-01 4.248705e-01 1.936010e-01 7.186064e-02 4.116463e-01 7.186064e-02 2.144822e-02 3.572884e-02 1.241933e-02 3.572884e-02 8.555827e-01 1.615133e-01 5.598933e-01 6.599371e-01 9.952127e-01 4.472546e-01 4.059736e-01 1.936010e-01 3.942141e-01 4.009084e-01
ENSBTAG00000001146 3.686527e-01 8.989404e-01 7.186064e-02 9.680931e-01 4.946068e-01 2.713321e-01 4.260320e-01 1.615133e-01 3.270861e-01 4.336271e-01 1.336144e-01 1.936010e-01 2.301393e-01 8.563676e-01 2.713321e-01 9.108234e-01 1.936010e-01 6.469524e-01 8.913093e-02 9.489702e-01 1.095986e-01 4.808102e-01 1.936010e-01 1.336144e-01 3.395777e-01 2.301393e-01 9.808526e-01 3.290645e-01 1.336144e-01 7.270893e-01 7.186064e-02 1.936010e-01 1.936010e-01 3.675883e-01 4.401144e-01 7.756441e-01 1.615133e-01 2.713321e-01 8.913093e-02 2.301393e-01 1.936010e-01 1.336144e-01 2.301393e-01 2.713321e-01 8.913093e-02 1.095986e-01 3.251155e-01 6.913675e-01 2.301393e-01 2.301393e-01 8.913093e-02 4.219747e-01 1.336144e-01 2.301393e-01 7.338565e-01 5.241248e-01
ENSBTAG00000001151 1.935206e-03 4.295278e-01 2.713321e-01 3.572884e-02 9.668483e-04 4.550026e-02 5.743312e-02 9.266980e-01 1.586656e-06 3.572884e-02 4.550026e-02 6.599371e-01 1.935206e-03 3.396535e-07 8.032001e-11 5.954188e-01 6.795346e-06 1.336144e-01 5.110261e-03 1.095986e-01 2.301393e-01 9.668483e-04 3.182172e-04 6.631492e-09 3.182172e-04 7.186064e-02 7.323509e-01 9.322376e-03 4.099396e-01 1.707981e-05 5.743312e-02 6.738585e-04 3.731627e-03 5.733031e-07 5.110261e-03 3.572884e-02 9.322376e-03 1.241933e-02 2.155995e-04 1.936010e-01 2.301393e-01 2.713321e-01 1.936010e-01 7.039454e-01 1.241933e-02 3.173105e-01 6.613863e-01 8.064564e-01 4.131501e-05 9.322376e-03 1.992885e-07 1.241933e-02 9.668483e-04 5.743312e-02 1.082509e-05 6.631492e-09
ENSBTAG00000001153 3.729292e-01 1.936010e-01 8.913093e-02 6.708367e-01 6.305165e-01 8.196462e-01 9.696877e-01 6.170751e-01 8.910308e-01 8.626514e-01 7.376251e-01 2.301393e-01 2.301393e-01 1.615133e-01 1.615133e-01 3.947694e-01 7.158580e-01 7.338565e-01 8.157614e-01 5.105381e-01 8.188689e-01 9.696877e-01 5.646152e-01 9.896278e-01 7.687579e-01 8.642238e-01 8.025873e-01 8.965664e-01 7.512436e-01 2.713321e-01 6.570426e-01 9.418061e-01 7.825481e-01 9.465817e-01 7.871603e-01 6.283859e-01 6.213062e-01 8.618655e-01 6.650148e-01 7.611279e-01 4.864288e-01 5.392153e-01 3.477307e-01 2.301393e-01 7.512436e-01 8.563676e-01 3.659954e-01 2.713321e-01 4.424872e-01 4.460600e-01 1.615133e-01 5.060505e-01 1.336144e-01 1.336144e-01 3.570504e-01 3.265927e-01
ENSBTAG00000001156 7.240884e-01 1.336144e-01 6.891565e-01 4.430815e-01 8.768213e-01 1.095986e-01 6.163711e-01 7.948638e-01 2.780690e-02 4.371588e-01 1.936010e-01 5.743312e-02 8.913093e-02 2.713321e-01 5.182794e-01 3.173105e-01 1.336144e-01 1.615133e-01 4.484510e-01 2.301393e-01 2.301393e-01 4.678388e-01 6.383550e-01 6.664684e-01 2.301393e-01 1.615133e-01 1.639507e-02 7.186064e-02 3.633501e-01 5.169850e-01 3.821183e-01 6.128566e-01 6.319386e-01 3.492732e-01 6.606615e-01 3.173105e-01 5.919586e-01 5.551906e-01 5.372347e-01 7.580823e-01 8.665833e-01 9.076525e-01 7.002374e-01 5.743312e-02 1.936010e-01 5.743312e-02 3.572884e-02 1.095986e-01 8.913093e-02 1.336144e-01 3.187645e-01 1.936010e-01 1.336144e-01 7.368709e-01 4.550026e-02 2.301393e-01
ENSBTAG00000001160 4.702945e-01 9.322614e-01 6.650148e-01 9.497665e-01 2.713321e-01 1.336144e-01 4.348025e-01 1.936010e-01 8.258712e-01 4.599070e-01 1.936010e-01 7.833162e-01 1.936010e-01 7.136190e-01 9.880322e-01 9.569352e-01 3.788593e-01 4.914528e-01 2.713321e-01 6.527104e-01 2.713321e-01 4.826792e-01 3.964380e-01 2.301393e-01 1.615133e-01 1.615133e-01 8.602939e-01 6.722953e-01 8.886600e-01 1.936010e-01 1.936010e-01 1.615133e-01 4.746090e-01 1.336144e-01 1.615133e-01 2.713321e-01 1.336144e-01 3.236426e-01 4.623395e-01 2.301393e-01 4.133572e-01 3.173105e-01 7.879297e-01 9.052754e-01 9.100306e-01 3.575728e-01 3.173105e-01 6.933948e-03 5.538506e-01 1.936010e-01 8.673700e-01 8.681570e-01 4.231316e-01 6.156675e-01 4.826792e-01 2.301393e-01
ENSBTAG00000001161 7.948638e-01 8.913093e-02 1.936010e-01 3.315483e-01 2.301393e-01 7.017198e-01 1.615133e-01 9.920213e-01 9.952127e-01 6.058544e-01 7.195951e-01 3.173105e-01 5.169850e-01 8.878699e-01 5.619146e-01 7.863910e-01 4.876822e-01 6.744855e-01 9.944149e-01 8.422627e-01 7.664665e-01 1.936010e-01 2.301393e-01 4.139284e-01 6.002785e-01 7.113825e-01 1.336144e-01 1.095986e-01 4.093716e-01 2.713321e-01 1.615133e-01 4.593000e-01 6.354999e-01 6.220126e-01 6.796066e-01 2.713321e-01 1.095986e-01 5.743312e-02 5.743312e-02 7.618899e-01 7.255883e-01 5.458436e-01 7.466952e-01 1.936010e-01 1.336144e-01 6.093511e-01 1.095986e-01 2.144822e-02 2.301393e-01 1.615133e-01 2.713321e-01 1.615133e-01 1.615133e-01 1.336144e-01 1.095986e-01 5.438509e-01
ENSBTAG00000001163 9.784597e-01 3.523711e-01 9.800550e-01 7.833162e-01 1.936010e-01 2.780690e-02 6.570426e-01 8.913093e-02 2.301393e-01 4.709095e-01 1.336144e-01 2.713321e-01 3.400836e-01 1.615133e-01 1.336144e-01 2.713321e-01 2.713321e-01 9.792573e-01 5.034955e-01 5.538506e-01 5.137563e-01 2.713321e-01 6.987562e-01 4.031549e-01 7.024614e-01 6.933948e-03 4.550026e-02 1.336144e-01 1.615133e-01 1.095986e-01 1.095986e-01 1.095986e-01 4.395224e-01 1.336144e-01 9.776622e-01 2.780690e-02 9.179630e-01 5.652913e-01 9.728772e-01 5.451790e-01 7.368709e-01 7.270893e-01 5.747975e-01 2.713321e-01 7.186064e-02 7.054306e-01 9.696877e-01 6.679232e-01 6.628367e-01 3.241331e-01 7.285913e-01 8.049082e-01 2.713321e-01 4.289440e-01 7.626521e-01 3.539265e-01
ENSBTAG00000001164 5.110261e-03 2.301393e-01 4.071044e-01 6.933948e-03 2.780690e-02 8.913093e-02 3.731627e-03 2.144822e-02 3.572884e-02 5.830054e-01 1.639507e-02 3.572884e-02 6.584892e-01 3.441486e-01 8.913093e-02 7.871603e-01 1.936010e-01 5.118241e-01 3.925511e-01 2.713321e-01 3.400836e-01 1.374276e-03 3.731627e-03 4.550026e-02 1.639507e-02 2.144822e-02 8.965664e-01 9.489702e-01 6.030636e-01 7.186064e-02 4.550026e-02 9.322376e-03 7.186064e-02 8.547980e-01 4.550026e-02 9.322376e-03 1.374276e-03 1.095986e-01 9.322376e-03 3.572884e-02 4.550026e-02 2.780690e-02 3.173105e-01 5.110261e-03 5.110261e-03 7.186064e-02 1.639507e-02 2.144822e-02 3.731627e-03 2.144822e-02 8.913093e-02 2.144822e-02 1.639507e-02 1.639507e-02 7.565610e-01 2.301393e-01
ENSBTAG00000001165 2.713321e-01 7.504849e-01 7.180994e-01 2.144822e-02 1.639507e-02 4.977717e-01 1.615133e-01 4.889373e-01 9.668483e-04 1.615133e-01 8.913093e-02 2.144822e-02 7.186064e-02 1.095986e-01 2.713321e-01 4.550026e-02 1.374276e-03 3.456809e-01 4.652582e-04 6.933948e-03 1.446961e-04 8.913093e-02 2.301393e-01 5.612405e-01 2.301393e-01 6.957972e-01 2.713321e-01 2.713321e-01 7.054306e-01 5.686777e-01 4.318675e-01 4.629487e-01 6.906302e-01 9.021071e-01 1.615133e-01 6.862127e-01 8.886600e-01 7.186064e-02 1.936010e-01 1.639507e-02 4.652582e-04 5.110261e-03 9.132025e-01 2.780690e-02 6.738585e-04 1.615133e-01 2.144822e-02 1.936010e-01 1.241933e-02 2.699796e-03 3.572884e-02 1.935206e-03 8.913093e-02 3.731627e-03 3.355475e-01 4.139284e-01
ENSBTAG00000001168 2.301393e-01 2.713321e-01 5.505074e-01 8.913093e-02 2.301393e-01 2.713321e-01 1.336144e-01 2.301393e-01 1.336144e-01 2.301393e-01 2.301393e-01 3.173105e-01 3.523711e-01 4.858028e-01 5.743312e-02 9.005236e-01 1.095986e-01 8.760330e-01 1.095986e-01 7.166049e-01 7.186064e-02 8.697311e-01 8.913093e-02 8.913093e-02 2.780690e-02 1.336144e-01 7.406445e-01 7.429117e-01 1.615133e-01 1.615133e-01 1.615133e-01 3.772363e-01 8.064564e-01 9.433978e-01 3.713219e-01 2.713321e-01 8.913093e-02 2.780690e-02 4.550026e-02 5.110261e-03 1.241933e-02 5.110261e-03 8.913093e-02 1.336144e-01 1.095986e-01 7.794775e-01 4.895655e-01 3.931050e-01 3.461926e-01 2.301393e-01 3.572884e-02 8.665833e-01 1.336144e-01 1.615133e-01 1.336144e-01 8.383535e-01
ENSBTAG00000001171 3.436388e-01 6.563198e-01 7.664665e-01 8.485256e-01 7.459380e-01 1.936010e-01 9.760671e-01 3.173105e-01 6.774100e-01 2.301393e-01 1.095986e-01 1.936010e-01 4.454634e-01 8.957753e-01 3.864902e-01 9.561385e-01 4.020307e-01 3.173105e-01 2.713321e-01 9.657015e-01 6.170751e-01 7.186064e-02 2.301393e-01 5.605667e-01 8.344482e-01 3.981108e-01 8.500928e-01 5.754794e-01 3.246241e-01 3.405901e-01 3.345448e-01 2.301393e-01 5.850659e-01 5.782109e-01 6.184840e-01 8.188689e-01 1.936010e-01 2.713321e-01 2.301393e-01 5.988882e-01 4.185151e-01 3.729292e-01 9.282872e-01 7.565610e-01 5.545204e-01 4.342146e-01 7.512436e-01 1.936010e-01 9.219323e-01 4.562717e-01 2.713321e-01 6.206001e-01 3.925511e-01 7.315985e-01 2.713321e-01 3.783178e-01
ENSBTAG00000001173 6.058544e-01 1.936010e-01 6.555972e-01 3.305533e-01 4.289440e-01 1.936010e-01 8.142087e-01 1.336144e-01 4.407069e-01 7.186064e-02 7.695222e-01 4.605144e-01 6.840080e-01 2.301393e-01 6.347870e-01 1.936010e-01 7.278402e-01 8.965664e-01 8.080054e-01 7.771768e-01 9.601224e-01 5.836919e-01 4.054089e-01 1.615133e-01 2.713321e-01 3.395777e-01 8.799757e-01 5.326276e-01 8.508767e-01 9.346467e-01 7.024614e-01 1.615133e-01 1.336144e-01 3.644068e-01 9.696877e-01 2.301393e-01 8.697311e-01 5.478400e-01 5.734349e-01 4.990406e-01 3.226631e-01 2.301393e-01 4.466571e-01 5.028578e-01 5.743312e-02 6.440813e-01 3.560072e-01 1.936010e-01 4.864288e-01 7.270893e-01 7.871603e-01 9.314664e-01 6.114533e-01 8.258712e-01 6.079513e-01 4.436763e-01
ENSBTAG00000001174 9.521556e-01 6.305165e-01 6.037607e-01 7.323509e-01 3.330444e-01 9.306715e-01 6.191891e-01 9.824480e-01 7.218406e-01 7.756441e-01 5.782109e-01 7.994956e-01 9.848411e-01 6.943195e-01 9.976063e-01 4.666136e-01 9.633102e-01 6.340744e-01 4.952390e-01 6.114533e-01 9.386235e-01 6.498288e-01 5.478400e-01 7.794775e-01 6.906302e-01 4.156450e-01 7.113825e-01 6.269672e-01 6.135588e-01 6.184840e-01 7.687579e-01 9.952127e-01 5.189272e-01 9.609193e-01 6.671956e-01 6.628367e-01 7.817801e-01 7.520025e-01 3.914449e-01 9.274926e-01 4.927131e-01 6.869482e-01 8.321070e-01 5.105381e-01 4.672260e-01 7.702866e-01 7.764104e-01 9.322376e-03 8.673700e-01 3.821183e-01 8.033608e-01 9.920213e-01 3.539265e-01 9.792573e-01 4.185151e-01 3.734659e-01
ENSBTAG00000001178 3.226631e-01 9.505628e-01 5.632641e-01 8.870800e-01 9.322376e-03 2.780690e-02 8.913093e-02 1.336144e-01 2.780690e-02 5.743312e-02 3.731627e-03 1.095986e-01 1.615133e-01 1.374276e-03 1.935206e-03 6.738585e-04 3.572884e-02 1.374276e-03 9.668483e-04 9.084451e-01 5.110261e-03 3.572884e-02 3.173105e-01 3.173105e-01 8.165380e-01 2.669150e-05 2.780690e-02 1.241933e-02 1.615133e-01 7.186064e-02 9.322376e-03 2.144822e-02 6.818059e-01 1.336144e-01 3.572884e-02 2.601615e-06 3.572884e-02 9.195505e-01 1.936010e-01 1.241933e-02 2.780690e-02 1.936010e-01 2.669150e-05 3.396535e-07 3.635016e-09 9.668483e-04 3.572884e-02 9.322376e-03 8.913093e-02 2.301393e-01 1.936010e-01 9.976063e-01 1.935206e-03 8.243139e-01 2.713321e-01 1.615133e-01
ENSBTAG00000001179 1.639507e-02 2.669150e-05 3.182172e-04 5.110261e-03 5.743312e-02 9.968085e-01 1.639507e-02 1.336144e-01 1.095986e-01 3.731627e-03 6.679232e-01 7.186064e-02 6.933948e-03 8.913093e-02 5.743312e-02 9.668483e-04 2.144822e-02 5.110261e-03 1.336144e-01 2.780690e-02 3.572884e-02 8.913093e-02 9.619269e-05 4.652582e-04 3.731627e-03 2.713321e-01 5.110261e-03 2.699796e-03 2.699796e-03 2.699796e-03 1.241933e-02 3.731627e-03 4.652582e-04 3.182172e-04 1.241933e-02 8.870800e-01 9.668483e-04 2.301393e-01 3.300565e-01 5.208732e-01 4.946068e-01 5.741160e-01 7.186064e-02 6.079513e-01 1.241933e-02 8.913093e-02 7.361169e-01 3.487586e-01 9.668483e-04 1.095986e-01 9.322376e-03 1.615133e-01 1.336144e-01 2.780690e-02 2.301393e-01 2.713321e-01
ENSBTAG00000001181 4.652582e-04 5.110261e-03 2.699796e-03 9.322376e-03 1.095986e-01 2.144822e-02 7.186064e-02 1.336144e-01 3.370552e-01 7.186064e-02 1.446961e-04 8.913093e-02 2.301393e-01 1.639507e-02 5.743312e-02 8.665833e-01 5.105381e-01 3.173105e-01 5.743312e-02 5.047721e-01 7.489683e-01 4.746090e-01 1.095986e-01 1.639507e-02 2.301393e-01 9.668483e-04 1.095986e-01 3.173105e-01 9.322376e-03 3.173105e-01 3.565286e-01 1.615133e-01 3.497883e-01 4.946068e-01 8.430451e-01 3.182172e-04 3.964380e-01 6.933948e-03 2.780690e-02 5.365753e-01 1.615133e-01 1.936010e-01 1.935206e-03 5.743312e-02 8.500928e-01 6.933948e-03 8.913093e-02 2.144822e-02 NA 4.550026e-02 1.639507e-02 5.673220e-01 1.936010e-01 2.780690e-02 1.586656e-06 1.446961e-04
ENSBTAG00000001182 7.186064e-02 3.360496e-01 3.503039e-01 9.585287e-01 6.527104e-01 8.642238e-01 9.219323e-01 9.259036e-01 4.014693e-01 5.741160e-01 7.840846e-01 4.550026e-02 3.881375e-01 4.833030e-01 9.680931e-01 6.928429e-01 7.225896e-01 3.231526e-01 5.666447e-01 8.934026e-01 9.736746e-01 4.145001e-01 3.964380e-01 8.289877e-01 4.599070e-01 4.401144e-01 6.701078e-01 9.052754e-01 1.095986e-01 9.092378e-01 8.080054e-01 5.891970e-01 6.965365e-01 9.354420e-01 7.964069e-01 2.713321e-01 3.925511e-01 2.713321e-01 3.173105e-01 9.362373e-01 6.621113e-01 4.436763e-01 4.110769e-01 3.173105e-01 7.225896e-01 7.263387e-01 8.913093e-02 4.660017e-01 3.487586e-01 3.202229e-01 3.766962e-01 3.365522e-01 1.936010e-01 1.936010e-01 1.095986e-01 5.809484e-01
ENSBTAG00000001183 1.936010e-01 3.523711e-01 4.454634e-01 1.374276e-03 4.652582e-04 2.780690e-02 9.668483e-04 5.743312e-02 3.731627e-03 1.374276e-03 7.641772e-01 1.446961e-04 1.374276e-03 1.936010e-01 7.186064e-02 9.322376e-03 2.301393e-01 2.699796e-03 2.780690e-02 2.301393e-01 6.933948e-03 1.615133e-01 2.713321e-01 9.219323e-01 3.260998e-01 8.913093e-02 6.334248e-05 1.639507e-02 1.935206e-03 1.095986e-01 2.699796e-03 8.768213e-01 1.615133e-01 1.095986e-01 9.322376e-03 9.668483e-04 9.322376e-03 1.241933e-02 8.360099e-01 6.738585e-04 5.743312e-02 1.095986e-01 2.144822e-02 2.301393e-01 3.659954e-01 2.301393e-01 1.336144e-01 7.482104e-01 1.639507e-02 7.084043e-01 5.743312e-02 9.322376e-03 9.657015e-01 6.447986e-01 4.652582e-04 6.795346e-06
ENSBTAG00000001185 5.003113e-01 1.336144e-01 1.935206e-03 7.840846e-01 7.186064e-02 1.374276e-03 1.936010e-01 1.935206e-03 6.312274e-01 8.673700e-01 4.864288e-01 7.186064e-02 8.913093e-02 3.544460e-01 3.416044e-01 1.336144e-01 3.544460e-01 1.095986e-01 9.282872e-01 9.322376e-03 7.596046e-01 4.927131e-01 1.936010e-01 4.586934e-01 6.462342e-01 6.738585e-04 6.149643e-01 8.681570e-01 2.713321e-01 3.173105e-01 2.301393e-01 9.457856e-01 4.454634e-01 9.322376e-03 5.743312e-02 6.738585e-04 4.550026e-02 1.639507e-02 3.731627e-03 3.572884e-02 4.672260e-01 4.550026e-02 3.947694e-01 2.713321e-01 1.095986e-01 1.615133e-01 1.241933e-02 1.936010e-01 2.713321e-01 1.615133e-01 4.277778e-01 1.639507e-02 4.550026e-02 2.144822e-02 4.550026e-02 3.173105e-01
ENSBTAG00000001188 9.235206e-01 4.248705e-01 1.936010e-01 7.338565e-01 5.221726e-01 8.532290e-01 3.211975e-01 6.987562e-01 2.301393e-01 5.169850e-01 6.037607e-01 5.652913e-01 7.300944e-01 1.615133e-01 3.975527e-01 1.615133e-01 3.251155e-01 2.713321e-01 7.504849e-01 6.305165e-01 4.219747e-01 6.774100e-01 8.064564e-01 9.792573e-01 7.802448e-01 8.266500e-01 6.276763e-01 7.293427e-01 5.009473e-01 3.173105e-01 7.948638e-01 4.412999e-01 7.032032e-01 9.251092e-01 2.301393e-01 2.301393e-01 1.936010e-01 5.267336e-01 6.994967e-01 5.743312e-02 1.095986e-01 1.936010e-01 5.131118e-01 7.255883e-01 5.060505e-01 6.701078e-01 5.720738e-01 8.973576e-01 6.679232e-01 3.649359e-01 8.266500e-01 3.659954e-01 4.318675e-01 5.545204e-01 1.936010e-01 4.099396e-01
ENSBTAG00000001189 9.370326e-01 9.649044e-01 7.879297e-01 4.277778e-01 9.187567e-01 4.939752e-01 9.211383e-01 8.453929e-01 8.602939e-01 9.314664e-01 9.545452e-01 6.781419e-01 9.266980e-01 6.023668e-01 8.126568e-01 8.493091e-01 8.321070e-01 3.815739e-01 5.713938e-01 9.465817e-01 8.713059e-01 5.788947e-01 4.927131e-01 4.721409e-01 2.713321e-01 7.368709e-01 9.060677e-01 6.906302e-01 7.046879e-01 8.227573e-01 3.892380e-01 6.505487e-01 7.672301e-01 6.818059e-01 5.458436e-01 6.898932e-01 7.032032e-01 3.173105e-01 3.236426e-01 1.615133e-01 7.061736e-01 5.150465e-01 3.914449e-01 4.048447e-01 4.795665e-01 3.848471e-01 4.162181e-01 6.774100e-01 5.411996e-01 9.856389e-01 7.210918e-01 8.493091e-01 6.276763e-01 6.840080e-01 3.799437e-01 4.550026e-02
ENSBTAG00000001192 7.994956e-01 7.186064e-02 3.572884e-02 8.134327e-01 9.792573e-01 7.113825e-01 6.037607e-01 8.399167e-01 2.713321e-01 8.142087e-01 3.467049e-01 2.713321e-01 6.657414e-01 3.628225e-01 4.031549e-01 2.713321e-01 4.301120e-01 8.087802e-01 4.593000e-01 1.336144e-01 5.565323e-01 2.780690e-02 7.186064e-02 1.639507e-02 3.173105e-01 5.926499e-01 3.446589e-01 5.110261e-03 1.615133e-01 4.550026e-02 3.572884e-02 1.241933e-02 7.186064e-02 2.780690e-02 3.870388e-01 6.121548e-01 1.336144e-01 4.901942e-01 4.348025e-01 2.301393e-01 6.708367e-01 9.896278e-01 6.730250e-01 5.775274e-01 2.301393e-01 3.586189e-01 4.020307e-01 7.338565e-01 5.392153e-01 7.940925e-01 8.196462e-01 3.350459e-01 8.072308e-01 4.318675e-01 4.623395e-01 5.885076e-01
ENSBTAG00000001193 4.550026e-02 5.015837e-01 5.111809e-01 8.587230e-01 2.144822e-02 3.572884e-02 5.518435e-01 2.713321e-01 7.710513e-01 8.360099e-01 1.935206e-03 9.322376e-03 2.780690e-02 8.768213e-01 5.743312e-02 1.935206e-03 2.301393e-01 1.241933e-02 1.000000e+00 2.780690e-02 4.556674e-01 2.713321e-01 4.532547e-01 8.406986e-01 4.353909e-01 3.731627e-03 8.913093e-02 5.836919e-01 3.173105e-01 3.467049e-01 5.734349e-01 9.402147e-01 9.068601e-01 1.615133e-01 7.558006e-01 9.668483e-04 1.336144e-01 5.110261e-03 9.668483e-04 6.433644e-01 2.301393e-01 7.195951e-01 5.169850e-01 7.641772e-01 7.596046e-01 7.910095e-01 2.780690e-02 4.568765e-01 7.186064e-02 4.777041e-01 6.305165e-01 5.578755e-01 9.664987e-01 4.623395e-01 9.752695e-01 8.367909e-01
[truncated: 8,951,510 more chars]
