# Supplementary material for: An integrative approach to prioritize candidate causal genes for complex traits in cattle
Source: PLoS Genet. 2025 May 30;21(5):e1011492. doi: 10.1371/journal.pgen.1011492 (PMC12158001; doi:10.1371/journal.pgen.1011492)
Supplement: S6 Data — (TXT) [file pgen.1011492.s006.txt]

ENSBTAG00000000056
ENSBTAG00000000182
ENSBTAG00000000246
ENSBTAG00000000372
ENSBTAG00000000512
ENSBTAG00000000555
ENSBTAG00000000566
ENSBTAG00000000744
ENSBTAG00000000795
ENSBTAG00000001125
ENSBTAG00000001140
ENSBTAG00000001179
ENSBTAG00000001618
ENSBTAG00000001739
ENSBTAG00000001748
ENSBTAG00000001834
ENSBTAG00000001839
ENSBTAG00000001898
ENSBTAG00000002477
ENSBTAG00000002490
ENSBTAG00000002685
ENSBTAG00000002770
ENSBTAG00000002880
ENSBTAG00000002904
ENSBTAG00000003038
ENSBTAG00000003403
ENSBTAG00000003454
ENSBTAG00000003465
ENSBTAG00000003485
ENSBTAG00000003541
ENSBTAG00000003588
ENSBTAG00000003762
ENSBTAG00000003840
ENSBTAG00000003876
ENSBTAG00000003966
ENSBTAG00000004043
ENSBTAG00000004118
ENSBTAG00000004155
ENSBTAG00000004358
ENSBTAG00000004502
ENSBTAG00000004574
ENSBTAG00000004591
ENSBTAG00000004680
ENSBTAG00000004685
ENSBTAG00000004729
ENSBTAG00000004769
ENSBTAG00000004815
ENSBTAG00000004864
ENSBTAG00000004956
ENSBTAG00000005154
ENSBTAG00000005213
ENSBTAG00000005359
ENSBTAG00000005492
ENSBTAG00000005609
ENSBTAG00000005630
ENSBTAG00000005653
ENSBTAG00000005884
ENSBTAG00000006064
ENSBTAG00000006080
ENSBTAG00000006117
ENSBTAG00000006161
ENSBTAG00000006222
ENSBTAG00000006343
ENSBTAG00000006354
ENSBTAG00000006368
ENSBTAG00000006392
ENSBTAG00000006449
ENSBTAG00000006504
ENSBTAG00000006615
ENSBTAG00000006721
ENSBTAG00000007108
ENSBTAG00000007112
ENSBTAG00000007331
ENSBTAG00000007434
ENSBTAG00000007439
ENSBTAG00000007700
ENSBTAG00000007804
ENSBTAG00000007865
ENSBTAG00000007870
ENSBTAG00000008036
ENSBTAG00000008040
ENSBTAG00000008274
ENSBTAG00000008328
ENSBTAG00000008870
ENSBTAG00000008900
ENSBTAG00000008943
ENSBTAG00000008958
ENSBTAG00000009021
ENSBTAG00000009037
ENSBTAG00000009084
ENSBTAG00000009097
ENSBTAG00000009297
ENSBTAG00000009340
ENSBTAG00000009455
ENSBTAG00000009679
ENSBTAG00000009719
ENSBTAG00000009830
ENSBTAG00000009873
ENSBTAG00000010007
ENSBTAG00000010015
ENSBTAG00000010275
ENSBTAG00000010590
ENSBTAG00000010630
ENSBTAG00000010661
ENSBTAG00000010778
ENSBTAG00000010784
ENSBTAG00000010932
ENSBTAG00000010977
ENSBTAG00000011019
ENSBTAG00000011137
ENSBTAG00000011334
ENSBTAG00000011429
ENSBTAG00000011518
ENSBTAG00000011554
ENSBTAG00000011567
ENSBTAG00000011602
ENSBTAG00000011620
ENSBTAG00000011640
ENSBTAG00000011770
ENSBTAG00000011803
ENSBTAG00000011912
ENSBTAG00000012106
ENSBTAG00000012121
ENSBTAG00000012229
ENSBTAG00000012280
ENSBTAG00000012314
ENSBTAG00000012464
ENSBTAG00000012485
ENSBTAG00000012803
ENSBTAG00000012919
ENSBTAG00000012921
ENSBTAG00000012997
ENSBTAG00000013050
ENSBTAG00000013166
ENSBTAG00000013187
ENSBTAG00000013225
ENSBTAG00000013384
ENSBTAG00000013419
ENSBTAG00000013557
ENSBTAG00000013578
ENSBTAG00000013678
ENSBTAG00000013919
ENSBTAG00000013923
ENSBTAG00000014046
ENSBTAG00000014083
ENSBTAG00000014250
ENSBTAG00000014382
ENSBTAG00000014503
ENSBTAG00000014761
ENSBTAG00000014904
ENSBTAG00000014966
ENSBTAG00000015103
ENSBTAG00000015118
ENSBTAG00000015158
ENSBTAG00000015184
ENSBTAG00000015433
ENSBTAG00000015727
ENSBTAG00000015792
ENSBTAG00000015980
ENSBTAG00000015986
ENSBTAG00000016164
ENSBTAG00000016319
ENSBTAG00000016359
ENSBTAG00000016522
ENSBTAG00000016751
ENSBTAG00000016995
ENSBTAG00000017227
ENSBTAG00000017305
ENSBTAG00000017339
ENSBTAG00000017349
ENSBTAG00000017529
ENSBTAG00000017695
ENSBTAG00000017771
ENSBTAG00000017775
ENSBTAG00000017802
ENSBTAG00000017925
ENSBTAG00000018000
ENSBTAG00000018009
ENSBTAG00000018062
ENSBTAG00000018206
ENSBTAG00000018291
ENSBTAG00000018364
ENSBTAG00000018415
ENSBTAG00000018650
ENSBTAG00000018660
ENSBTAG00000018706
ENSBTAG00000018869
ENSBTAG00000019026
ENSBTAG00000019082
ENSBTAG00000019107
ENSBTAG00000019121
ENSBTAG00000019180
ENSBTAG00000019204
ENSBTAG00000019355
ENSBTAG00000019441
ENSBTAG00000019791
ENSBTAG00000019870
ENSBTAG00000019961
ENSBTAG00000020035
ENSBTAG00000020209
ENSBTAG00000020282
ENSBTAG00000020289
ENSBTAG00000020341
ENSBTAG00000020414
ENSBTAG00000020584
ENSBTAG00000020710
ENSBTAG00000020726
ENSBTAG00000021013
ENSBTAG00000021190
ENSBTAG00000021223
ENSBTAG00000021313
ENSBTAG00000021433
ENSBTAG00000021497
ENSBTAG00000021521
ENSBTAG00000021568
ENSBTAG00000021604
ENSBTAG00000021724
ENSBTAG00000021808
ENSBTAG00000022227
ENSBTAG00000022294
ENSBTAG00000022509
ENSBTAG00000022613
ENSBTAG00000023416
ENSBTAG00000023648
ENSBTAG00000024809
ENSBTAG00000025005
ENSBTAG00000025398
ENSBTAG00000025410
ENSBTAG00000025441
ENSBTAG00000026080
ENSBTAG00000026234
ENSBTAG00000026796
ENSBTAG00000027059
ENSBTAG00000027246
ENSBTAG00000027326
ENSBTAG00000030198
ENSBTAG00000030333
ENSBTAG00000030940
ENSBTAG00000031824
ENSBTAG00000031869
ENSBTAG00000032234
ENSBTAG00000032453
ENSBTAG00000032680
ENSBTAG00000032686
ENSBTAG00000032899
ENSBTAG00000032902
ENSBTAG00000034113
ENSBTAG00000034393
ENSBTAG00000034435
ENSBTAG00000035958
ENSBTAG00000037452
ENSBTAG00000037558
ENSBTAG00000037634
ENSBTAG00000037757
ENSBTAG00000037937
ENSBTAG00000038080
ENSBTAG00000038322
ENSBTAG00000038487
ENSBTAG00000038536
ENSBTAG00000038605
ENSBTAG00000038929
ENSBTAG00000039275
ENSBTAG00000039524
ENSBTAG00000039555
ENSBTAG00000039620
ENSBTAG00000039992
ENSBTAG00000043093
ENSBTAG00000045507
ENSBTAG00000045699
ENSBTAG00000045784
ENSBTAG00000045895
ENSBTAG00000046172
ENSBTAG00000046573
ENSBTAG00000047383
ENSBTAG00000047605
ENSBTAG00000048246
ENSBTAG00000048513
ENSBTAG00000048692
ENSBTAG00000049098
ENSBTAG00000049410
ENSBTAG00000049890
ENSBTAG00000049942
ENSBTAG00000049953
ENSBTAG00000050172
ENSBTAG00000050333
ENSBTAG00000050398
ENSBTAG00000050532
ENSBTAG00000050770
ENSBTAG00000050786
ENSBTAG00000050846
ENSBTAG00000050948
ENSBTAG00000051070
ENSBTAG00000051089
ENSBTAG00000051118
ENSBTAG00000051164
ENSBTAG00000051176
ENSBTAG00000051633
ENSBTAG00000051673
ENSBTAG00000052084
ENSBTAG00000052397
ENSBTAG00000052439
ENSBTAG00000052520
ENSBTAG00000053177
ENSBTAG00000053661
ENSBTAG00000054209
ENSBTAG00000054236
ENSBTAG00000000243
ENSBTAG00000000381
ENSBTAG00000000569
ENSBTAG00000000946
ENSBTAG00000001077
ENSBTAG00000001962
ENSBTAG00000002039
ENSBTAG00000002211
ENSBTAG00000002408
ENSBTAG00000002478
ENSBTAG00000002495
ENSBTAG00000002834
ENSBTAG00000002907
ENSBTAG00000002980
ENSBTAG00000003161
ENSBTAG00000003989
ENSBTAG00000004343
ENSBTAG00000004495
ENSBTAG00000004727
ENSBTAG00000004948
ENSBTAG00000005069
ENSBTAG00000005073
ENSBTAG00000005403
ENSBTAG00000005915
ENSBTAG00000005932
ENSBTAG00000006323
ENSBTAG00000006349
ENSBTAG00000006835
ENSBTAG00000007316
ENSBTAG00000007374
ENSBTAG00000007522
ENSBTAG00000007558
ENSBTAG00000007780
ENSBTAG00000007851
ENSBTAG00000007882
ENSBTAG00000008145
ENSBTAG00000008147
ENSBTAG00000008355
ENSBTAG00000009182
ENSBTAG00000009490
ENSBTAG00000009796
ENSBTAG00000010027
ENSBTAG00000010219
ENSBTAG00000011178
ENSBTAG00000011240
ENSBTAG00000011400
ENSBTAG00000011608
ENSBTAG00000011985
ENSBTAG00000012087
ENSBTAG00000012330
ENSBTAG00000012425
ENSBTAG00000012800
ENSBTAG00000012815
ENSBTAG00000014051
ENSBTAG00000014434
ENSBTAG00000015098
ENSBTAG00000015318
ENSBTAG00000015350
ENSBTAG00000016070
ENSBTAG00000016235
ENSBTAG00000016952
ENSBTAG00000017010
ENSBTAG00000017426
ENSBTAG00000017435
ENSBTAG00000017716
ENSBTAG00000018063
ENSBTAG00000018169
ENSBTAG00000018249
ENSBTAG00000018548
ENSBTAG00000018589
ENSBTAG00000018599
ENSBTAG00000018863
ENSBTAG00000019217
ENSBTAG00000019327
ENSBTAG00000019404
ENSBTAG00000019454
ENSBTAG00000019606
ENSBTAG00000019947
ENSBTAG00000020203
ENSBTAG00000020402
ENSBTAG00000020761
ENSBTAG00000021196
ENSBTAG00000021743
ENSBTAG00000023840
ENSBTAG00000024044
ENSBTAG00000026070
ENSBTAG00000026915
ENSBTAG00000030335
ENSBTAG00000031044
ENSBTAG00000031351
ENSBTAG00000031747
ENSBTAG00000031919
ENSBTAG00000032051
ENSBTAG00000032247
ENSBTAG00000034138
ENSBTAG00000035244
ENSBTAG00000035995
ENSBTAG00000036061
ENSBTAG00000038843
ENSBTAG00000040001
ENSBTAG00000040078
ENSBTAG00000040144
ENSBTAG00000040279
ENSBTAG00000043709
ENSBTAG00000045822
ENSBTAG00000045912
ENSBTAG00000046668
ENSBTAG00000047473
ENSBTAG00000048353
ENSBTAG00000049333
ENSBTAG00000049509
ENSBTAG00000049766
ENSBTAG00000050536
ENSBTAG00000051210
ENSBTAG00000052658
ENSBTAG00000052906
ENSBTAG00000053790
ENSBTAG00000054135
ENSBTAG00000054574
ENSBTAG00000054881
ENSBTAG00000054887
ENSBTAG00000000024
ENSBTAG00000000078
ENSBTAG00000000169
ENSBTAG00000000252
ENSBTAG00000000305
ENSBTAG00000000356
ENSBTAG00000000363
ENSBTAG00000000371
ENSBTAG00000000406
ENSBTAG00000000454
ENSBTAG00000000533
ENSBTAG00000000570
ENSBTAG00000000603
ENSBTAG00000000695
ENSBTAG00000000699
ENSBTAG00000000715
ENSBTAG00000000818
ENSBTAG00000000843
ENSBTAG00000000990
ENSBTAG00000000991
ENSBTAG00000001074
ENSBTAG00000001403
ENSBTAG00000001489
ENSBTAG00000001725
ENSBTAG00000001793
ENSBTAG00000001814
ENSBTAG00000001827
ENSBTAG00000002192
ENSBTAG00000002440
ENSBTAG00000002651
ENSBTAG00000002845
ENSBTAG00000002908
ENSBTAG00000003100
ENSBTAG00000003240
ENSBTAG00000003455
ENSBTAG00000003502
ENSBTAG00000003956
ENSBTAG00000003963
ENSBTAG00000004757
ENSBTAG00000005186
ENSBTAG00000005614
ENSBTAG00000005723
ENSBTAG00000005732
ENSBTAG00000005745
ENSBTAG00000005791
ENSBTAG00000005803
ENSBTAG00000006015
ENSBTAG00000006016
ENSBTAG00000006126
ENSBTAG00000006155
ENSBTAG00000006379
ENSBTAG00000006588
ENSBTAG00000006966
ENSBTAG00000007000
ENSBTAG00000007012
ENSBTAG00000007312
ENSBTAG00000007615
ENSBTAG00000007650
ENSBTAG00000007659
ENSBTAG00000007825
ENSBTAG00000007872
ENSBTAG00000008065
ENSBTAG00000008385
ENSBTAG00000008682
ENSBTAG00000008747
ENSBTAG00000008787
ENSBTAG00000008948
ENSBTAG00000009315
ENSBTAG00000009336
ENSBTAG00000009396
ENSBTAG00000009421
ENSBTAG00000009484
ENSBTAG00000009518
ENSBTAG00000009549
ENSBTAG00000009579
ENSBTAG00000010057
ENSBTAG00000010060
ENSBTAG00000010082
ENSBTAG00000010166
ENSBTAG00000010254
ENSBTAG00000010334
ENSBTAG00000010356
ENSBTAG00000010682
ENSBTAG00000010775
ENSBTAG00000010809
ENSBTAG00000010841
ENSBTAG00000010976
ENSBTAG00000011027
ENSBTAG00000011416
ENSBTAG00000011636
ENSBTAG00000012262
ENSBTAG00000012804
ENSBTAG00000013401
ENSBTAG00000013496
ENSBTAG00000013640
ENSBTAG00000013735
ENSBTAG00000013750
ENSBTAG00000013773
ENSBTAG00000014100
ENSBTAG00000014306
ENSBTAG00000014358
ENSBTAG00000014788
ENSBTAG00000014858
ENSBTAG00000014991
ENSBTAG00000015171
ENSBTAG00000015190
ENSBTAG00000015519
ENSBTAG00000015734
ENSBTAG00000015794
ENSBTAG00000016190
ENSBTAG00000016257
ENSBTAG00000016473
ENSBTAG00000016676
ENSBTAG00000017075
ENSBTAG00000017533
ENSBTAG00000017551
ENSBTAG00000017845
ENSBTAG00000018181
ENSBTAG00000018213
ENSBTAG00000019017
ENSBTAG00000019039
ENSBTAG00000019345
ENSBTAG00000019461
ENSBTAG00000019498
ENSBTAG00000019514
ENSBTAG00000019625
ENSBTAG00000020116
ENSBTAG00000020563
ENSBTAG00000020657
ENSBTAG00000020890
ENSBTAG00000020895
ENSBTAG00000021025
ENSBTAG00000021900
ENSBTAG00000022293
ENSBTAG00000022893
ENSBTAG00000023635
ENSBTAG00000024960
ENSBTAG00000025903
ENSBTAG00000026758
ENSBTAG00000027074
ENSBTAG00000030424
ENSBTAG00000030792
ENSBTAG00000031553
ENSBTAG00000031718
ENSBTAG00000032007
ENSBTAG00000035868
ENSBTAG00000037534
ENSBTAG00000037565
ENSBTAG00000037571
ENSBTAG00000037799
ENSBTAG00000038682
ENSBTAG00000039326
ENSBTAG00000040298
ENSBTAG00000040387
ENSBTAG00000044427
ENSBTAG00000045530
ENSBTAG00000046189
ENSBTAG00000046322
ENSBTAG00000046520
ENSBTAG00000047103
ENSBTAG00000048331
ENSBTAG00000048794
ENSBTAG00000049297
ENSBTAG00000049888
ENSBTAG00000050072
ENSBTAG00000050373
ENSBTAG00000051047
ENSBTAG00000051435
ENSBTAG00000051611
ENSBTAG00000051624
ENSBTAG00000051818
ENSBTAG00000052048
ENSBTAG00000052247
ENSBTAG00000052293
ENSBTAG00000052295
ENSBTAG00000052551
ENSBTAG00000053220
ENSBTAG00000053244
ENSBTAG00000053664
ENSBTAG00000053766
ENSBTAG00000054061
ENSBTAG00000054085
ENSBTAG00000054241
ENSBTAG00000054302
ENSBTAG00000054342
ENSBTAG00000055107
ENSBTAG00000000529
ENSBTAG00000000813
ENSBTAG00000000873
ENSBTAG00000001476
ENSBTAG00000001786
ENSBTAG00000001842
ENSBTAG00000002069
ENSBTAG00000002191
ENSBTAG00000002272
ENSBTAG00000002633
ENSBTAG00000002974
ENSBTAG00000003191
ENSBTAG00000003275
ENSBTAG00000003975
ENSBTAG00000003990
ENSBTAG00000004283
ENSBTAG00000005183
ENSBTAG00000006035
ENSBTAG00000006320
ENSBTAG00000006393
ENSBTAG00000006548
ENSBTAG00000006770
ENSBTAG00000007476
ENSBTAG00000007632
ENSBTAG00000007787
ENSBTAG00000008237
ENSBTAG00000008366
ENSBTAG00000008997
ENSBTAG00000009020
ENSBTAG00000009138
ENSBTAG00000009237
ENSBTAG00000009462
ENSBTAG00000009725
ENSBTAG00000010083
ENSBTAG00000010360
ENSBTAG00000010456
ENSBTAG00000011321
ENSBTAG00000011709
ENSBTAG00000012126
ENSBTAG00000012141
ENSBTAG00000012216
ENSBTAG00000012350
ENSBTAG00000012377
ENSBTAG00000012742
ENSBTAG00000012966
ENSBTAG00000013069
ENSBTAG00000013527
ENSBTAG00000013973
ENSBTAG00000014442
ENSBTAG00000014769
ENSBTAG00000014923
ENSBTAG00000014974
ENSBTAG00000015038
ENSBTAG00000015112
ENSBTAG00000015450
ENSBTAG00000015505
ENSBTAG00000015614
ENSBTAG00000015853
ENSBTAG00000016109
ENSBTAG00000016374
ENSBTAG00000016465
ENSBTAG00000016525
ENSBTAG00000017439
ENSBTAG00000017460
ENSBTAG00000017461
ENSBTAG00000017571
ENSBTAG00000017665
ENSBTAG00000017704
ENSBTAG00000017964
ENSBTAG00000018053
ENSBTAG00000018257
ENSBTAG00000018531
ENSBTAG00000018765
ENSBTAG00000018837
ENSBTAG00000019275
ENSBTAG00000019312
ENSBTAG00000019321
ENSBTAG00000019358
ENSBTAG00000019588
ENSBTAG00000019678
ENSBTAG00000019734
ENSBTAG00000019886
ENSBTAG00000020215
ENSBTAG00000020329
ENSBTAG00000020762
ENSBTAG00000021199
ENSBTAG00000021301
ENSBTAG00000021651
ENSBTAG00000021779
ENSBTAG00000021789
ENSBTAG00000022167
ENSBTAG00000023074
ENSBTAG00000023279
ENSBTAG00000024803
ENSBTAG00000025263
ENSBTAG00000025803
ENSBTAG00000027513
ENSBTAG00000030246
ENSBTAG00000030667
ENSBTAG00000030775
ENSBTAG00000031249
ENSBTAG00000031682
ENSBTAG00000031792
ENSBTAG00000033464
ENSBTAG00000033748
ENSBTAG00000034531
ENSBTAG00000035744
ENSBTAG00000037539
ENSBTAG00000039571
ENSBTAG00000039702
ENSBTAG00000040392
ENSBTAG00000044179
ENSBTAG00000046339
ENSBTAG00000046701
ENSBTAG00000046819
ENSBTAG00000047281
ENSBTAG00000047402
ENSBTAG00000048271
ENSBTAG00000048302
ENSBTAG00000048386
ENSBTAG00000049610
ENSBTAG00000049878
ENSBTAG00000050476
ENSBTAG00000050675
ENSBTAG00000051811
ENSBTAG00000051845
ENSBTAG00000052221
ENSBTAG00000052228
ENSBTAG00000052233
ENSBTAG00000052511
ENSBTAG00000053323
ENSBTAG00000053372
ENSBTAG00000054063
ENSBTAG00000054394
ENSBTAG00000054411
ENSBTAG00000000033
ENSBTAG00000000175
ENSBTAG00000000224
ENSBTAG00000000803
ENSBTAG00000000857
ENSBTAG00000000979
ENSBTAG00000001286
ENSBTAG00000001505
ENSBTAG00000001801
ENSBTAG00000002025
ENSBTAG00000002083
ENSBTAG00000002580
ENSBTAG00000002605
ENSBTAG00000002947
ENSBTAG00000004092
ENSBTAG00000004278
ENSBTAG00000004305
ENSBTAG00000004863
ENSBTAG00000004936
ENSBTAG00000005072
ENSBTAG00000005178
ENSBTAG00000005536
ENSBTAG00000005572
ENSBTAG00000006626
ENSBTAG00000006907
ENSBTAG00000006961
ENSBTAG00000007115
ENSBTAG00000007352
ENSBTAG00000007485
ENSBTAG00000007586
ENSBTAG00000008542
ENSBTAG00000008762
ENSBTAG00000008951
ENSBTAG00000009117
ENSBTAG00000009132
ENSBTAG00000009201
ENSBTAG00000009412
ENSBTAG00000009822
ENSBTAG00000010180
ENSBTAG00000010581
ENSBTAG00000010956
ENSBTAG00000011667
ENSBTAG00000011838
ENSBTAG00000011898
ENSBTAG00000012353
ENSBTAG00000012537
ENSBTAG00000012594
ENSBTAG00000012691
ENSBTAG00000012925
ENSBTAG00000012995
ENSBTAG00000014031
ENSBTAG00000014453
ENSBTAG00000014555
ENSBTAG00000014655
ENSBTAG00000014818
ENSBTAG00000014825
ENSBTAG00000015160
ENSBTAG00000015258
ENSBTAG00000015268
ENSBTAG00000015467
ENSBTAG00000015602
ENSBTAG00000015655
ENSBTAG00000016053
ENSBTAG00000016193
ENSBTAG00000016277
ENSBTAG00000016429
ENSBTAG00000017096
ENSBTAG00000017253
ENSBTAG00000017296
ENSBTAG00000018025
ENSBTAG00000018285
ENSBTAG00000018424
ENSBTAG00000018703
ENSBTAG00000018799
ENSBTAG00000018935
ENSBTAG00000018954
ENSBTAG00000019130
ENSBTAG00000019274
ENSBTAG00000019373
ENSBTAG00000019488
ENSBTAG00000019738
ENSBTAG00000019846
ENSBTAG00000020331
ENSBTAG00000020648
ENSBTAG00000020900
ENSBTAG00000021637
ENSBTAG00000021861
ENSBTAG00000021902
ENSBTAG00000022147
ENSBTAG00000022813
ENSBTAG00000024086
ENSBTAG00000027181
ENSBTAG00000027722
ENSBTAG00000030584
ENSBTAG00000030913
ENSBTAG00000031834
ENSBTAG00000034396
ENSBTAG00000034995
ENSBTAG00000035247
ENSBTAG00000035530
ENSBTAG00000035782
ENSBTAG00000038674
ENSBTAG00000038756
ENSBTAG00000039086
ENSBTAG00000040103
ENSBTAG00000046235
ENSBTAG00000046257
ENSBTAG00000047059
ENSBTAG00000047331
ENSBTAG00000047876
ENSBTAG00000048597
ENSBTAG00000048775
ENSBTAG00000049127
ENSBTAG00000049178
ENSBTAG00000049252
ENSBTAG00000049741
ENSBTAG00000050011
ENSBTAG00000050973
ENSBTAG00000051576
ENSBTAG00000051621
ENSBTAG00000053098
ENSBTAG00000054222
ENSBTAG00000054259
ENSBTAG00000055140
ENSBTAG00000055302
ENSBTAG00000000698
ENSBTAG00000000962
ENSBTAG00000001322
ENSBTAG00000001497
ENSBTAG00000001773
ENSBTAG00000002278
ENSBTAG00000002688
ENSBTAG00000002816
ENSBTAG00000002836
ENSBTAG00000002966
ENSBTAG00000003696
ENSBTAG00000003948
ENSBTAG00000005997
ENSBTAG00000006618
ENSBTAG00000006685
ENSBTAG00000007149
ENSBTAG00000007167
ENSBTAG00000007961
ENSBTAG00000009527
ENSBTAG00000009850
ENSBTAG00000011292
ENSBTAG00000012693
ENSBTAG00000017222
ENSBTAG00000019160
ENSBTAG00000019162
ENSBTAG00000019432
ENSBTAG00000020334
ENSBTAG00000025035
ENSBTAG00000030581
ENSBTAG00000031435
ENSBTAG00000037649
ENSBTAG00000039413
ENSBTAG00000039993
ENSBTAG00000047715
ENSBTAG00000047955
ENSBTAG00000048432
ENSBTAG00000052355
ENSBTAG00000054009
ENSBTAG00000000998
ENSBTAG00000001354
ENSBTAG00000001410
ENSBTAG00000001828
ENSBTAG00000002266
ENSBTAG00000003514
ENSBTAG00000004950
ENSBTAG00000005019
ENSBTAG00000005311
ENSBTAG00000007181
ENSBTAG00000007828
ENSBTAG00000008010
ENSBTAG00000008423
ENSBTAG00000009156
ENSBTAG00000010568
ENSBTAG00000012342
ENSBTAG00000012981
ENSBTAG00000013165
ENSBTAG00000013421
ENSBTAG00000013489
ENSBTAG00000014087
ENSBTAG00000017547
ENSBTAG00000017683
ENSBTAG00000017852
ENSBTAG00000018600
ENSBTAG00000019716
ENSBTAG00000020582
ENSBTAG00000026266
ENSBTAG00000030749
ENSBTAG00000031825
ENSBTAG00000032515
ENSBTAG00000032961
ENSBTAG00000036099
ENSBTAG00000036183
ENSBTAG00000038128
ENSBTAG00000046775
ENSBTAG00000048550
ENSBTAG00000051030
ENSBTAG00000052382
ENSBTAG00000054228
ENSBTAG00000000019
ENSBTAG00000000295
ENSBTAG00000000376
ENSBTAG00000000748
ENSBTAG00000001139
ENSBTAG00000001151
ENSBTAG00000001257
ENSBTAG00000001352
ENSBTAG00000001593
ENSBTAG00000002302
ENSBTAG00000002452
ENSBTAG00000002492
ENSBTAG00000003432
ENSBTAG00000003449
ENSBTAG00000003496
ENSBTAG00000003528
ENSBTAG00000003569
ENSBTAG00000003570
ENSBTAG00000003763
ENSBTAG00000004078
ENSBTAG00000004328
ENSBTAG00000004440
ENSBTAG00000005170
ENSBTAG00000005766
ENSBTAG00000006013
ENSBTAG00000006525
ENSBTAG00000006555
ENSBTAG00000007651
ENSBTAG00000007686
ENSBTAG00000007847
ENSBTAG00000007998
ENSBTAG00000008267
ENSBTAG00000008816
ENSBTAG00000008863
ENSBTAG00000010234
ENSBTAG00000010542
ENSBTAG00000011079
ENSBTAG00000012073
ENSBTAG00000012784
ENSBTAG00000012961
ENSBTAG00000013259
ENSBTAG00000013343
ENSBTAG00000013569
ENSBTAG00000013600
ENSBTAG00000013629
ENSBTAG00000014947
ENSBTAG00000014995
ENSBTAG00000015212
ENSBTAG00000015750
ENSBTAG00000017081
ENSBTAG00000017283
ENSBTAG00000017289
ENSBTAG00000017656
ENSBTAG00000017681
ENSBTAG00000018200
ENSBTAG00000018248
ENSBTAG00000018281
ENSBTAG00000018349
ENSBTAG00000018523
ENSBTAG00000018598
ENSBTAG00000018946
ENSBTAG00000020457
ENSBTAG00000021204
ENSBTAG00000024272
ENSBTAG00000026148
ENSBTAG00000026919
ENSBTAG00000027348
ENSBTAG00000030671
ENSBTAG00000031186
ENSBTAG00000031940
ENSBTAG00000033319
ENSBTAG00000033563
ENSBTAG00000033680
ENSBTAG00000033983
ENSBTAG00000038159
ENSBTAG00000038738
ENSBTAG00000039652
ENSBTAG00000039958
ENSBTAG00000040507
ENSBTAG00000044056
ENSBTAG00000044173
ENSBTAG00000045929
ENSBTAG00000046101
ENSBTAG00000047077
ENSBTAG00000048280
ENSBTAG00000048456
ENSBTAG00000049156
ENSBTAG00000049504
ENSBTAG00000050281
ENSBTAG00000051667
ENSBTAG00000051685
ENSBTAG00000052343
ENSBTAG00000052606
ENSBTAG00000052823
ENSBTAG00000053812
ENSBTAG00000000012
ENSBTAG00000000758
ENSBTAG00000000782
ENSBTAG00000001945
ENSBTAG00000002526
ENSBTAG00000002655
ENSBTAG00000002712
ENSBTAG00000002817
ENSBTAG00000003506
ENSBTAG00000003532
ENSBTAG00000003550
ENSBTAG00000003793
ENSBTAG00000003957
ENSBTAG00000004051
ENSBTAG00000004653
ENSBTAG00000004722
ENSBTAG00000004885
ENSBTAG00000005100
ENSBTAG00000007187
ENSBTAG00000007280
ENSBTAG00000007395
ENSBTAG00000007397
ENSBTAG00000008218
ENSBTAG00000008441
ENSBTAG00000009737
ENSBTAG00000011162
ENSBTAG00000011278
ENSBTAG00000011646
ENSBTAG00000011966
ENSBTAG00000012030
ENSBTAG00000012057
ENSBTAG00000013837
ENSBTAG00000015061
ENSBTAG00000015254
ENSBTAG00000015656
ENSBTAG00000015879
ENSBTAG00000015900
ENSBTAG00000016972
ENSBTAG00000017438
ENSBTAG00000017670
ENSBTAG00000017950
ENSBTAG00000018004
ENSBTAG00000018261
ENSBTAG00000018909
ENSBTAG00000018928
ENSBTAG00000019044
ENSBTAG00000019146
ENSBTAG00000019385
ENSBTAG00000019530
ENSBTAG00000020566
ENSBTAG00000020797
ENSBTAG00000020880
ENSBTAG00000021587
ENSBTAG00000023026
ENSBTAG00000024144
ENSBTAG00000025898
ENSBTAG00000026283
ENSBTAG00000030193
ENSBTAG00000031778
ENSBTAG00000032227
ENSBTAG00000033278
ENSBTAG00000034384
ENSBTAG00000038544
ENSBTAG00000038974
ENSBTAG00000043962
ENSBTAG00000046142
ENSBTAG00000049426
ENSBTAG00000050020
ENSBTAG00000050443
ENSBTAG00000050888
ENSBTAG00000053144
ENSBTAG00000053845
ENSBTAG00000054022
ENSBTAG00000054250
ENSBTAG00000000459
ENSBTAG00000000504
ENSBTAG00000000869
ENSBTAG00000001181
ENSBTAG00000002416
ENSBTAG00000002472
ENSBTAG00000003651
ENSBTAG00000003835
ENSBTAG00000003916
ENSBTAG00000004931
ENSBTAG00000006005
ENSBTAG00000006582
ENSBTAG00000006667
ENSBTAG00000006894
ENSBTAG00000007266
ENSBTAG00000007368
ENSBTAG00000007543
ENSBTAG00000008190
ENSBTAG00000008734
ENSBTAG00000008938
ENSBTAG00000009656
ENSBTAG00000009752
ENSBTAG00000009897
ENSBTAG00000011133
ENSBTAG00000013407
ENSBTAG00000013832
ENSBTAG00000013971
ENSBTAG00000013980
ENSBTAG00000014150
ENSBTAG00000014922
ENSBTAG00000015060
ENSBTAG00000015341
ENSBTAG00000015969
ENSBTAG00000016063
ENSBTAG00000016501
ENSBTAG00000016883
ENSBTAG00000017086
ENSBTAG00000017442
ENSBTAG00000018138
ENSBTAG00000018726
ENSBTAG00000019220
ENSBTAG00000019767
ENSBTAG00000021077
ENSBTAG00000021339
ENSBTAG00000021769
ENSBTAG00000022807
ENSBTAG00000024878
ENSBTAG00000027654
ENSBTAG00000030632
ENSBTAG00000034140
ENSBTAG00000037640
ENSBTAG00000037768
ENSBTAG00000038496
ENSBTAG00000045795
ENSBTAG00000046980
ENSBTAG00000047444
ENSBTAG00000048393
ENSBTAG00000049030
ENSBTAG00000049821
ENSBTAG00000049823
ENSBTAG00000050391
ENSBTAG00000051298
ENSBTAG00000051681
ENSBTAG00000052391
ENSBTAG00000053500
ENSBTAG00000053951
ENSBTAG00000054741
ENSBTAG00000054818
ENSBTAG00000054833
ENSBTAG00000000580
ENSBTAG00000000939
ENSBTAG00000001183
ENSBTAG00000001305
ENSBTAG00000002363
ENSBTAG00000002470
ENSBTAG00000004917
ENSBTAG00000005448
ENSBTAG00000006896
ENSBTAG00000007772
ENSBTAG00000007996
ENSBTAG00000008299
ENSBTAG00000008341
ENSBTAG00000008434
ENSBTAG00000008743
ENSBTAG00000008849
ENSBTAG00000011639
ENSBTAG00000012946
ENSBTAG00000013222
ENSBTAG00000013322
ENSBTAG00000013628
ENSBTAG00000013885
ENSBTAG00000014365
ENSBTAG00000014438
ENSBTAG00000014912
ENSBTAG00000015166
ENSBTAG00000016275
ENSBTAG00000016367
ENSBTAG00000016998
ENSBTAG00000017741
ENSBTAG00000019272
ENSBTAG00000019524
ENSBTAG00000019569
ENSBTAG00000019814
ENSBTAG00000019821
ENSBTAG00000020485
ENSBTAG00000022656
ENSBTAG00000022733
ENSBTAG00000030711
ENSBTAG00000032774
ENSBTAG00000033642
ENSBTAG00000038869
ENSBTAG00000040602
ENSBTAG00000043960
ENSBTAG00000047301
ENSBTAG00000047529
ENSBTAG00000049158
ENSBTAG00000049849
ENSBTAG00000052696
ENSBTAG00000052734
ENSBTAG00000052916
ENSBTAG00000053201
ENSBTAG00000053365
ENSBTAG00000054091
ENSBTAG00000000181
ENSBTAG00000000267
ENSBTAG00000000784
ENSBTAG00000001474
ENSBTAG00000001806
ENSBTAG00000001948
ENSBTAG00000003152
ENSBTAG00000003405
ENSBTAG00000003985
ENSBTAG00000004895
ENSBTAG00000005191
ENSBTAG00000005475
ENSBTAG00000007755
ENSBTAG00000009573
ENSBTAG00000010192
ENSBTAG00000010789
ENSBTAG00000011374
ENSBTAG00000011491
ENSBTAG00000013074
ENSBTAG00000013120
ENSBTAG00000014494
ENSBTAG00000014511
ENSBTAG00000014512
ENSBTAG00000014861
ENSBTAG00000015083
ENSBTAG00000015973
ENSBTAG00000016397
ENSBTAG00000016415
ENSBTAG00000016523
ENSBTAG00000016997
ENSBTAG00000017133
ENSBTAG00000018941
ENSBTAG00000020538
ENSBTAG00000026356
ENSBTAG00000026768
ENSBTAG00000027049
ENSBTAG00000031444
ENSBTAG00000033160
ENSBTAG00000034848
ENSBTAG00000035144
ENSBTAG00000039366
ENSBTAG00000039573
ENSBTAG00000040368
ENSBTAG00000046900
ENSBTAG00000048908
ENSBTAG00000049260
ENSBTAG00000050136
ENSBTAG00000054978
ENSBTAG00000001306
ENSBTAG00000002249
ENSBTAG00000003649
ENSBTAG00000003806
ENSBTAG00000004221
ENSBTAG00000006069
ENSBTAG00000006616
ENSBTAG00000006647
ENSBTAG00000006716
ENSBTAG00000007520
ENSBTAG00000008464
ENSBTAG00000009417
ENSBTAG00000009845
ENSBTAG00000012972
ENSBTAG00000013273
ENSBTAG00000013755
ENSBTAG00000014687
ENSBTAG00000015338
ENSBTAG00000015931
ENSBTAG00000017565
ENSBTAG00000017808
ENSBTAG00000018134
ENSBTAG00000018294
ENSBTAG00000020345
ENSBTAG00000020781
ENSBTAG00000020806
ENSBTAG00000021596
ENSBTAG00000023309
ENSBTAG00000030393
ENSBTAG00000034295
ENSBTAG00000034501
ENSBTAG00000035226
ENSBTAG00000036016
ENSBTAG00000043581
ENSBTAG00000045951
ENSBTAG00000046383
ENSBTAG00000047270
ENSBTAG00000047299
ENSBTAG00000048857
ENSBTAG00000049806
ENSBTAG00000049820
ENSBTAG00000053129
ENSBTAG00000053433
ENSBTAG00000053546
ENSBTAG00000000160
ENSBTAG00000000336
ENSBTAG00000000898
ENSBTAG00000001776
ENSBTAG00000004922
ENSBTAG00000005787
ENSBTAG00000006050
ENSBTAG00000006851
ENSBTAG00000007075
ENSBTAG00000009171
ENSBTAG00000010070
ENSBTAG00000010304
ENSBTAG00000010510
ENSBTAG00000011656
ENSBTAG00000013393
ENSBTAG00000015402
ENSBTAG00000015659
ENSBTAG00000017566
ENSBTAG00000021078
ENSBTAG00000022067
ENSBTAG00000027201
ENSBTAG00000031774
ENSBTAG00000038020
ENSBTAG00000038903
ENSBTAG00000044083
ENSBTAG00000045529
ENSBTAG00000046481
ENSBTAG00000049685
ENSBTAG00000051386
ENSBTAG00000054059
ENSBTAG00000054934
ENSBTAG00000000799
ENSBTAG00000001981
ENSBTAG00000002883
ENSBTAG00000003423
ENSBTAG00000003499
ENSBTAG00000004544
ENSBTAG00000005827
ENSBTAG00000007275
ENSBTAG00000008550
ENSBTAG00000009664
ENSBTAG00000010559
ENSBTAG00000010689
ENSBTAG00000011189
ENSBTAG00000011398
ENSBTAG00000012771
ENSBTAG00000013274
ENSBTAG00000014011
ENSBTAG00000014318
ENSBTAG00000014421
ENSBTAG00000015905
ENSBTAG00000016302
ENSBTAG00000016377
ENSBTAG00000016432
ENSBTAG00000016806
ENSBTAG00000018451
ENSBTAG00000019386
ENSBTAG00000019533
ENSBTAG00000021168
ENSBTAG00000021780
ENSBTAG00000022058
ENSBTAG00000024888
ENSBTAG00000025403
ENSBTAG00000030190
ENSBTAG00000031209
ENSBTAG00000038797
ENSBTAG00000039161
ENSBTAG00000039340
ENSBTAG00000048875
ENSBTAG00000050062
ENSBTAG00000050602
ENSBTAG00000052270
ENSBTAG00000000666
ENSBTAG00000002714
ENSBTAG00000005016
ENSBTAG00000008530
ENSBTAG00000009824
ENSBTAG00000010125
ENSBTAG00000014472
ENSBTAG00000021731
ENSBTAG00000030456
ENSBTAG00000038442
ENSBTAG00000048788
ENSBTAG00000050668
ENSBTAG00000052414
ENSBTAG00000052683
ENSBTAG00000000025
ENSBTAG00000000831
ENSBTAG00000002476
ENSBTAG00000004400
ENSBTAG00000005355
ENSBTAG00000012208
ENSBTAG00000015195
ENSBTAG00000015327
ENSBTAG00000016910
ENSBTAG00000017751
ENSBTAG00000018289
ENSBTAG00000020698
ENSBTAG00000020887
ENSBTAG00000021381
ENSBTAG00000027980
ENSBTAG00000030942
ENSBTAG00000032396
ENSBTAG00000032521
ENSBTAG00000037988
ENSBTAG00000045832
ENSBTAG00000050359
ENSBTAG00000050491
ENSBTAG00000052083
ENSBTAG00000000497
ENSBTAG00000000945
ENSBTAG00000001551
ENSBTAG00000001867
ENSBTAG00000002004
ENSBTAG00000003861
ENSBTAG00000003892
ENSBTAG00000006688
ENSBTAG00000007332
ENSBTAG00000009334
ENSBTAG00000010906
ENSBTAG00000011243
ENSBTAG00000011894
ENSBTAG00000014498
ENSBTAG00000014529
ENSBTAG00000014775
ENSBTAG00000015635
ENSBTAG00000015704
ENSBTAG00000016707
ENSBTAG00000016735
ENSBTAG00000016819
ENSBTAG00000017215
ENSBTAG00000017527
ENSBTAG00000017624
ENSBTAG00000020297
ENSBTAG00000020700
ENSBTAG00000021955
ENSBTAG00000032132
ENSBTAG00000038652
ENSBTAG00000038938
ENSBTAG00000047591
ENSBTAG00000052884
ENSBTAG00000000679
ENSBTAG00000002431
ENSBTAG00000002788
ENSBTAG00000003261
ENSBTAG00000003447
ENSBTAG00000003960
ENSBTAG00000004286
ENSBTAG00000004515
ENSBTAG00000006466
ENSBTAG00000006718
ENSBTAG00000007721
ENSBTAG00000008424
ENSBTAG00000010001
ENSBTAG00000010606
ENSBTAG00000011973
ENSBTAG00000012156
ENSBTAG00000013170
ENSBTAG00000014482
ENSBTAG00000014518
ENSBTAG00000014733
ENSBTAG00000017512
ENSBTAG00000017860
ENSBTAG00000018057
ENSBTAG00000020314
ENSBTAG00000027337
ENSBTAG00000031171
ENSBTAG00000036101
ENSBTAG00000036154
ENSBTAG00000039708
ENSBTAG00000044029
ENSBTAG00000047760
ENSBTAG00000050273
ENSBTAG00000051550
ENSBTAG00000051959
ENSBTAG00000052571
ENSBTAG00000053109
ENSBTAG00000054224
ENSBTAG00000055290
ENSBTAG00000001165
ENSBTAG00000001508
ENSBTAG00000002428
ENSBTAG00000007125
ENSBTAG00000007589
ENSBTAG00000012192
ENSBTAG00000013032
ENSBTAG00000017211
ENSBTAG00000020048
ENSBTAG00000022580
ENSBTAG00000031895
ENSBTAG00000044169
ENSBTAG00000053807
ENSBTAG00000000312
ENSBTAG00000000607
ENSBTAG00000000718
ENSBTAG00000000817
ENSBTAG00000001242
ENSBTAG00000001775
ENSBTAG00000002154
ENSBTAG00000002606
ENSBTAG00000003457
ENSBTAG00000003608
ENSBTAG00000004511
ENSBTAG00000004512
ENSBTAG00000004770
ENSBTAG00000005155
ENSBTAG00000007271
ENSBTAG00000007449
ENSBTAG00000007777
ENSBTAG00000008527
ENSBTAG00000008730
ENSBTAG00000009181
ENSBTAG00000009488
ENSBTAG00000011981
ENSBTAG00000012065
ENSBTAG00000013882
ENSBTAG00000015075
ENSBTAG00000015230
ENSBTAG00000015263
ENSBTAG00000015896
ENSBTAG00000015963
ENSBTAG00000016711
ENSBTAG00000017116
ENSBTAG00000017239
ENSBTAG00000017407
ENSBTAG00000017418
ENSBTAG00000017715
ENSBTAG00000020760
ENSBTAG00000021626
ENSBTAG00000026673
ENSBTAG00000031299
ENSBTAG00000039335
ENSBTAG00000046107
ENSBTAG00000047680
ENSBTAG00000048809
ENSBTAG00000049137
ENSBTAG00000049580
ENSBTAG00000049783
ENSBTAG00000051523
ENSBTAG00000000944
ENSBTAG00000001005
ENSBTAG00000002746
ENSBTAG00000003059
ENSBTAG00000005916
ENSBTAG00000007668
ENSBTAG00000007714
ENSBTAG00000007746
ENSBTAG00000008110
ENSBTAG00000009109
ENSBTAG00000010382
ENSBTAG00000011129
ENSBTAG00000014126
ENSBTAG00000016959
ENSBTAG00000018539
ENSBTAG00000021583
ENSBTAG00000027809
ENSBTAG00000030434
ENSBTAG00000033255
ENSBTAG00000034193
ENSBTAG00000046502
ENSBTAG00000048620
ENSBTAG00000050105
ENSBTAG00000052583
ENSBTAG00000053806
ENSBTAG00000055135
ENSBTAG00000004168
ENSBTAG00000004223
ENSBTAG00000004909
ENSBTAG00000005280
ENSBTAG00000007826
ENSBTAG00000011744
ENSBTAG00000012039
ENSBTAG00000013842
ENSBTAG00000014915
ENSBTAG00000018041
ENSBTAG00000018410
ENSBTAG00000019175
ENSBTAG00000025642
ENSBTAG00000026263
ENSBTAG00000034430
ENSBTAG00000045596
ENSBTAG00000045808
ENSBTAG00000045886
ENSBTAG00000050263
ENSBTAG00000050726
ENSBTAG00000000738
ENSBTAG00000001279
ENSBTAG00000001724
ENSBTAG00000001988
ENSBTAG00000002385
ENSBTAG00000003794
ENSBTAG00000003942
ENSBTAG00000004380
ENSBTAG00000005146
ENSBTAG00000008135
ENSBTAG00000008213
ENSBTAG00000008584
ENSBTAG00000011102
ENSBTAG00000012297
ENSBTAG00000014189
ENSBTAG00000014402
ENSBTAG00000016185
ENSBTAG00000016442
ENSBTAG00000019105
ENSBTAG00000019403
ENSBTAG00000021427
ENSBTAG00000027205
ENSBTAG00000031849
ENSBTAG00000032640
ENSBTAG00000044121
ENSBTAG00000051330
ENSBTAG00000052031
ENSBTAG00000001178
ENSBTAG00000004348
ENSBTAG00000004608
ENSBTAG00000012937
ENSBTAG00000013476
ENSBTAG00000015885
ENSBTAG00000017124
ENSBTAG00000017976
ENSBTAG00000018975
ENSBTAG00000019194
ENSBTAG00000019434
ENSBTAG00000022188
ENSBTAG00000026068
ENSBTAG00000047356
ENSBTAG00000049294
ENSBTAG00000049588
ENSBTAG00000050732
ENSBTAG00000051127
ENSBTAG00000052982
ENSBTAG00000000250
ENSBTAG00000000271
ENSBTAG00000000571
ENSBTAG00000000948
ENSBTAG00000001294
ENSBTAG00000001600
ENSBTAG00000004073
ENSBTAG00000004190
ENSBTAG00000006369
ENSBTAG00000006785
ENSBTAG00000007235
ENSBTAG00000008800
ENSBTAG00000011202
ENSBTAG00000012545
ENSBTAG00000013055
ENSBTAG00000013368
ENSBTAG00000013577
ENSBTAG00000014118
ENSBTAG00000015040
ENSBTAG00000016296
ENSBTAG00000016895
ENSBTAG00000019357
ENSBTAG00000019537
ENSBTAG00000023659
ENSBTAG00000026340
ENSBTAG00000030622
ENSBTAG00000030855
ENSBTAG00000032623
ENSBTAG00000037421
ENSBTAG00000037429
ENSBTAG00000039071
ENSBTAG00000044075
ENSBTAG00000049035
ENSBTAG00000050749
ENSBTAG00000051734
ENSBTAG00000052525
ENSBTAG00000054731
ENSBTAG00000000951
ENSBTAG00000002125
ENSBTAG00000003345
ENSBTAG00000007567
ENSBTAG00000009496
ENSBTAG00000011917
ENSBTAG00000012024
ENSBTAG00000014768
ENSBTAG00000018260
ENSBTAG00000018426
ENSBTAG00000019517
ENSBTAG00000020055
ENSBTAG00000030897
ENSBTAG00000032829
ENSBTAG00000044624
ENSBTAG00000047520
ENSBTAG00000002503
ENSBTAG00000003820
ENSBTAG00000004401
ENSBTAG00000004834
ENSBTAG00000006670
ENSBTAG00000010591
ENSBTAG00000011896
ENSBTAG00000016823
ENSBTAG00000016869
ENSBTAG00000020754
ENSBTAG00000020756
ENSBTAG00000021416
ENSBTAG00000023018
ENSBTAG00000032872
ENSBTAG00000038397
ENSBTAG00000050839
ENSBTAG00000002391
ENSBTAG00000005617
ENSBTAG00000011100
ENSBTAG00000012272
ENSBTAG00000014791
ENSBTAG00000016105
ENSBTAG00000018653
ENSBTAG00000018970
ENSBTAG00000019696
ENSBTAG00000019828
ENSBTAG00000020283
ENSBTAG00000021392
ENSBTAG00000030650
ENSBTAG00000032089
ENSBTAG00000037537
ENSBTAG00000002837
ENSBTAG00000003799
ENSBTAG00000004458
ENSBTAG00000008372
ENSBTAG00000010943
ENSBTAG00000014172
ENSBTAG00000015066
ENSBTAG00000017027
ENSBTAG00000017554
ENSBTAG00000018705
ENSBTAG00000021956
ENSBTAG00000031184
ENSBTAG00000031279
ENSBTAG00000047449
ENSBTAG00000049726
ENSBTAG00000053344
ENSBTAG00000054870
ENSBTAG00000001235
ENSBTAG00000004553
ENSBTAG00000008109
ENSBTAG00000009263
ENSBTAG00000011002
ENSBTAG00000017195
ENSBTAG00000020031
ENSBTAG00000021911
ENSBTAG00000024115
ENSBTAG00000038283
ENSBTAG00000040244
ENSBTAG00000050630
ENSBTAG00000000548
ENSBTAG00000001475
ENSBTAG00000010293
ENSBTAG00000011580
ENSBTAG00000017569
ENSBTAG00000019644
ENSBTAG00000033679
ENSBTAG00000038112
ENSBTAG00000047426
ENSBTAG00000049367
ENSBTAG00000001185
ENSBTAG00000003712
ENSBTAG00000004344
ENSBTAG00000005666
ENSBTAG00000007530
ENSBTAG00000007609
ENSBTAG00000009175
ENSBTAG00000009855
ENSBTAG00000010230
ENSBTAG00000011338
ENSBTAG00000011358
ENSBTAG00000012072
ENSBTAG00000013265
ENSBTAG00000017266
ENSBTAG00000020311
ENSBTAG00000021370
ENSBTAG00000024318
ENSBTAG00000043971
ENSBTAG00000049554
ENSBTAG00000050309
ENSBTAG00000003365
ENSBTAG00000006542
ENSBTAG00000011913
ENSBTAG00000014354
ENSBTAG00000014492
ENSBTAG00000015271
ENSBTAG00000016510
ENSBTAG00000016948
ENSBTAG00000052713
ENSBTAG00000000521
ENSBTAG00000002350
ENSBTAG00000005976
ENSBTAG00000011528
ENSBTAG00000015824
ENSBTAG00000022013
ENSBTAG00000031355
ENSBTAG00000053118
ENSBTAG00000007703
ENSBTAG00000008735
ENSBTAG00000008835
ENSBTAG00000016851
ENSBTAG00000034246
ENSBTAG00000049399
ENSBTAG00000002236
ENSBTAG00000002419
ENSBTAG00000003353
ENSBTAG00000003434
ENSBTAG00000005503
ENSBTAG00000007820
ENSBTAG00000008443
ENSBTAG00000016076
ENSBTAG00000017753
ENSBTAG00000017872
ENSBTAG00000021499
ENSBTAG00000022005
ENSBTAG00000049494
ENSBTAG00000000251
ENSBTAG00000002512
ENSBTAG00000003941
ENSBTAG00000004154
ENSBTAG00000004409
ENSBTAG00000005141
ENSBTAG00000010484
ENSBTAG00000011600
ENSBTAG00000012526
ENSBTAG00000013281
ENSBTAG00000013414
ENSBTAG00000014027
ENSBTAG00000014267
ENSBTAG00000015527
ENSBTAG00000016092
ENSBTAG00000017225
ENSBTAG00000018902
ENSBTAG00000019790
ENSBTAG00000019831
ENSBTAG00000022564
ENSBTAG00000049851
ENSBTAG00000050417
ENSBTAG00000051094
ENSBTAG00000004741
ENSBTAG00000005338
ENSBTAG00000008471
ENSBTAG00000010995
ENSBTAG00000012525
ENSBTAG00000013650
ENSBTAG00000014981
ENSBTAG00000015183
ENSBTAG00000015536
ENSBTAG00000016158
ENSBTAG00000017219
ENSBTAG00000018642
ENSBTAG00000019011
ENSBTAG00000019075
ENSBTAG00000020681
ENSBTAG00000024162
ENSBTAG00000027924
ENSBTAG00000030814
ENSBTAG00000030824
ENSBTAG00000031715
ENSBTAG00000034368
ENSBTAG00000038233
ENSBTAG00000047739
ENSBTAG00000050234
ENSBTAG00000050533
ENSBTAG00000051700
ENSBTAG00000054738
ENSBTAG00000000448
ENSBTAG00000002596
ENSBTAG00000002683
ENSBTAG00000007386
ENSBTAG00000008173
ENSBTAG00000013526
ENSBTAG00000013941
ENSBTAG00000015557
ENSBTAG00000015571
ENSBTAG00000016259
ENSBTAG00000017486
ENSBTAG00000018165
ENSBTAG00000018238
ENSBTAG00000026851
ENSBTAG00000038770
ENSBTAG00000047834
ENSBTAG00000048034
ENSBTAG00000049736
ENSBTAG00000050486
ENSBTAG00000052914
ENSBTAG00000054636
ENSBTAG00000000532
ENSBTAG00000001092
ENSBTAG00000005696
ENSBTAG00000008376
ENSBTAG00000009849
ENSBTAG00000009956
ENSBTAG00000011025
ENSBTAG00000013068
ENSBTAG00000020193
ENSBTAG00000047158
ENSBTAG00000051402
ENSBTAG00000053909
ENSBTAG00000000269
ENSBTAG00000001117
ENSBTAG00000001754
ENSBTAG00000002846
ENSBTAG00000005034
ENSBTAG00000005110
ENSBTAG00000005532
ENSBTAG00000005952
ENSBTAG00000006864
ENSBTAG00000007177
ENSBTAG00000007233
ENSBTAG00000007329
ENSBTAG00000007413
ENSBTAG00000008419
ENSBTAG00000009646
ENSBTAG00000009881
ENSBTAG00000011395
ENSBTAG00000011655
ENSBTAG00000013988
ENSBTAG00000014182
ENSBTAG00000014466
ENSBTAG00000015512
ENSBTAG00000015972
ENSBTAG00000016506
ENSBTAG00000018772
ENSBTAG00000018813
ENSBTAG00000025358
ENSBTAG00000026893
ENSBTAG00000031084
ENSBTAG00000039129
ENSBTAG00000039237
ENSBTAG00000039951
ENSBTAG00000050135
ENSBTAG00000053583
ENSBTAG00000003124
ENSBTAG00000004111
ENSBTAG00000004378
ENSBTAG00000004977
ENSBTAG00000007107
ENSBTAG00000008635
ENSBTAG00000008950
ENSBTAG00000009267
ENSBTAG00000009389
ENSBTAG00000013369
ENSBTAG00000018965
ENSBTAG00000023445
ENSBTAG00000027444
ENSBTAG00000045500
ENSBTAG00000047816
ENSBTAG00000053114
ENSBTAG00000000920
ENSBTAG00000001817
ENSBTAG00000002888
ENSBTAG00000004273
ENSBTAG00000005249
ENSBTAG00000005436
ENSBTAG00000006083
ENSBTAG00000006321
ENSBTAG00000007763
ENSBTAG00000011170
ENSBTAG00000012010
ENSBTAG00000012252
ENSBTAG00000012604
ENSBTAG00000012753
ENSBTAG00000014471
ENSBTAG00000015987
ENSBTAG00000016276
ENSBTAG00000017905
ENSBTAG00000020218
ENSBTAG00000021630
ENSBTAG00000023765
ENSBTAG00000038490
ENSBTAG00000039588
ENSBTAG00000047319
ENSBTAG00000047996
ENSBTAG00000050907
ENSBTAG00000051600
ENSBTAG00000054889
ENSBTAG00000002352
ENSBTAG00000004613
ENSBTAG00000004852
ENSBTAG00000007393
ENSBTAG00000007431
ENSBTAG00000007823
ENSBTAG00000008291
ENSBTAG00000012289
ENSBTAG00000016775
ENSBTAG00000017329
ENSBTAG00000017463
ENSBTAG00000017804
ENSBTAG00000019455
ENSBTAG00000031707
ENSBTAG00000038181
ENSBTAG00000047919
ENSBTAG00000047998
ENSBTAG00000051936
ENSBTAG00000054164
ENSBTAG00000000146
ENSBTAG00000002100
ENSBTAG00000003697
ENSBTAG00000008105
ENSBTAG00000008921
ENSBTAG00000011970
ENSBTAG00000012249
ENSBTAG00000014262
ENSBTAG00000015147
ENSBTAG00000015707
ENSBTAG00000016588
ENSBTAG00000017504
ENSBTAG00000018727
ENSBTAG00000050091
ENSBTAG00000050155
ENSBTAG00000050485
ENSBTAG00000051542
ENSBTAG00000051882
ENSBTAG00000054090
ENSBTAG00000000197
ENSBTAG00000001308
ENSBTAG00000003201
ENSBTAG00000003245
ENSBTAG00000003607
ENSBTAG00000004422
ENSBTAG00000005105
ENSBTAG00000006487
ENSBTAG00000006789
ENSBTAG00000007756
ENSBTAG00000008350
ENSBTAG00000009569
ENSBTAG00000010091
ENSBTAG00000011984
ENSBTAG00000012448
ENSBTAG00000013367
ENSBTAG00000013793
ENSBTAG00000014879
ENSBTAG00000016857
ENSBTAG00000017659
ENSBTAG00000017684
ENSBTAG00000020503
ENSBTAG00000020658
ENSBTAG00000023333
ENSBTAG00000024096
ENSBTAG00000027676
ENSBTAG00000039682
ENSBTAG00000048737
ENSBTAG00000050110
ENSBTAG00000000099
ENSBTAG00000000392
ENSBTAG00000002698
ENSBTAG00000003017
ENSBTAG00000003339
ENSBTAG00000004472
ENSBTAG00000004894
ENSBTAG00000005362
ENSBTAG00000006086
ENSBTAG00000006132
ENSBTAG00000011465
ENSBTAG00000014289
ENSBTAG00000016014
ENSBTAG00000016455
ENSBTAG00000016984
ENSBTAG00000019313
ENSBTAG00000019712
ENSBTAG00000020940
ENSBTAG00000021237
ENSBTAG00000025210
ENSBTAG00000036262
ENSBTAG00000038240
ENSBTAG00000054649
ENSBTAG00000000161
ENSBTAG00000000297
ENSBTAG00000000942
ENSBTAG00000004457
ENSBTAG00000004767
ENSBTAG00000009075
ENSBTAG00000011032
ENSBTAG00000011209
ENSBTAG00000011275
ENSBTAG00000011590
ENSBTAG00000013208
ENSBTAG00000015145
ENSBTAG00000017228
ENSBTAG00000018535
ENSBTAG00000021660
ENSBTAG00000026172
ENSBTAG00000054987
ENSBTAG00000001293
ENSBTAG00000001527
ENSBTAG00000007508
ENSBTAG00000014112
ENSBTAG00000014668
ENSBTAG00000017306
ENSBTAG00000020346
ENSBTAG00000020436
ENSBTAG00000039329
ENSBTAG00000049218
ENSBTAG00000000943
ENSBTAG00000004081
ENSBTAG00000011586
ENSBTAG00000019066
ENSBTAG00000019614
ENSBTAG00000021072
ENSBTAG00000034785
ENSBTAG00000000505
ENSBTAG00000001224
ENSBTAG00000001652
ENSBTAG00000003200
ENSBTAG00000003329
ENSBTAG00000006550
ENSBTAG00000007643
ENSBTAG00000008717
ENSBTAG00000010659
ENSBTAG00000012845
ENSBTAG00000016720
ENSBTAG00000021250
ENSBTAG00000022681
ENSBTAG00000029076
ENSBTAG00000051649
ENSBTAG00000009058
ENSBTAG00000009252
ENSBTAG00000015559
ENSBTAG00000018888
ENSBTAG00000021691
ENSBTAG00000025383
ENSBTAG00000031238
ENSBTAG00000000277
ENSBTAG00000004875
ENSBTAG00000006357
ENSBTAG00000008567
ENSBTAG00000011549
ENSBTAG00000011553
ENSBTAG00000012758
ENSBTAG00000016548
ENSBTAG00000019076
ENSBTAG00000021035
ENSBTAG00000046671
ENSBTAG00000049589
ENSBTAG00000050420
ENSBTAG00000001735
ENSBTAG00000004861
ENSBTAG00000006262
ENSBTAG00000009762
ENSBTAG00000010403
ENSBTAG00000012725
ENSBTAG00000014080
ENSBTAG00000014343
ENSBTAG00000018691
ENSBTAG00000019029
ENSBTAG00000023106
ENSBTAG00000025756
ENSBTAG00000031012
ENSBTAG00000011871
ENSBTAG00000012387
ENSBTAG00000017746
ENSBTAG00000019615
ENSBTAG00000020225
ENSBTAG00000046750
ENSBTAG00000051259
ENSBTAG00000052312
